# Supplementary material for: Life-history adaptation under climate warming magnifies the agricultural footprint of a cosmopolitan insect pest
Source: Nat Commun. 2025 Jan 18;16:827. doi: 10.1038/s41467-025-56177-2 (PMC11743133; doi:10.1038/s41467-025-56177-2)
Supplement: Supplementary file 3 — Supplementary Data 1 [file 41467_2025_56177_MOESM3_ESM.xlsx]

## Sheet: Reproduction genes
Gene ID	logFC	AveExpr	t	P.Value	adj.P.Val	B	Function
CALMACG00000002884	-1.95011	0.0345304	-6.33689	2.46132e-05	0.000546752	2.14069	Odorant receptor Or2
CALMACG00000002884	-1.95011	0.0345304	-6.33689	2.46132e-05	0.000546752	2.14069	hypothetical protein
CALMACG00000002884	-1.95011	0.0345304	-6.33689	2.46132e-05	0.000546752	2.14069	NA
CALMACG00000015120	-1.66224	-0.76707	-5.1112	0.00019303	0.00219133	0.230451	Cilia- and flagella-associated protein 69
CALMACG00000012609	-1.37949	2.67415	-9.79138	2.09176e-07	3.38169e-05	7.17887	Alkyldihydroxyacetonephosphate synthase
CALMACG00000011735	-1.30477	4.75114	-11.9716	1.91275e-08	8.978e-06	9.84934	Putative fatty acyl-CoA reductase CG5065
CALMACG00000013805	-1.27047	3.21737	-10.6335	7.92383e-08	1.8085e-05	8.20215	hypothetical protein
CALMACG00000013044	-1.22517	1.5628	-4.91277	0.000274697	0.00279071	0.633441	Ornithine decarboxylase
CALMACG00000000775	-1.18111	3.54278	-8.44463	1.13911e-06	8.77266e-05	5.86822	hypothetical protein
CALMACG00000012408	-1.13585	4.84834	-12.072	1.72874e-08	8.74895e-06	9.95026	HMG box transcription factor BBX
CALMACG00000001266	-1.13426	2.65368	-6.49076	1.92873e-05	0.000460048	3.14373	General transcription factor IIE subunit 1
CALMACG00000017046	-1.13219	3.94528	-8.64591	8.73563e-07	7.76204e-05	6.14906	Transcription factor GATA-4
CALMACG00000009105	-1.12084	4.1838	-7.25425	6.02909e-06	0.000237727	4.28172	Apolipoprotein D
CALMACG00000000344	-1.11011	2.33389	-5.87038	5.25925e-05	0.000884649	2.19678	hypothetical protein
CALMACG00000013367	-1.10166	7.74992	-12.6693	9.60406e-09	6.21199e-06	10.5999	Cytochrome P450 4g15
CALMACG00000001362	-1.08127	3.82663	-5.67759	7.26174e-05	0.00111666	1.85936	Esterase FE4
CALMACG00000008995	-1.07086	3.38893	-8.1645	1.66069e-06	0.000111094	5.49685	Glycine dehydrogenase (decarboxylating)%2C mitochondrial
CALMACG00000015369	-1.06203	5.16925	-8.05719	1.9233e-06	0.000115913	5.36006	Phosphatidylethanolamine-binding protein homolog F40A3.3
CALMACG00000015369	-1.06203	5.16925	-8.05719	1.9233e-06	0.000115913	5.36006	Phosphatidylethanolamine-binding protein 1
CALMACG00000004981	-1.05745	7.34309	-6.70259	1.38602e-05	0.000380502	3.23628	hypothetical protein
CALMACG00000007659	-1.03473	8.47238	-12.5263	1.10309e-08	6.41996e-06	10.4631	Protein regulator of cytokinesis 1
CALMACG00000007659	-1.03473	8.47238	-12.5263	1.10309e-08	6.41996e-06	10.4631	hypothetical protein
CALMACG00000010918	-1.03157	3.38604	-7.35947	5.16704e-06	0.00021905	4.42895	Ninjurin-1
CALMACG00000010883	-1.01837	4.64352	-9.50616	2.94938e-07	4.29134e-05	7.2245	Cytosol aminopeptidase
CALMACG00000017708	-1.01735	1.42934	-5.6187	8.02207e-05	0.00119255	1.67249	Muscle segmentation homeobox
CALMACG00000002659	-1.01458	1.95195	-5.98816	4.32945e-05	0.000792371	2.31249	Beta-1%2C4-mannosyltransferase egh
CALMACG00000003918	-1.00338	3.28591	-9.46798	3.09004e-07	4.38635e-05	7.00175	E3 ubiquitin-protein ligase SH3RF1
CALMACG00000003918	-1.00338	3.28591	-9.46798	3.09004e-07	4.38635e-05	7.00175	SH3 domain-containing RING finger protein 3
CALMACG00000000079	-0.998717	6.52275	-11.6271	2.72194e-08	1.05611e-05	9.57097	hypothetical protein
CALMACG00000000522	-0.993271	3.21304	-8.88012	6.45034e-07	6.60163e-05	6.32396	Post-GPI attachment to proteins factor 2-like
CALMACG00000001386	-0.984519	3.46291	-8.08069	1.86223e-06	0.000115391	5.3893	hypothetical protein
CALMACG00000003409	-0.98448	3.99188	-11.3381	3.68448e-08	1.07218e-05	9.08537	Alkylglycerol monooxygenase
CALMACG00000001359	-0.970701	2.86948	-6.86395	1.082e-05	0.000321287	3.69821	Zinc finger C4H2 domain-containing protein
CALMACG00000004064	-0.965348	1.67351	-5.15203	0.00017963	0.0020888	1.01929	Heterogeneous nuclear ribonucleoprotein L
CALMACG00000004064	-0.965348	1.67351	-5.15203	0.00017963	0.0020888	1.01929	Heterogeneous nuclear ribonucleoprotein L-like
CALMACG00000019661	-0.963401	5.85504	-4.75832	0.000362795	0.00337835	-0.0108484	N-alpha-acetyltransferase 40
CALMACG00000021036	-0.961433	7.1373	-11.7708	2.34696e-08	9.75664e-06	9.71574	hypothetical protein
CALMACG00000005942	-0.960382	4.2905	-9.12569	4.72273e-07	5.72631e-05	6.75415	hypothetical protein
CALMACG00000005339	-0.960294	2.56332	-7.03459	8.35835e-06	0.00028739	3.88593	DNA-binding protein RFX5
CALMACG00000014166	-0.953043	3.32854	-6.53305	1.80472e-05	0.00044252	3.23657	Zinc finger protein 91
CALMACG00000014166	-0.953043	3.32854	-6.53305	1.80472e-05	0.00044252	3.23657	Zinc finger protein 26
CALMACG00000014166	-0.953043	3.32854	-6.53305	1.80472e-05	0.00044252	3.23657	hypothetical protein
CALMACG00000014166	-0.953043	3.32854	-6.53305	1.80472e-05	0.00044252	3.23657	Zinc finger X-chromosomal protein
CALMACG00000014166	-0.953043	3.32854	-6.53305	1.80472e-05	0.00044252	3.23657	Zinc finger protein 157
CALMACG00000009417	-0.930009	3.24536	-8.283	1.41434e-06	0.000101618	5.61431	Zinc finger protein 142
CALMACG00000007829	-0.920987	4.74847	-7.61318	3.58242e-06	0.000173026	4.77149	RING finger protein unkempt homolog
CALMACG00000012480	-0.919094	5.20732	-9.06847	5.07574e-07	5.92089e-05	6.69009	BCL-6 corepressor
CALMACG00000016156	-0.916551	6.21736	-6.18405	3.14602e-05	0.000628125	2.44886	hypothetical protein
CALMACG00000020540	-0.903974	9.08893	-12.8683	7.93767e-09	5.77465e-06	10.7866	G2/mitotic-specific cyclin-B
CALMACG00000018940	-0.900443	7.45808	-15.1594	1.04659e-09	2.03038e-06	12.7551	Synaptic vesicle glycoprotein 2B
CALMACG00000013719	-0.893549	2.5571	-7.0247	8.48353e-06	0.00028739	3.86633	hypothetical protein
CALMACG00000013945	-0.88188	2.57026	-6.00496	4.2116e-05	0.000776911	2.40946	Zinc finger protein 271
CALMACG00000013945	-0.88188	2.57026	-6.00496	4.2116e-05	0.000776911	2.40946	Zinc finger protein 628
CALMACG00000000480	-0.870881	6.5258	-11.6751	2.59025e-08	1.03967e-05	9.62004	SprT-like domain-containing protein Spartan
CALMACG00000011780	-0.864369	7.14869	-13.0689	6.56718e-09	5.09613e-06	10.973	Acyl-CoA synthetase short-chain family member 3%2C mitochondrial
CALMACG00000011332	-0.862861	5.01733	-8.61838	9.05615e-07	7.86668e-05	6.12305	Origin recognition complex subunit 2
CALMACG00000019783	-0.856468	1.10508	-4.46224	0.00062353	0.0049814	-0.139098	Zinc finger protein 425 (Fragment)
CALMACG00000010051	-0.854648	3.21125	-5.66013	7.47888e-05	0.00113352	1.87649	TATA box-binding protein-like protein 1
CALMACG00000015748	-0.847843	5.58871	-6.133	3.41722e-05	0.000666273	2.42149	hypothetical protein
CALMACG00000020510	-0.834629	5.53451	-8.10985	1.78932e-06	0.00011507	5.41608	Arylsulfatase B
CALMACG00000020510	-0.834629	5.53451	-8.10985	1.78932e-06	0.00011507	5.41608	Arylsulfatase I
CALMACG00000015965	-0.832854	11.8438	-9.04417	5.23402e-07	5.97294e-05	6.63685	Cytochrome P450 4g15
CALMACG00000000556	-0.829041	5.10903	-9.20939	4.25275e-07	5.52282e-05	6.86817	Zinc finger protein 316
CALMACG00000016211	-0.828914	7.76464	-11.3646	3.58274e-08	1.07218e-05	9.29216	N-alpha-acetyltransferase 40
CALMACG00000005630	-0.82789	8.61784	-11.0498	5.01592e-08	1.26925e-05	8.95636	Apoptosis inhibitor IAP
CALMACG00000011242	-0.825962	2.57519	-4.86905	0.000297105	0.00294748	0.589829	hypothetical protein
CALMACG00000011727	-0.823836	5.97462	-13.9741	2.87813e-09	3.55616e-06	11.7397	UPF0609 protein C4orf27 homolog
CALMACG00000008874	-0.813665	5.61974	-13.5068	4.3798e-09	4.24841e-06	11.3155	Protein cortex
CALMACG00000006692	-0.801063	3.62444	-6.56517	1.71618e-05	0.000428676	3.28413	Protein bric-a-brac 2
CALMACG00000006692	-0.801063	3.62444	-6.56517	1.71618e-05	0.000428676	3.28413	hypothetical protein
CALMACG00000015847	-0.796905	5.84765	-5.66571	7.40873e-05	0.00112729	1.61044	Flexible cuticle protein 12
CALMACG00000007892	-0.795835	3.7783	-7.18903	6.63878e-06	0.000250894	4.19851	Kinesin-like protein KIN-7L%2C chloroplastic
CALMACG00000018342	-0.793411	5.80273	-11.1755	4.38113e-08	1.15901e-05	9.10142	Origin recognition complex subunit 4
CALMACG00000001510	-0.792644	3.11255	-4.7309	0.00038128	0.00349182	0.317608	Kelch-like protein 17
CALMACG00000005240	-0.792408	4.20273	-6.5936	1.64162e-05	0.000416306	3.3018	Zinc finger protein 449
CALMACG00000005240	-0.792408	4.20273	-6.5936	1.64162e-05	0.000416306	3.3018	Zinc finger protein 45
CALMACG00000005240	-0.792408	4.20273	-6.5936	1.64162e-05	0.000416306	3.3018	Zinc finger protein 239
CALMACG00000020520	-0.790189	6.06238	-11.41	3.41537e-08	1.07218e-05	9.34756	Microtubule-associated proteins 1A/1B light chain 3C
CALMACG00000016231	-0.787813	2.99773	-6.23526	2.89663e-05	0.000597814	2.7813	Protein tramtrack%2C beta isoform
CALMACG00000007039	-0.781728	2.2523	-4.52472	0.000555709	0.00458106	0.0153973	GTP-binding protein RAD
CALMACG00000010724	-0.778142	4.16149	-8.45459	1.12413e-06	8.77266e-05	5.91523	Ribosomal protein S6 kinase 2 beta
CALMACG00000007114	-0.776997	4.92999	-8.8733	6.50699e-07	6.60163e-05	6.45274	POC1 centriolar protein homolog A
CALMACG00000014892	-0.769952	3.2344	-7.24909	6.07508e-06	0.000238094	4.2596	Zinc finger protein 583
CALMACG00000005097	-0.767066	7.84156	-10.2339	1.24611e-07	2.5008e-05	8.03975	Pericentriolar material 1 protein
CALMACG00000005097	-0.767066	7.84156	-10.2339	1.24611e-07	2.5008e-05	8.03975	hypothetical protein
CALMACG00000015246	-0.766876	6.92017	-9.14533	4.60769e-07	5.72631e-05	6.72632	SprT-like domain-containing protein Spartan
CALMACG00000003973	-0.766174	7.43653	-8.55675	9.82007e-07	8.02947e-05	5.94612	D-3-phosphoglycerate dehydrogenase
CALMACG00000017860	-0.766106	6.78389	-11.9064	2.04353e-08	9.14872e-06	9.85403	S-methyl-5'-thioadenosine phosphorylase
CALMACG00000017066	-0.765368	7.99293	-10.6926	7.41981e-08	1.72733e-05	8.56191	Cyclin-A1
CALMACG00000020800	-0.764822	4.67476	-7.27938	5.81018e-06	0.00023647	4.29613	hypothetical protein
CALMACG00000020625	-0.757896	8.04699	-11.1364	4.56901e-08	1.18185e-05	9.04856	hypothetical protein
CALMACG00000009600	-0.757142	4.05901	-8.57352	9.60566e-07	7.94482e-05	6.05992	hypothetical protein
CALMACG00000016572	-0.755084	5.15586	-7.11314	7.43151e-06	0.000268727	4.01254	Dolichyldiphosphatase 1
CALMACG00000019362	-0.755079	7.469	-6.70718	1.37625e-05	0.000379758	3.24077	Protein spinster homolog 1
CALMACG00000019622	-0.751019	3.94147	-5.9419	4.67215e-05	0.000827761	2.28873	hypothetical protein
CALMACG00000020617	-0.745904	4.1104	-7.26049	5.97388e-06	0.000237727	4.29689	hypothetical protein
CALMACG00000020648	-0.743661	10.5752	-8.4854	1.0791e-06	8.48695e-05	5.88058	Chitinase-like protein Idgf4
CALMACG00000021154	-0.743042	4.25418	-7.48755	4.29049e-06	0.000198756	4.61689	Tctex1 domain-containing protein 2
CALMACG00000000771	-0.7335	7.90868	-11.3642	3.58411e-08	1.07218e-05	9.29156	Proliferating cell nuclear antigen
CALMACG00000004409	-0.726798	4.43503	-5.98132	4.37836e-05	0.000795715	2.30983	Neuroglian
CALMACG00000006526	-0.721046	4.44893	-5.09316	0.000199278	0.00223669	0.793753	hypothetical protein
CALMACG00000018395	-0.718845	3.91484	-6.69832	1.3952e-05	0.000381224	3.47668	Zinc finger protein 436
CALMACG00000011468	-0.716566	3.19507	-6.34192	2.44167e-05	0.000543952	2.94689	Protein hedgehog
CALMACG00000011468	-0.716566	3.19507	-6.34192	2.44167e-05	0.000543952	2.94689	Desert hedgehog protein (Fragment)
CALMACG00000000292	-0.715314	7.04994	-6.97551	9.13581e-06	0.000297372	3.67268	Aminopeptidase N
CALMACG00000018499	-0.711807	5.0633	-7.98031	2.13839e-06	0.000124454	5.26859	hypothetical protein
CALMACG00000016976	-0.709526	4.69095	-8.05773	1.92187e-06	0.000115913	5.39257	Dynamin
CALMACG00000007615	-0.709302	2.51155	-5.72192	6.73944e-05	0.00105298	1.96983	SH2B adapter protein 2
CALMACG00000002140	-0.708608	2.60049	-4.87746	0.000292654	0.00291652	0.603952	hypothetical protein
CALMACG00000010680	-0.707478	4.13667	-6.29205	2.64423e-05	0.000571036	2.83538	NAD-dependent protein deacetylase sirtuin-7
CALMACG00000005875	-0.707107	3.99999	-5.75698	6.35431e-05	0.00101044	1.98283	Acidic amino acid decarboxylase GADL1 (Fragment)
CALMACG00000009253	-0.704959	4.38986	-7.38336	4.99017e-06	0.000215932	4.46424	Leucine-rich repeat-containing protein C10orf11 homolog
CALMACG00000009253	-0.704959	4.38986	-7.38336	4.99017e-06	0.000215932	4.46424	Leucine-rich repeat-containing protein C10orf11
CALMACG00000007188	-0.704581	4.6392	-5.33972	0.000129423	0.00165368	1.1981	Ornithine decarboxylase
CALMACG00000003613	-0.701749	4.21633	-6.52071	1.84002e-05	0.000444353	3.18932	Crossover junction endonuclease MUS81
CALMACG00000015856	-0.69933	5.05402	-6.72548	1.33791e-05	0.000373458	3.43184	hypothetical protein
CALMACG00000001276	-0.691752	5.78518	-10.3697	1.06679e-07	2.21741e-05	8.22473	Ubiquitin-associated protein 1
CALMACG00000015303	-0.689629	4.29705	-6.31179	2.56202e-05	0.000560563	2.85321	Ribonuclease H2 subunit A
CALMACG00000006798	-0.684791	8.65222	-12.2764	1.4099e-08	7.45965e-06	10.2205	Enolase-phosphatase E1
CALMACG00000006760	-0.681112	3.84391	-6.80271	1.18812e-05	0.000340635	3.63572	Desumoylating isopeptidase 2
CALMACG00000020321	-0.6808	5.99064	-4.50395	0.000577364	0.00470624	-0.490625	Repetitive proline-rich cell wall protein
CALMACG00000016314	-0.67848	4.16895	-6.17861	3.1738e-05	0.000632587	2.65522	Zinc finger protein 142
CALMACG00000015549	-0.676465	4.08369	-5.34781	0.000127622	0.00164328	1.2873	hypothetical protein
CALMACG00000014486	-0.668048	4.69089	-5.70685	6.91237e-05	0.00107711	1.8212	Serine/threonine-protein kinase TAO1
CALMACG00000013178	-0.667499	6.99664	-9.75611	2.18163e-07	3.43165e-05	7.4823	Kinesin-like protein KIF18B
CALMACG00000011064	-0.667262	6.12237	-6.71703	1.35546e-05	0.000377454	3.3192	Suppressor APC domain-containing protein 2
CALMACG00000020512	-0.666939	4.81997	-7.59481	3.6777e-06	0.000176166	4.74422	NudC domain-containing protein 3
CALMACG00000007397	-0.666412	6.12599	-6.3589	2.37651e-05	0.000537136	2.74805	Male-specific lethal 1 homolog
CALMACG00000007915	-0.664441	4.05448	-4.59756	0.000486178	0.004155	-0.0276911	hypothetical protein
CALMACG00000013457	-0.66349	3.80236	-5.66336	7.43823e-05	0.0011303	1.84651	Histone deacetylase 8
CALMACG00000007065	-0.660966	3.63528	-5.41813	0.000113021	0.00152088	1.4548	tRNA (guanine-N(7)-)-methyltransferase
CALMACG00000003516	-0.658933	5.24033	-8.12757	1.74648e-06	0.000114598	5.46093	Mitotic spindle assembly checkpoint protein MAD2A
CALMACG00000015506	-0.658741	3.64941	-5.95817	4.54846e-05	0.000817131	2.33921	Zinc finger protein 26
CALMACG00000008148	-0.656956	6.47033	-9.55006	2.79602e-07	4.11971e-05	7.24521	hypothetical protein
CALMACG00000017681	-0.655983	4.95313	-8.44466	1.13907e-06	8.77266e-05	5.90108	DNA replication licensing factor Mcm2
CALMACG00000007948	-0.655808	3.16907	-5.0774	0.00020491	0.00228026	0.912994	Serine/threonine-protein kinase PAK mbt
CALMACG00000012150	-0.65485	5.64017	-8.079	1.86656e-06	0.000115391	5.36807	Fatty acyl-CoA reductase 1
CALMACG00000005228	-0.653189	6.15942	-11.3546	3.62072e-08	1.07218e-05	9.29007	hypothetical protein
CALMACG00000017192	-0.652303	5.45536	-9.19906	4.30798e-07	5.52282e-05	6.84788	RNA-binding protein 40
CALMACG00000020237	-0.648736	4.75477	-6.68828	1.41705e-05	0.00038362	3.40507	hypothetical protein
CALMACG00000000779	-0.646602	7.29766	-7.09004	7.69218e-06	0.000273813	3.84138	Putative fatty acyl-CoA reductase CG5065
CALMACG00000000779	-0.646602	7.29766	-7.09004	7.69218e-06	0.000273813	3.84138	Fatty acyl-CoA reductase 1
CALMACG00000011976	-0.643649	6.78466	-11.2861	3.8935e-08	1.08689e-05	9.21449	Cyclin-dependent kinase 4
CALMACG00000018482	-0.641889	8.43819	-9.32199	3.69758e-07	5.04517e-05	6.93851	hypothetical protein
CALMACG00000019202	-0.641843	5.43176	-7.23278	6.22299e-06	0.000241452	4.16973	hypothetical protein
CALMACG00000002393	-0.638828	3.57967	-5.4269	0.000111327	0.00150505	1.4767	hypothetical protein
CALMACG00000011522	-0.634321	5.47041	-6.88432	1.04895e-05	0.000317964	3.64043	Protein MCM10 homolog
CALMACG00000007053	-0.633352	5.81151	-8.23996	1.499e-06	0.000105747	5.57983	Aurora/IPL1-related protein kinase 2
CALMACG00000017114	-0.632279	8.43407	-8.1233	1.7567e-06	0.000114598	5.3495	Propionyl-CoA carboxylase alpha chain%2C mitochondrial
CALMACG00000017568	-0.627939	7.03596	-8.04298	1.96125e-06	0.000117072	5.24921	DNA replication factor Cdt1
CALMACG00000007177	-0.627512	6.49262	-9.77885	2.12323e-07	3.38553e-05	7.52158	DnaJ homolog subfamily C member 14
CALMACG00000019986	-0.625728	5.01725	-8.17737	1.63186e-06	0.000110705	5.54195	Centromere protein J
CALMACG00000006192	-0.625116	4.62813	-5.41313	0.000113999	0.00152875	1.33172	DNA-directed RNA polymerase I subunit RPA12
CALMACG00000016497	-0.622483	5.58774	-5.94823	4.62357e-05	0.00082417	2.12135	hypothetical protein
CALMACG00000011707	-0.620336	6.77816	-9.2375	4.10629e-07	5.43151e-05	6.8482	Retrovirus-related Pol polyprotein from transposon 17.6
CALMACG00000011707	-0.620336	6.77816	-9.2375	4.10629e-07	5.43151e-05	6.8482	Coilin
CALMACG00000016047	-0.620231	4.71123	-8.09105	1.83596e-06	0.000115391	5.43746	hypothetical protein
CALMACG00000014798	-0.619726	6.22211	-8.25137	1.47604e-06	0.000104763	5.57245	Peptidyl-prolyl cis-trans isomerase NIMA-interacting 1
CALMACG00000017468	-0.619355	6.6585	-11.4079	3.42292e-08	1.07218e-05	9.34358	StAR-related lipid transfer protein 7%2C mitochondrial
CALMACG00000017313	-0.617419	5.46896	-5.68903	7.12294e-05	0.00110108	1.69487	Probable 28S ribosomal protein S6%2C mitochondrial
CALMACG00000003485	-0.615984	5.36675	-8.05395	1.93189e-06	0.000115913	5.35372	Coiled-coil domain-containing protein 94
CALMACG00000007147	-0.614304	4.92297	-6.05384	3.88753e-05	0.000732262	2.37551	Cofilin/actin-depolymerizing factor homolog
CALMACG00000003119	-0.614105	5.91533	-8.57208	9.62388e-07	7.94482e-05	6.0224	Death domain-associated protein 6
CALMACG00000013975	-0.611596	7.88184	-7.57793	3.76762e-06	0.000179706	4.56737	Probable multidrug resistance-associated protein lethal(2)03659
CALMACG00000015807	-0.610679	5.43422	-6.98047	9.06771e-06	0.000297319	3.79257	hypothetical protein
CALMACG00000007592	-0.607752	6.17414	-7.85601	2.54194e-06	0.000138514	5.02386	hypothetical protein
CALMACG00000014748	-0.607166	3.38865	-5.61123	8.12437e-05	0.00120391	1.79311	Acyl-CoA:lysophosphatidylglycerol acyltransferase 1
CALMACG00000011227	-0.60634	6.30256	-10.4219	1.00532e-07	2.12762e-05	8.27569	Transmembrane protein 209
CALMACG00000000081	-0.606029	5.82292	-9.06478	5.09943e-07	5.92089e-05	6.6648	Nucleoporin NUP53
CALMACG00000006623	-0.604033	4.41573	-5.87452	5.2232e-05	0.00088241	2.13513	Cofilin/actin-depolymerizing factor homolog
CALMACG00000008668	-0.60386	4.1129	-4.95269	0.000255768	0.00265106	0.599562	Angio-associated migratory cell protein
CALMACG00000006711	-0.603192	8.26655	-7.80921	2.71421e-06	0.000143606	4.90305	Facilitated trehalose transporter Tret1-2 homolog
CALMACG00000005747	-0.600672	4.56209	-6.15036	3.32234e-05	0.000652143	2.57454	tRNA-splicing endonuclease subunit Sen54
CALMACG00000005747	-0.600672	4.56209	-6.15036	3.32234e-05	0.000652143	2.57454	hypothetical protein
CALMACG00000007631	-0.600251	5.666	-7.57235	3.79786e-06	0.000179706	4.65316	Origin recognition complex subunit 3
CALMACG00000007933	-0.600019	4.70132	-6.35177	2.40364e-05	0.000540206	2.88418	hypothetical protein
CALMACG00000004175	-0.599632	5.33079	-8.39395	1.2187e-06	9.15206e-05	5.81768	Cyclin-dependent kinases regulatory subunit
CALMACG00000000800	-0.595948	6.58614	-8.62033	9.03301e-07	7.86668e-05	6.05472	Ubiquitin-like-conjugating enzyme ATG3
CALMACG00000019664	-0.594787	8.62317	-8.60939	9.16352e-07	7.90099e-05	6.01552	Protein HGV2
CALMACG00000007629	-0.594135	6.42365	-8.75178	7.61096e-07	7.31839e-05	6.2357	Monoacylglycerol lipase ABHD12
CALMACG00000015894	-0.592187	3.8669	-5.08654	0.000201625	0.00225448	0.865676	UPF0536 protein C12orf66 homolog
CALMACG00000008886	-0.591527	5.01289	-7.72307	3.06447e-06	0.000160047	4.91473	hypothetical protein
CALMACG00000020905	-0.588502	14.7766	-4.99124	0.000238774	0.00252208	0.539212	Heat shock protein 70 A2
CALMACG00000016635	-0.588409	5.81259	-8.89496	6.32883e-07	6.60163e-05	6.44852	Probable RNA polymerase II nuclear localization protein SLC7A6OS
CALMACG00000018457	-0.587827	6.7695	-10.7553	6.92164e-08	1.6543e-05	8.64076	hypothetical protein
CALMACG00000008004	-0.586986	6.28216	-6.22198	2.95923e-05	0.000606434	2.51396	Transcription termination factor 2
CALMACG00000013445	-0.586949	6.30936	-7.90999	2.35755e-06	0.000131932	5.09224	Kinetochore protein NDC80 homolog
CALMACG00000013445	-0.586949	6.30936	-7.90999	2.35755e-06	0.000131932	5.09224	hypothetical protein
CALMACG00000013923	-0.584415	6.67876	-8.32144	1.34302e-06	9.7705e-05	5.64907	WD repeat and HMG-box DNA-binding protein 1
CALMACG00000020615	-0.582476	5.21749	-7.32816	5.40901e-06	0.000225666	4.33167	Cell cycle checkpoint protein RAD17
CALMACG00000001286	-0.581624	3.02705	-4.35121	0.000765974	0.00576337	-0.338017	E3 ubiquitin-protein ligase TRIM33
CALMACG00000010399	-0.581114	5.63824	-8.59084	9.38946e-07	7.94482e-05	6.06235	OTU domain-containing protein 6B
CALMACG00000014580	-0.580702	5.13156	-4.73427	0.00037896	0.00348427	0.0490632	hypothetical protein
CALMACG00000020463	-0.575577	4.22646	-5.47563	0.000102384	0.00141408	1.4898	Gastrula zinc finger protein XlCGF46.1 (Fragment)
CALMACG00000005884	-0.575216	5.07428	-5.07278	0.000206594	0.00228541	0.675461	Nucleolar protein 12
CALMACG00000003865	-0.575181	5.83664	-6.92282	9.89374e-06	0.000310413	3.66643	Probable ATP-dependent RNA helicase DDX47
CALMACG00000018569	-0.575083	3.71141	-4.50995	0.00057102	0.00467031	-0.139675	Tumor protein 63
CALMACG00000006251	-0.571922	5.88114	-6.74213	1.304e-05	0.000367303	3.38337	hypothetical protein
CALMACG00000016775	-0.567336	5.76679	-5.95691	4.55791e-05	0.000817131	2.12428	hypothetical protein
CALMACG00000008418	-0.567307	5.56858	-6.60691	1.60791e-05	0.000414071	3.19946	Structure-specific endonuclease subunit SLX4
CALMACG00000008418	-0.567307	5.56858	-6.60691	1.60791e-05	0.000414071	3.19946	hypothetical protein
CALMACG00000001216	-0.567151	6.42582	-8.87233	6.51507e-07	6.60163e-05	6.39269	Zinc finger protein 836
CALMACG00000001216	-0.567151	6.42582	-8.87233	6.51507e-07	6.60163e-05	6.39269	Zinc finger protein 84
CALMACG00000007567	-0.566645	4.13347	-5.54616	9.07504e-05	0.00130213	1.61958	Zinc finger protein 449
CALMACG00000007567	-0.566645	4.13347	-5.54616	9.07504e-05	0.00130213	1.61958	hypothetical protein
CALMACG00000003669	-0.566358	5.20751	-9.01618	5.42293e-07	6.06951e-05	6.62743	DNA repair protein REV1
CALMACG00000001085	-0.566171	5.40088	-7.03532	8.34924e-06	0.00028739	3.8784	Kinesin-like protein KIF20A
CALMACG00000019399	-0.565949	6.31627	-8.41415	1.18629e-06	9.02513e-05	5.79109	RuvB-like 2
CALMACG00000011883	-0.565597	6.45042	-7.61027	3.59735e-06	0.00017303	4.65496	Transcriptional repressor CTCF
CALMACG00000006622	-0.562566	6.13565	-5.04414	0.000217347	0.0023622	0.489123	hypothetical protein
CALMACG00000002901	-0.562211	6.05029	-10.1792	1.32726e-07	2.50119e-05	8.0039	Protein 60A
CALMACG00000002685	-0.562161	6.95269	-9.99632	1.64195e-07	2.81063e-05	7.77031	Dynactin subunit 4
CALMACG00000002685	-0.562161	6.95269	-9.99632	1.64195e-07	2.81063e-05	7.77031	hypothetical protein
CALMACG00000002685	-0.562161	6.95269	-9.99632	1.64195e-07	2.81063e-05	7.77031	Peroxiredoxin-6
CALMACG00000002706	-0.561401	6.66639	-6.4244	2.14177e-05	0.000496208	2.81933	Bifunctional polynucleotide phosphatase/kinase
CALMACG00000018202	-0.561233	5.39837	-4.50952	0.000571467	0.00467031	-0.397302	DNA methyltransferase 1-associated protein 1
CALMACG00000018290	-0.559574	5.11986	-7.0854	7.74576e-06	0.00027488	3.97858	Dihydrofolate reductase
CALMACG00000000565	-0.559449	5.59104	-6.90977	1.00916e-05	0.00031241	3.66873	Zinc finger protein 775
CALMACG00000007102	-0.559219	5.43522	-7.42957	4.66598e-06	0.000207245	4.46339	PR domain zinc finger protein 15
CALMACG00000015232	-0.556088	5.22606	-7.30981	5.55637e-06	0.000229348	4.30475	hypothetical protein
CALMACG00000001739	-0.555953	5.8444	-5.92007	4.84363e-05	0.000842749	2.05099	Nuclear speckle splicing regulatory protein 1
CALMACG00000016102	-0.555888	6.58909	-7.39232	4.92553e-06	0.000214731	4.32559	Fatty acyl-CoA reductase 1
CALMACG00000016102	-0.555888	6.58909	-7.39232	4.92553e-06	0.000214731	4.32559	Fatty acyl-CoA reductase 2
CALMACG00000008123	-0.555577	4.77804	-6.47771	1.96877e-05	0.000467684	3.07376	Baculoviral IAP repeat-containing protein 5
CALMACG00000001485	-0.555565	4.91134	-6.42166	2.15106e-05	0.000496793	2.97265	Zinc finger X-chromosomal protein
CALMACG00000001485	-0.555565	4.91134	-6.42166	2.15106e-05	0.000496793	2.97265	hypothetical protein
CALMACG00000012389	-0.55536	4.75449	-5.36226	0.000124467	0.00161403	1.22903	Pachytene checkpoint protein 2 homolog
CALMACG00000000515	-0.554513	3.77945	-5.18499	0.000169522	0.00201556	1.04823	hypothetical protein
CALMACG00000016163	-0.554117	4.68395	-7.00117	8.7892e-06	0.000292304	3.89149	hypothetical protein
CALMACG00000007768	-0.553765	4.4784	-5.69911	7.00301e-05	0.00108832	1.83967	hypothetical protein
CALMACG00000016523	-0.553593	7.52219	-6.83341	1.1336e-05	0.000329879	3.43969	hypothetical protein
CALMACG00000011885	-0.553262	6.45939	-7.10598	7.51135e-06	0.000269999	3.90494	Kinesin-like protein KIF11-B
CALMACG00000001533	-0.552315	3.53926	-4.3818	0.000723661	0.00554902	-0.341092	hypothetical protein
CALMACG00000021078	-0.551531	8.21386	-8.39638	1.21476e-06	9.15206e-05	5.72527	Aminomethyltransferase%2C mitochondrial
CALMACG00000007045	-0.55044	6.61892	-9.07009	5.06534e-07	5.92089e-05	6.64073	Elongator complex protein 4
CALMACG00000012482	-0.550318	8.61208	-5.53191	9.29847e-05	0.00132316	1.27787	Fatty acid synthase
CALMACG00000012482	-0.550318	8.61208	-5.53191	9.29847e-05	0.00132316	1.27787	hypothetical protein
CALMACG00000019195	-0.550044	6.02298	-7.9298	2.29349e-06	0.000130226	5.13886	Cytokine receptor-like factor 3
CALMACG00000011219	-0.549725	6.27793	-7.12586	7.29193e-06	0.000265244	3.94527	hypothetical protein
CALMACG00000004395	-0.549705	8.04894	-8.96	5.82429e-07	6.39573e-05	6.47501	39 kDa FK506-binding nuclear protein
CALMACG00000000306	-0.548388	6.45805	-5.90877	4.93502e-05	0.000854817	1.97765	Nucleolar GTP-binding protein 1
CALMACG00000018270	-0.548262	5.77113	-8.63683	8.83994e-07	7.79522e-05	6.11599	Ribonuclease Z%2C mitochondrial
CALMACG00000017608	-0.546757	7.26962	-8.29123	1.39874e-06	0.000101127	5.58887	Protein C21orf2 homolog
CALMACG00000013429	-0.545213	5.39539	-7.19259	6.6039e-06	0.000250894	4.11658	BRCA2-interacting transcriptional repressor EMSY
CALMACG00000021093	-0.544574	6.01045	-7.62154	3.53994e-06	0.000171687	4.6992	hypothetical protein
CALMACG00000004171	-0.543917	4.74515	-5.52793	9.36182e-05	0.00132892	1.51667	Protein PBDC1
CALMACG00000008083	-0.543532	5.43452	-6.86947	1.07292e-05	0.000321287	3.62335	hypothetical protein
CALMACG00000006643	-0.542994	5.18892	-5.90285	4.98359e-05	0.000856105	2.09618	Golgi SNAP receptor complex member 1
CALMACG00000016684	-0.542924	9.39355	-8.03574	1.98088e-06	0.00011764	5.23767	Nucleoplasmin-like protein
CALMACG00000006170	-0.542525	5.2117	-5.67044	7.34987e-05	0.00112238	1.69958	Zinc finger protein-like 1
CALMACG00000001858	-0.542333	6.81021	-9.87043	1.90436e-07	3.16667e-05	7.62397	hypothetical protein
CALMACG00000005355	-0.53979	6.78837	-6.59004	1.65078e-05	0.000417719	3.07851	Cyclin-G-associated kinase
CALMACG00000016493	-0.539737	6.4846	-8.90948	6.21223e-07	6.60163e-05	6.43857	3-hydroxymethyl-3-methylglutaryl-CoA lyase%2C cytoplasmic
CALMACG00000009477	-0.53949	3.12492	-4.11615	0.00118932	0.00795156	-0.771101	Beta-1%2C3-galactosyltransferase 1
CALMACG00000018103	-0.539094	4.26032	-4.3697	0.000740104	0.00564536	-0.472107	Zinc finger protein 227
CALMACG00000013696	-0.538773	5.3571	-7.1629	6.90113e-06	0.000256882	4.07719	tRNA-dihydrouridine(47) synthase [NAD(P)()]-like
CALMACG00000020632	-0.538106	4.12341	-4.87828	0.000292221	0.0029147	0.466864	Sodium/potassium/calcium exchanger 5
CALMACG00000014179	-0.536579	6.76211	-5.15084	0.000180008	0.00208903	0.632168	hypothetical protein
CALMACG00000008408	-0.536059	6.47145	-8.35036	1.29191e-06	9.57822e-05	5.69665	Histone acetyltransferase type B catalytic subunit
CALMACG00000019800	-0.535107	5.33176	-5.99646	4.27075e-05	0.000782859	2.23517	Origin recognition complex subunit 1
CALMACG00000015508	-0.534968	6.66696	-8.70731	8.06331e-07	7.36115e-05	6.16771	Ras association domain-containing protein 2
CALMACG00000012766	-0.534916	4.56394	-5.9038	4.97581e-05	0.000856105	2.17219	hypothetical protein
CALMACG00000010942	-0.534667	4.82342	-6.24883	2.83409e-05	0.000590139	2.70623	General transcription factor IIH subunit 3
CALMACG00000010942	-0.534667	4.82342	-6.24883	2.83409e-05	0.000590139	2.70623	hypothetical protein
CALMACG00000014094	-0.533446	3.34958	-5.36078	0.000124788	0.00161568	1.38285	BRCA2-interacting transcriptional repressor EMSY
CALMACG00000011452	-0.532898	4.81993	-5.11123	0.000193019	0.00219133	0.7821	hypothetical protein
CALMACG00000016029	-0.529364	5.5674	-6.86435	1.08133e-05	0.000321287	3.60274	CCR4-NOT transcription complex subunit 11
CALMACG00000011676	-0.526734	5.28501	-8.14958	1.69481e-06	0.000112729	5.49146	hypothetical protein
CALMACG00000012007	-0.526526	3.45358	-4.91985	0.000271234	0.00276701	0.624759	Integrator complex subunit 8
CALMACG00000008610	-0.526371	4.24836	-5.77803	6.13417e-05	0.000984852	1.99792	hypothetical protein
CALMACG00000007219	-0.52373	6.82284	-8.87148	6.52223e-07	6.60163e-05	6.37774	Serine/threonine-protein phosphatase 4 regulatory subunit 2
CALMACG00000018399	-0.523114	6.06083	-7.665	3.32749e-06	0.000166916	4.75976	WD repeat-containing protein CG11141
CALMACG00000018399	-0.523114	6.06083	-7.665	3.32749e-06	0.000166916	4.75976	hypothetical protein
CALMACG00000009218	-0.522032	5.08536	-5.32685	0.000132345	0.00167628	1.12142	Zinc finger protein 568
CALMACG00000009872	-0.52176	4.03837	-4.55825	0.000522504	0.00439013	-0.0964552	Hermansky-Pudlak syndrome 4 protein
CALMACG00000014632	-0.521246	7.72408	-6.84563	1.11265e-05	0.000324604	3.45617	Interleukin enhancer-binding factor 2 homolog
CALMACG00000016333	-0.520593	9.21047	-6.40231	2.21806e-05	0.00051024	2.75849	Importin subunit alpha-1
CALMACG00000007092	-0.519432	7.66088	-7.16618	6.86764e-06	0.000256882	3.95259	F-box/WD repeat-containing protein 7
CALMACG00000003993	-0.519306	4.69651	-5.82625	5.65969e-05	0.000930491	2.02925	ZZ-type zinc finger-containing protein 3
CALMACG00000008641	-0.518919	8.43632	-8.53552	1.00988e-06	8.05136e-05	5.91468	Small ubiquitin-related modifier 3
CALMACG00000008641	-0.518919	8.43632	-8.53552	1.00988e-06	8.05136e-05	5.91468	hypothetical protein
CALMACG00000009006	-0.518913	5.74138	-5.47804	0.000101962	0.00141122	1.30663	hypothetical protein
CALMACG00000015530	-0.517845	6.96908	-5.676	7.28125e-05	0.00111666	1.54898	hypothetical protein
CALMACG00000019453	-0.516269	5.2018	-5.61086	8.12951e-05	0.00120391	1.60118	Colorectal mutant cancer protein
CALMACG00000007474	-0.515022	6.32427	-6.67596	1.44434e-05	0.000387377	3.24383	Probable cytochrome P450 6a13
CALMACG00000017528	-0.513735	6.41959	-6.91135	1.00674e-05	0.00031241	3.60778	Probable RNA-binding protein CG14230
CALMACG00000009207	-0.513188	6.68101	-8.57534	9.58274e-07	7.94482e-05	5.99294	KN motif and ankyrin repeat domain-containing protein 1
CALMACG00000020174	-0.512806	4.74116	-5.48761	0.000100303	0.00139323	1.44912	E3 ubiquitin-protein ligase KCMF1
CALMACG00000020174	-0.512806	4.74116	-5.48761	0.000100303	0.00139323	1.44912	hypothetical protein
CALMACG00000014366	-0.512073	4.87555	-4.77292	0.000353334	0.00331411	0.166942	hypothetical protein
CALMACG00000003373	-0.511701	4.95219	-6.30564	2.58731e-05	0.000563976	2.78579	Structural maintenance of chromosomes protein 6
CALMACG00000013900	-0.511001	6.13055	-8.09603	1.82348e-06	0.000115391	5.36516	Protein salvador homolog 1
CALMACG00000012027	-0.51092	5.81161	-7.39576	4.90091e-06	0.000214461	4.38427	Lymphokine-activated killer T-cell-originated protein kinase
CALMACG00000017830	-0.509639	6.19736	-7.6564	3.36843e-06	0.000167558	4.73811	Amyloid protein-binding protein 2
CALMACG00000005396	-0.509543	6.67661	-8.80293	7.12376e-07	7.08723e-05	6.29409	Zinc finger protein 26
CALMACG00000005396	-0.509543	6.67661	-8.80293	7.12376e-07	7.08723e-05	6.29409	Zinc finger protein Xfin
CALMACG00000005396	-0.509543	6.67661	-8.80293	7.12376e-07	7.08723e-05	6.29409	Transcriptional repressor CTCF
CALMACG00000010697	-0.509287	5.42814	-6.52121	1.83857e-05	0.000444353	3.07918	Lysine-specific demethylase 8
CALMACG00000007078	-0.509079	6.24207	-7.19878	6.54361e-06	0.000250551	4.05922	ATP-dependent DNA helicase Q4
CALMACG00000013266	-0.508944	9.08292	-8.32789	1.33144e-06	9.74718e-05	5.63861	G2/mitotic-specific cyclin-A
CALMACG00000013120	-0.507453	4.3659	-5.72574	6.69626e-05	0.00104905	1.89823	DNA polymerase delta catalytic subunit
CALMACG00000009400	-0.507432	7.03955	-9.3167	3.72184e-07	5.04517e-05	6.94075	SUMO-conjugating enzyme UBC9-B
CALMACG00000009400	-0.507432	7.03955	-9.3167	3.72184e-07	5.04517e-05	6.94075	SUMO-conjugating enzyme UBC9-A
CALMACG00000009622	-0.506423	5.41876	-6.41743	2.16554e-05	0.000499146	2.91366	hypothetical protein
CALMACG00000017904	-0.50522	5.18	-6.24952	2.83095e-05	0.000590139	2.66727	E3 ubiquitin-protein ligase RNF25
CALMACG00000020834	-0.504472	6.56764	-9.05889	5.13754e-07	5.92089e-05	6.6298	Transcription elongation factor B polypeptide 3
CALMACG00000013364	-0.502908	6.61141	-6.11775	3.50296e-05	0.000675074	2.31782	ADP%2CATP carrier protein 1
CALMACG00000012379	-0.50181	5.6969	-7.72268	3.06618e-06	0.000160047	4.86944	DNA-directed RNA polymerases I and III subunit RPAC1
CALMACG00000007378	-0.500491	5.81308	-7.93068	2.2907e-06	0.000130226	5.15336	Deoxynucleoside kinase
CALMACG00000001307	-0.500205	5.2454	-6.49517	1.91539e-05	0.000459694	3.05785	Uncharacterized protein C17orf53 homolog
CALMACG00000017781	-0.499864	6.14302	-6.26391	2.76626e-05	0.000584827	2.59817	Polycomb protein Suz12
CALMACG00000004563	-0.499648	5.357	-6.93216	9.75469e-06	0.000306877	3.72657	hypothetical protein
CALMACG00000015159	-0.499124	6.45381	-4.3175	0.000815566	0.00601978	-0.881804	Transferrin
CALMACG00000016910	-0.498186	4.77536	-5.15791	0.000177782	0.00207883	0.872598	CDK-activating kinase assembly factor MAT1
CALMACG00000020240	-0.497696	6.06139	-4.71949	0.000389257	0.0035509	-0.0953323	hypothetical protein
CALMACG00000014923	-0.497598	6.241	-5.77561	6.15908e-05	0.000987488	1.76974	Neurotactin
CALMACG00000012070	-0.497461	4.40415	-5.87519	5.21743e-05	0.00088241	2.14188	DNA-binding protein RFXANK
CALMACG00000016453	-0.496987	5.69552	-6.63739	1.53342e-05	0.000401192	3.23652	Origin recognition complex subunit 6
CALMACG00000003304	-0.496985	4.76148	-4.47387	0.000610293	0.00491613	-0.361397	Probable chitinase 3
CALMACG00000014281	-0.495639	3.04731	-4.36611	0.000745053	0.00566057	-0.307657	Longitudinals lacking protein%2C isoforms J/P/Q/S/Z
CALMACG00000020643	-0.49549	6.2091	-8.17934	1.62748e-06	0.000110705	5.47746	Nuclear cap-binding protein subunit 3
CALMACG00000014983	-0.495417	5.70039	-6.89798	1.02739e-05	0.000314882	3.64312	Replication factor C subunit 2
CALMACG00000004552	-0.495259	4.27621	-5.45474	0.000106122	0.00145502	1.45213	hypothetical protein
CALMACG00000019947	-0.494087	6.47678	-8.76547	7.47715e-07	7.25283e-05	6.25256	hypothetical protein
CALMACG00000008238	-0.494081	5.35225	-5.51108	9.63531e-05	0.00136276	1.41081	Crossover junction endonuclease EME1
CALMACG00000018696	-0.493429	6.90249	-5.22936	0.000156844	0.00189781	0.766704	Uncharacterized family 31 glucosidase KIAA1161
CALMACG00000005646	-0.493426	4.95737	-6.81555	1.165e-05	0.000335658	3.58654	hypothetical protein
CALMACG00000001907	-0.49267	7.17363	-5.67972	7.23567e-05	0.00111554	1.54639	hypothetical protein
CALMACG00000019305	-0.490228	5.47402	-5.77284	6.18769e-05	0.000990711	1.84414	FK506-binding protein 15
CALMACG00000003096	-0.489062	4.88644	-6.6358	1.53721e-05	0.000401192	3.31429	Dynein assembly factor 5%2C axonemal
CALMACG00000018309	-0.488559	6.5364	-6.64871	1.50669e-05	0.000397574	3.18832	Uncharacterized protein CG1785
CALMACG00000013471	-0.488231	5.32584	-6.67991	1.43554e-05	0.000386521	3.34083	WD repeat-containing protein 89
CALMACG00000008880	-0.487872	4.19187	-5.15656	0.000178205	0.00208055	0.949711	Integrator complex subunit 8
CALMACG00000006353	-0.487057	5.01734	-7.30577	5.58942e-06	0.000229502	4.31646	Protein archease-like
CALMACG00000002345	-0.486642	8.96734	-8.70115	8.12819e-07	7.36115e-05	6.14046	Protein bicaudal C
CALMACG00000010547	-0.486343	5.71388	-6.8992	1.02548e-05	0.000314882	3.64351	Reticulon-4-interacting protein 1%2C mitochondrial
CALMACG00000010547	-0.486343	5.71388	-6.8992	1.02548e-05	0.000314882	3.64351	Reticulon-4-interacting protein 1 homolog%2C mitochondrial
CALMACG00000003636	-0.486238	4.45024	-5.02583	0.000224527	0.00241766	0.684318	N-acetylglucosamine-1-phosphotransferase subunits alpha/beta
CALMACG00000019074	-0.486049	5.76228	-5.78943	6.01837e-05	0.000970275	1.83775	hypothetical protein
CALMACG00000015433	-0.485619	8.40328	-8.27848	1.423e-06	0.000101618	5.56401	hypothetical protein
CALMACG00000015433	-0.485619	8.40328	-8.27848	1.423e-06	0.000101618	5.56401	Proline dehydrogenase 1%2C mitochondrial
CALMACG00000016031	-0.485287	5.31316	-6.19399	3.09592e-05	0.000625899	2.56642	Protein O-mannosyl-transferase 2
CALMACG00000019732	-0.484966	4.83924	-6.01607	4.1355e-05	0.000768668	2.3264	THO complex subunit 3
CALMACG00000006851	-0.484713	4.84052	-6.84951	1.10608e-05	0.000324302	3.64959	hypothetical protein
CALMACG00000014877	-0.484645	5.25204	-7.06231	8.01804e-06	0.00028027	3.93421	Zinc finger protein 358
CALMACG00000002503	-0.484584	5.80461	-6.94867	9.5139e-06	0.000301833	3.71248	Hermansky-Pudlak syndrome 5 protein
CALMACG00000000053	-0.483213	4.54481	-5.13594	0.000184792	0.00212821	0.864202	Epimerase family protein SDR39U1
CALMACG00000005519	-0.482837	5.30888	-7.90027	2.38967e-06	0.00013309	5.14666	Vacuolar protein sorting-associated protein 33A
CALMACG00000017530	-0.48199	10.3967	-5.85779	5.37032e-05	0.000895567	1.88028	hypothetical protein
CALMACG00000013894	-0.481789	8.06674	-7.40793	4.81495e-06	0.000211494	4.31467	PTB domain-containing adapter protein ced-6
CALMACG00000018991	-0.481727	4.87122	-5.43765	0.000109285	0.00148607	1.34876	Zinc finger matrin-type protein 2
CALMACG00000002057	-0.481623	5.58045	-5.50563	9.72559e-05	0.00136887	1.37187	hypothetical protein
CALMACG00000000537	-0.481333	5.24622	-4.79685	0.000338375	0.00321788	0.155084	Actin-related protein 6
CALMACG00000014021	-0.480218	4.77624	-5.34561	0.000128108	0.00164589	1.20013	hypothetical protein
CALMACG00000002548	-0.480217	4.87446	-6.46128	2.02046e-05	0.000476076	3.04305	Cytoplasmic tRNA 2-thiolation protein 1
CALMACG00000007609	-0.479391	5.61586	-6.74095	1.30639e-05	0.000367303	3.40818	Pleiotropic regulator 1
CALMACG00000020775	-0.479267	5.79179	-6.2362	2.89224e-05	0.000597814	2.58401	hypothetical protein
CALMACG00000005691	-0.478896	3.92694	-5.70222	6.96649e-05	0.00108409	1.90615	hypothetical protein
CALMACG00000017577	-0.477859	4.62681	-6.27156	2.73251e-05	0.000582534	2.76429	U3 small nucleolar ribonucleoprotein protein IMP4
CALMACG00000012468	-0.477793	5.25306	-6.04831	3.92289e-05	0.00073649	2.33164	Mitochondrial cardiolipin hydrolase
CALMACG00000006918	-0.475832	4.73999	-4.89112	0.000285567	0.00286799	0.402111	Coiled-coil domain-containing protein 130 homolog
CALMACG00000012757	-0.475636	6.01496	-6.49098	1.92807e-05	0.000460048	2.97375	Small nuclear ribonucleoprotein F
CALMACG00000018137	-0.475147	4.80431	-6.70692	1.37679e-05	0.000379758	3.43375	Protein farnesyltransferase subunit beta
CALMACG00000008315	-0.474904	7.04511	-8.87232	6.51521e-07	6.60163e-05	6.373	Alpha-tubulin N-acetyltransferase
CALMACG00000000123	-0.474767	5.99688	-6.39612	2.23996e-05	0.000514264	2.82408	Protein zwilch
CALMACG00000016542	-0.474501	6.17327	-7.33471	5.35746e-06	0.000225129	4.27053	U3 small nucleolar RNA-associated protein 14 homolog A
CALMACG00000007179	-0.47416	5.6356	-5.38919	0.000118805	0.00156778	1.16486	hypothetical protein
CALMACG00000005096	-0.473981	6.28325	-6.69637	1.39942e-05	0.000381482	3.2814	Condensin complex subunit 3
CALMACG00000013475	-0.472892	6.96698	-6.24214	2.86472e-05	0.000594391	2.5049	PH and SEC7 domain-containing protein 3
CALMACG00000010365	-0.472478	6.00128	-6.84561	1.11269e-05	0.000324604	3.53453	Protein FRG1 homolog
CALMACG00000013015	-0.47229	5.20141	-4.65993	0.000433812	0.00383005	-0.0863293	hypothetical protein
CALMACG00000006328	-0.471967	5.36724	-5.98515	4.35091e-05	0.000793803	2.21489	Deoxynucleotidyltransferase terminal-interacting protein 2
CALMACG00000004922	-0.471741	6.63025	-6.62163	1.57146e-05	0.00040733	3.13853	FAS-associated factor 1
CALMACG00000014286	-0.471308	7.10315	-5.33201	0.000131166	0.00166679	0.940209	La-related protein 6
CALMACG00000014542	-0.470778	4.23771	-5.06165	0.000210704	0.00230941	0.778835	Poly(A)-specific ribonuclease PARN-like domain-containing protein 1
CALMACG00000014542	-0.470778	4.23771	-5.06165	0.000210704	0.00230941	0.778835	hypothetical protein
CALMACG00000011906	-0.469957	10.0025	-7.66954	3.30609e-06	0.000166592	4.72477	Elongation factor 1-gamma
CALMACG00000017290	-0.469845	5.28215	-5.27174	0.00014566	0.00180562	1.00264	Putative adenylate cyclase MJ0240
CALMACG00000005826	-0.469356	5.04544	-5.60306	8.2378e-05	0.00121531	1.60929	DNA mismatch repair protein Mlh1
CALMACG00000003640	-0.469182	5.57914	-7.18025	6.72571e-06	0.000253357	4.0859	PCI domain-containing protein 2
CALMACG00000003203	-0.468938	5.13954	-5.62446	7.94419e-05	0.001184	1.63659	hypothetical protein
CALMACG00000011344	-0.468715	5.22642	-5.07418	0.000206081	0.00228541	0.65779	Nuclear envelope integral membrane protein 1a
CALMACG00000008623	-0.467614	7.57058	-6.48318	1.95188e-05	0.00046462	2.88106	27 kDa hemolymph protein
CALMACG00000008680	-0.46734	6.85231	-8.12271	1.75812e-06	0.000114598	5.36828	SWI/SNF-related matrix-associated actin-dependent regulator of chromatin subfamily A containing DEAD/H box 1 homolog
CALMACG00000011698	-0.466848	4.17302	-4.79721	0.000338155	0.00321788	0.316915	Rapamycin-insensitive companion of mTOR
CALMACG00000010196	-0.464832	5.5048	-5.84362	5.49839e-05	0.000909565	1.96117	Protein bric-a-brac 2
CALMACG00000002426	-0.464643	3.84411	-4.558	0.000522742	0.00439013	-0.0623643	hypothetical protein
CALMACG00000009954	-0.463442	5.02782	-5.98231	4.37125e-05	0.000795715	2.25001	Ribonuclease P protein subunit p30
CALMACG00000014833	-0.462997	6.32417	-5.91637	4.87339e-05	0.00084666	2.00185	Cleavage stimulation factor subunit 2
CALMACG00000014065	-0.462645	8.86629	-7.57122	3.80404e-06	0.000179706	4.5614	FACT complex subunit spt16
CALMACG00000014065	-0.462645	8.86629	-7.57122	3.80404e-06	0.000179706	4.5614	NA
CALMACG00000008685	-0.462275	5.50517	-5.74186	6.51745e-05	0.00103031	1.79096	La-related protein 7
CALMACG00000013338	-0.461262	6.17949	-6.62197	1.57064e-05	0.00040733	3.17205	Mitosis initiation protein fs(1)Ya
CALMACG00000013338	-0.461262	6.17949	-6.62197	1.57064e-05	0.00040733	3.17205	hypothetical protein
CALMACG00000021190	-0.460874	4.81588	-5.27403	0.000145079	0.00180226	1.07216	Peptidyl-prolyl cis-trans isomerase-like 2
CALMACG00000015844	-0.460471	5.52753	-6.01331	4.15431e-05	0.000770002	2.24409	FAD synthase
CALMACG00000004581	-0.45926	6.08398	-6.58698	1.65867e-05	0.000418148	3.12424	RNA-binding protein 28
CALMACG00000001272	-0.458899	5.9199	-6.53267	1.80582e-05	0.00044252	3.04893	Methylosome protein 50
CALMACG00000015227	-0.457199	6.91368	-7.34735	5.25936e-06	0.000221808	4.24568	Proton-coupled amino acid transporter-like protein CG1139
CALMACG00000019262	-0.456756	6.50193	-7.82343	2.66057e-06	0.00014206	4.96147	Separin
CALMACG00000005104	-0.456559	6.04061	-5.21372	0.000161197	0.00193836	0.807215	Corepressor interacting with RBPJ 1
CALMACG00000014554	-0.456471	5.16773	-5.36775	0.00012329	0.00160347	1.18538	DNA repair protein XRCC1
CALMACG00000004232	-0.456454	6.04777	-8.09161	1.83455e-06	0.000115391	5.36589	Protein FAN
CALMACG00000004232	-0.456454	6.04777	-8.09161	1.83455e-06	0.000115391	5.36589	Protein phosphatase PHLPP-like protein
CALMACG00000002002	-0.456349	6.31668	-6.06086	3.84324e-05	0.000729776	2.24464	Mitotic checkpoint protein BUB3
CALMACG00000016810	-0.455927	5.2305	-5.35968	0.000125024	0.00161568	1.16447	Exosome complex component MTR3
CALMACG00000008275	-0.454714	5.13414	-5.38771	0.00011911	0.00156778	1.22482	Inner nuclear membrane protein Man1
CALMACG00000016158	-0.454201	6.16653	-6.82158	1.1543e-05	0.000334153	3.48811	E3 ubiquitin-protein ligase FANCL
CALMACG00000000082	-0.453996	5.96873	-5.86652	5.29306e-05	0.000888467	1.94974	Ribosomal biogenesis protein LAS1L
CALMACG00000002623	-0.453891	4.7617	-4.81452	0.000327754	0.00314426	0.260741	hypothetical protein
CALMACG00000008049	-0.453146	5.99997	-5.99884	4.2541e-05	0.00078227	2.1679	Cell differentiation protein RCD1 homolog
CALMACG00000002468	-0.452711	8.51772	-8.1169	1.77213e-06	0.000114598	5.34018	hypothetical protein
CALMACG00000010206	-0.452431	5.39982	-6.3121	2.56075e-05	0.000560563	2.74806	Gastrulation defective protein 1 homolog
CALMACG00000015931	-0.45236	6.39837	-7.03956	8.29631e-06	0.00028739	3.80644	Methyltransferase-like protein 16
CALMACG00000020129	-0.452243	6.31113	-5.49466	9.90984e-05	0.0013831	1.27789	Claspin
CALMACG00000008917	-0.452128	5.54848	-5.03313	0.000221635	0.00239761	0.541282	Craniofacial development protein 2
CALMACG00000003637	-0.451754	5.20702	-5.01862	0.000227421	0.00243696	0.564267	CWF19-like protein 2 homolog
CALMACG00000007957	-0.45138	4.72909	-4.99794	0.000235942	0.00250581	0.59652	hypothetical protein
CALMACG00000012314	-0.451253	5.80967	-6.25398	2.81072e-05	0.000588431	2.61045	Nucleoporin NDC1
CALMACG00000020158	-0.450991	6.29413	-7.63295	3.48278e-06	0.00017058	4.69919	ATP-dependent RNA helicase DDX24
CALMACG00000002800	-0.450983	5.79567	-5.39199	0.000118232	0.00156212	1.15053	Retinol dehydrogenase 13
CALMACG00000012737	-0.450857	9.58939	-5.56921	8.72555e-05	0.00126168	1.36056	E3 ubiquitin-protein ligase RNF216
CALMACG00000015547	-0.450119	6.58645	-8.17772	1.63108e-06	0.000110705	5.45627	hypothetical protein
CALMACG00000015547	-0.450119	6.58645	-8.17772	1.63108e-06	0.000110705	5.45627	DNA polymerase delta subunit 3
CALMACG00000013280	-0.449963	7.98216	-6.12889	3.44015e-05	0.000668503	2.2953	Centrosomal protein of 192 kDa
CALMACG00000013280	-0.449963	7.98216	-6.12889	3.44015e-05	0.000668503	2.2953	hypothetical protein
CALMACG00000019155	-0.449898	4.57275	-6.12407	3.46718e-05	0.000671561	2.53446	Ubiquitin carboxyl-terminal hydrolase nonstop
CALMACG00000006791	-0.449652	6.04878	-5.74349	6.49965e-05	0.00103031	1.73281	hypothetical protein
CALMACG00000020616	-0.449126	4.94924	-5.93985	4.68799e-05	0.000828045	2.19066	Mediator of RNA polymerase II transcription subunit 20
CALMACG00000008288	-0.449032	5.77992	-7.02186	8.51973e-06	0.00028739	3.82596	hypothetical protein
CALMACG00000007685	-0.448501	5.3407	-6.14549	3.34866e-05	0.000655099	2.48319	Centrobin
CALMACG00000004478	-0.448027	6.01397	-5.2517	0.000150841	0.00185405	0.88333	Zinc finger X-chromosomal protein
CALMACG00000004478	-0.448027	6.01397	-5.2517	0.000150841	0.00185405	0.88333	Zinc finger protein 57
CALMACG00000004478	-0.448027	6.01397	-5.2517	0.000150841	0.00185405	0.88333	hypothetical protein
CALMACG00000011058	-0.447761	5.22086	-5.07817	0.00020463	0.00227933	0.666166	Aminoacyl tRNA synthase complex-interacting multifunctional protein 1
CALMACG00000013118	-0.447	6.41843	-6.53839	1.78968e-05	0.000441352	3.01971	Eukaryotic translation initiation factor 2D
CALMACG00000007603	-0.446504	5.31896	-4.91111	0.000275515	0.00279599	0.354311	Zinc finger X-chromosomal protein
CALMACG00000019163	-0.446464	6.86795	-7.22635	6.2823e-06	0.000242139	4.06671	hypothetical protein
CALMACG00000000463	-0.44636	6.73319	-8.17126	1.64548e-06	0.000110714	5.44029	GDP-mannose 4%2C6 dehydratase
CALMACG00000000959	-0.445817	5.52843	-5.95789	4.55052e-05	0.000817131	2.15087	Mitochondrial ribonuclease P protein 1 homolog
CALMACG00000015524	-0.445432	4.50089	-5.5412	9.15218e-05	0.00130874	1.57334	DNA-directed RNA polymerase III subunit RPC8
CALMACG00000001388	-0.444872	8.55794	-6.65541	1.49111e-05	0.000395364	3.15602	Cytoskeleton-associated protein 5
CALMACG00000007984	-0.444304	5.16968	-6.59651	1.63419e-05	0.000416306	3.2261	5-hydroxyisourate hydrolase
CALMACG00000004318	-0.442812	6.00474	-6.57455	1.6912e-05	0.000423346	3.10918	Protein SDE2 homolog
CALMACG00000008079	-0.441962	7.89633	-5.14404	0.000182175	0.00210705	0.585421	DNA replication licensing factor Mcm7
CALMACG00000008079	-0.441962	7.89633	-5.14404	0.000182175	0.00210705	0.585421	DNA replication licensing factor mcm7-B
CALMACG00000006414	-0.441484	5.52084	-5.31947	0.000134051	0.00169419	1.05492	Lysoplasmalogenase-like protein TMEM86A
CALMACG00000013233	-0.441128	5.08011	-5.13577	0.000184847	0.00212821	0.791078	Tubulin-specific chaperone E
CALMACG00000014915	-0.440826	6.83738	-6.91833	9.96142e-06	0.000310861	3.59634	Deoxynucleoside kinase
CALMACG00000004179	-0.440083	6.77678	-7.84452	2.58314e-06	0.00013985	4.97937	RNA-binding protein 34
CALMACG00000004334	-0.440036	6.99917	-7.82354	2.66017e-06	0.00014206	4.94045	Putative E3 ubiquitin-protein ligase UBR7
CALMACG00000007822	-0.440023	5.12101	-4.72751	0.000383633	0.00350785	0.0533774	Facilitated trehalose transporter Tret1
CALMACG00000020506	-0.439754	5.19314	-5.47478	0.000102533	0.00141408	1.371	DNA polymerase delta small subunit
CALMACG00000002692	-0.439393	6.99221	-5.18536	0.000169413	0.00201556	0.68372	Splicing factor 3A subunit 1
CALMACG00000002692	-0.439393	6.99221	-5.18536	0.000169413	0.00201556	0.68372	hypothetical protein
CALMACG00000009132	-0.439288	9.69379	-7.03031	8.41224e-06	0.00028739	3.76196	Nucleosome assembly protein 1-like 4
CALMACG00000009132	-0.439288	9.69379	-7.03031	8.41224e-06	0.00028739	3.76196	hypothetical protein
CALMACG00000002654	-0.438953	5.95736	-7.10561	7.51543e-06	0.000269999	3.93961	Chitobiosyldiphosphodolichol beta-mannosyltransferase
CALMACG00000002594	-0.438833	5.13256	-5.69825	7.01317e-05	0.00108844	1.76058	GTPase Era%2C mitochondrial
CALMACG00000007247	-0.437837	7.38809	-7.98513	2.12417e-06	0.000124248	5.1594	E3 ubiquitin-protein ligase Topors
CALMACG00000008831	-0.437664	5.9916	-5.60798	8.16927e-05	0.00120826	1.50605	J domain-containing protein CG6693
CALMACG00000001824	-0.437132	5.77611	-6.33454	2.47056e-05	0.000547323	2.74562	28S ribosomal protein S35%2C mitochondrial
CALMACG00000014886	-0.436769	5.68969	-6.6203	1.57473e-05	0.00040733	3.21312	Zinc finger protein 782
CALMACG00000014886	-0.436769	5.68969	-6.6203	1.57473e-05	0.00040733	3.21312	hypothetical protein
CALMACG00000020999	-0.436229	4.7911	-5.07849	0.000204515	0.00227933	0.73172	U3 small nucleolar RNA-associated protein 18 homolog
CALMACG00000013321	-0.435753	5.778	-5.88758	5.11128e-05	0.000871087	2.00366	Dual specificity protein phosphatase 12
CALMACG00000001255	-0.435685	5.86512	-7.45986	4.46562e-06	0.000203046	4.47611	Serine/threonine-protein kinase 11-interacting protein
CALMACG00000011070	-0.435267	5.88705	-6.99747	8.83824e-06	0.000292839	3.78038	Replication factor C subunit 4
CALMACG00000009097	-0.434964	5.65047	-5.8772	5.20003e-05	0.000882337	2.00083	Transmembrane channel-like protein 7
CALMACG00000014106	-0.434933	6.3699	-5.24272	0.000153224	0.0018723	0.827414	Platelet-activating factor acetylhydrolase IB subunit beta
CALMACG00000013006	-0.434723	6.49043	-5.53973	9.17515e-05	0.00130881	1.34244	hypothetical protein
CALMACG00000015040	-0.434636	8.68677	-7.7042	3.14744e-06	0.000163089	4.75343	GTP-binding nuclear protein Ran
CALMACG00000010739	-0.43455	5.7785	-7.03332	8.37429e-06	0.00028739	3.84622	Prostaglandin E synthase 2
CALMACG00000006822	-0.433161	5.15226	-5.47514	0.000102469	0.00141408	1.37723	Maternal embryonic leucine zipper kinase
CALMACG00000009304	-0.432804	6.14839	-6.45859	2.02906e-05	0.000477137	2.91383	Kinesin-like protein costa
CALMACG00000020108	-0.432548	6.63757	-7.22866	6.26094e-06	0.000242117	4.08105	Beta-centractin
CALMACG00000020108	-0.432548	6.63757	-7.22866	6.26094e-06	0.000242117	4.08105	Alpha-centractin
CALMACG00000006160	-0.430449	5.29553	-5.96577	4.49185e-05	0.000810622	2.19326	hypothetical protein
CALMACG00000006160	-0.430449	5.29553	-5.96577	4.49185e-05	0.000810622	2.19326	DNA endonuclease RBBP8
CALMACG00000001430	-0.430381	6.53439	-4.82208	0.000323312	0.00311699	0.0539901	Branched-chain-amino-acid aminotransferase%2C cytosolic
CALMACG00000008637	-0.428974	7.07348	-7.19105	6.61901e-06	0.000250894	4.00415	Protein phosphatase 1L
CALMACG00000004659	-0.428624	7.7427	-7.95773	2.20631e-06	0.000127136	5.11595	Guanylate kinase-associated protein mars
CALMACG00000017572	-0.428602	5.8067	-5.44291	0.000108302	0.00147821	1.23574	Palmitoyltransferase ZDHHC3
CALMACG00000004523	-0.428245	5.84233	-6.49291	1.92223e-05	0.000460048	2.994	F-box/WD repeat-containing protein 5
CALMACG00000013115	-0.428158	5.53058	-5.37762	0.000121204	0.00158518	1.16138	GON-4-like protein
CALMACG00000009186	-0.427935	6.68926	-8.11926	1.76643e-06	0.000114598	5.37046	General transcription factor IIH subunit 4
CALMACG00000008516	-0.427005	5.91156	-6.91222	1.00541e-05	0.00031241	3.64715	Bifunctional arginine demethylase and lysyl-hydroxylase PSR
CALMACG00000019058	-0.426921	5.74813	-7.14682	7.06797e-06	0.000259531	4.02119	Serendipity locus protein H-1
CALMACG00000012344	-0.426796	7.93816	-7.25262	6.04353e-06	0.000237727	4.08154	Secretion-regulating guanine nucleotide exchange factor
CALMACG00000012344	-0.426796	7.93816	-7.25262	6.04353e-06	0.000237727	4.08154	hypothetical protein
CALMACG00000004004	-0.426004	6.66668	-7.66211	3.34119e-06	0.000166916	4.72153	Putative ATP-dependent RNA helicase TDRD12
CALMACG00000016612	-0.425574	5.6719	-6.55846	1.73431e-05	0.000431486	3.11627	ESF1 homolog
CALMACG00000004812	-0.424945	6.43493	-7.48219	4.32378e-06	0.000198756	4.47049	Ran GTPase-activating protein 1
CALMACG00000020399	-0.424789	6.23188	-5.8965	5.03634e-05	0.000860837	1.9771	Probable nucleoporin Nup58
CALMACG00000015533	-0.423995	6.04307	-5.90249	4.98659e-05	0.000856105	2.00476	Kanadaptin
CALMACG00000009372	-0.423641	5.20515	-5.81194	5.79642e-05	0.000946288	1.94654	Mismatch repair endonuclease PMS2
CALMACG00000020028	-0.423484	6.30846	-5.94314	4.66256e-05	0.00082732	2.04844	Probable pyruvate dehydrogenase E1 component subunit alpha%2C mitochondrial
CALMACG00000005263	-0.422711	4.95752	-5.28594	0.000142099	0.00177853	1.07295	Glucosylceramidase
CALMACG00000011222	-0.422453	5.06234	-5.94967	4.61263e-05	0.000823482	2.1941	Heat shock protein 67B2
CALMACG00000015418	-0.421917	6.60205	-6.55524	1.74307e-05	0.000432607	3.03555	FACT complex subunit Ssrp1
CALMACG00000020482	-0.42189	6.61438	-6.01157	4.16619e-05	0.000770976	2.14153	Thymidylate synthase
CALMACG00000014125	-0.421662	6.07171	-6.70856	1.3733e-05	0.000379758	3.31668	Integrin-linked protein kinase
CALMACG00000013229	-0.421313	7.59935	-6.43832	2.09511e-05	0.000488718	2.80816	Splicing factor 3A subunit 3
CALMACG00000012429	-0.421313	10.2356	-5.42883	0.000110957	0.00150179	1.13158	Probable ATP-dependent RNA helicase DDX17
CALMACG00000003671	-0.420945	5.46792	-5.93377	4.73529e-05	0.000831338	2.11827	39S ribosomal protein L39%2C mitochondrial
CALMACG00000008721	-0.420357	4.46189	-5.39355	0.000117915	0.0015597	1.32966	E3 ubiquitin-protein ligase TRAIP
CALMACG00000009540	-0.420349	9.04108	-7.17776	6.75065e-06	0.000253476	3.97559	Transcription factor BTF3 homolog 4
CALMACG00000009540	-0.420349	9.04108	-7.17776	6.75065e-06	0.000253476	3.97559	Transcription factor BTF3 homolog
CALMACG00000018551	-0.420298	7.19729	-6.98102	9.06015e-06	0.000297319	3.67874	hypothetical protein
CALMACG00000020134	-0.4198	4.86985	-5.6446	7.67791e-05	0.00115616	1.70382	COX assembly mitochondrial protein 2 homolog
CALMACG00000004422	-0.419085	7.26269	-7.56951	3.81336e-06	0.000179706	4.56394	Structural maintenance of chromosomes protein 4
CALMACG00000017475	-0.418918	4.75616	-4.16253	0.00108993	0.00746623	-0.93717	Probable arginine--tRNA ligase%2C mitochondrial
CALMACG00000010213	-0.418135	5.35065	-6.17748	3.17959e-05	0.000632657	2.53628	ADP-ribosylation factor-like protein 6-interacting protein 1
CALMACG00000006684	-0.417968	5.47106	-4.51073	0.000570203	0.00467031	-0.401829	hypothetical protein
CALMACG00000001540	-0.417049	4.79431	-4.54684	0.000533561	0.00445527	-0.230936	Zinc finger FYVE domain-containing protein 26 homolog
CALMACG00000017481	-0.41638	5.88296	-5.82279	5.6925e-05	0.000932378	1.88511	Protein CIP2A
CALMACG00000017481	-0.41638	5.88296	-5.82279	5.6925e-05	0.000932378	1.88511	hypothetical protein
CALMACG00000011308	-0.415784	5.95933	-6.59712	1.63265e-05	0.000416306	3.1513	hypothetical protein
CALMACG00000013430	-0.415641	6.51386	-4.45798	0.000628453	0.00501384	-0.618834	F-box only protein 28
CALMACG00000001004	-0.415486	6.35661	-6.08389	3.70149e-05	0.000704008	2.28071	Peptidyl-prolyl cis-trans isomerase FKBP8
CALMACG00000012387	-0.415112	4.97449	-6.44088	2.08664e-05	0.000487721	3.00353	Inner nuclear membrane protein Man1
CALMACG00000005217	-0.413407	5.40289	-5.6433	7.69478e-05	0.0011572	1.63414	39S ribosomal protein L10%2C mitochondrial
CALMACG00000019724	-0.411268	5.51331	-4.61727	0.000468955	0.00405244	-0.208445	Protein asteroid
CALMACG00000009362	-0.410503	8.22006	-6.66435	1.47055e-05	0.000390804	3.16828	DNA topoisomerase 2
CALMACG00000012916	-0.409054	6.41762	-6.87145	1.0697e-05	0.000321287	3.54809	General transcription factor IIF subunit 1
CALMACG00000015420	-0.408956	5.94376	-5.63445	7.81088e-05	0.00117012	1.55548	Chaperone protein dnaJ 39
CALMACG00000015726	-0.408071	6.14292	-6.29566	2.62896e-05	0.000569536	2.64891	E3 ubiquitin-protein ligase TM129
CALMACG00000010388	-0.407943	5.43477	-5.39681	0.000117252	0.00155269	1.20456	H/ACA ribonucleoprotein complex subunit 2-like protein
CALMACG00000009263	-0.40751	6.05257	-6.18516	3.14038e-05	0.000628125	2.47655	Sphingomyelin phosphodiesterase 4
CALMACG00000009982	-0.40699	10.2116	-6.37959	2.29956e-05	0.00052279	2.74313	Synaptic vesicle membrane protein VAT-1 homolog-like
CALMACG00000015330	-0.40686	4.08378	-4.21603	0.000985818	0.00692149	-0.720706	Zinc finger protein 84
CALMACG00000019751	-0.406789	6.05817	-6.01047	4.17367e-05	0.000771136	2.18415	Calcyclin-binding protein
CALMACG00000004637	-0.406631	5.9393	-5.82784	5.6448e-05	0.000930409	1.88909	Vacuolar fusion protein CCZ1 homolog
CALMACG00000004627	-0.406371	7.00728	-6.2623	2.77341e-05	0.000584827	2.53779	Cyclin-dependent kinase 1
CALMACG00000003445	-0.406129	6.22974	-6.3644	2.35579e-05	0.000533489	2.75397	Mitochondrial ubiquitin ligase activator of NFKB 1
CALMACG00000009905	-0.404935	4.98339	-4.50019	0.000581378	0.00472903	-0.344339	COMM domain-containing protein 3
CALMACG00000020195	-0.40447	6.77077	-6.45635	2.03626e-05	0.000477865	2.8672	Aspartate--tRNA ligase%2C cytoplasmic
CALMACG00000002526	-0.404466	6.12917	-6.28018	2.695e-05	0.00057985	2.62457	Deoxynucleotidyltransferase terminal-interacting protein 1
CALMACG00000005600	-0.40431	5.29556	-5.87462	5.22235e-05	0.00088241	2.03848	26S proteasome non-ATPase regulatory subunit 10
CALMACG00000002663	-0.404236	6.78916	-7.37991	5.01535e-06	0.000216217	4.30113	Splicing factor 3B subunit 2
CALMACG00000000609	-0.402386	8.55877	-7.30453	5.59953e-06	0.000229502	4.16141	Serine/threonine-protein phosphatase PP1-gamma catalytic subunit
CALMACG00000000609	-0.402386	8.55877	-7.30453	5.59953e-06	0.000229502	4.16141	Serine/threonine-protein phosphatase PP1-alpha catalytic subunit
CALMACG00000019807	-0.400603	7.29515	-6.45307	2.04683e-05	0.000479378	2.83918	Zinc/cadmium resistance protein
CALMACG00000001040	-0.400129	5.89002	-5.84902	5.44923e-05	0.000907425	1.9303	Zinc finger protein 180
CALMACG00000018762	-0.400088	6.22732	-6.80974	1.1754e-05	0.00033782	3.46449	CXXC-type zinc finger protein 1
CALMACG00000015034	-0.399808	6.02141	-6.96438	9.29064e-06	0.000298738	3.72148	YEATS domain-containing protein 2
CALMACG00000001157	-0.399174	5.6406	-5.17223	0.000173365	0.00204247	0.781263	Surfeit locus protein 6 homolog
CALMACG00000017513	-0.398695	5.88663	-7.48006	4.33712e-06	0.000198756	4.50764	Integrator complex subunit 5
CALMACG00000001026	-0.398288	6.15405	-5.11593	0.000191426	0.00218114	0.622365	ER membrane protein complex subunit 2
CALMACG00000016916	-0.397494	4.96794	-5.43173	0.000110404	0.00149604	1.32721	Uncharacterized protein C9orf78
CALMACG00000016916	-0.397494	4.96794	-5.43173	0.000110404	0.00149604	1.32721	hypothetical protein
CALMACG00000007766	-0.396917	7.29511	-6.77549	1.23878e-05	0.000352553	3.3542	Putative nuclease HARBI1
CALMACG00000007766	-0.396917	7.29511	-6.77549	1.23878e-05	0.000352553	3.3542	Activator of 90 kDa heat shock protein ATPase homolog 1
CALMACG00000005440	-0.396566	6.67015	-5.27493	0.000144851	0.00180164	0.863807	hypothetical protein
CALMACG00000005440	-0.396566	6.67015	-5.27493	0.000144851	0.00180164	0.863807	Maternal effect protein oskar
CALMACG00000013334	-0.396547	5.79189	-6.42613	2.13589e-05	0.000496208	2.89315	Putative GTP-binding protein 6
CALMACG00000013279	-0.396535	6.38834	-6.0495	3.91523e-05	0.000736241	2.22378	Zinc finger X-linked protein ZXDB
CALMACG00000013964	-0.395448	6.5852	-6.3013	2.60535e-05	0.000566846	2.62505	Sorting nexin-4
CALMACG00000004183	-0.395292	5.85431	-6.27768	2.70583e-05	0.000580035	2.64617	Chromosome-associated kinesin KIF4
CALMACG00000004183	-0.395292	5.85431	-6.27768	2.70583e-05	0.000580035	2.64617	Chromosome-associated kinesin KIF4B
CALMACG00000004183	-0.395292	5.85431	-6.27768	2.70583e-05	0.000580035	2.64617	Kinesin-like protein Klp61F
CALMACG00000019481	-0.394105	6.18526	-5.50455	9.74348e-05	0.00136974	1.30733	Glyoxylate reductase/hydroxypyruvate reductase
CALMACG00000000272	-0.39398	6.38495	-7.3584	5.17515e-06	0.00021905	4.29159	hypothetical protein
CALMACG00000010908	-0.393602	5.28591	-5.54391	9.10995e-05	0.0013043	1.4795	AN1-type zinc finger protein 2B
CALMACG00000002224	-0.393126	5.9129	-4.73786	0.000376498	0.00346986	-0.0407602	Exportin-2
CALMACG00000001887	-0.39283	5.34731	-5.1798	0.000171073	0.00202779	0.836235	hypothetical protein
CALMACG00000013213	-0.39172	8.31974	-7.92235	2.31735e-06	0.000130942	5.0644	DnaJ homolog subfamily C member 2
CALMACG00000007326	-0.391689	5.00809	-5.86151	5.33726e-05	0.00089133	2.05465	Pre-mRNA-splicing factor ISY1 homolog
CALMACG00000010167	-0.391689	6.91026	-6.52753	1.82042e-05	0.000443299	2.97461	tRNA (uracil-5-)-methyltransferase homolog A
CALMACG00000006091	-0.390968	6.15528	-7.02365	8.49692e-06	0.00028739	3.80082	Beclin-1-like protein
CALMACG00000011289	-0.390201	6.94307	-7.43224	4.64797e-06	0.000207245	4.37176	Apoptosis inhibitor 5
CALMACG00000021150	-0.389625	5.15045	-5.21282	0.000161452	0.00193942	0.918228	Putative transferase CAF17 homolog%2C mitochondrial
CALMACG00000000091	-0.389175	6.33852	-5.71381	6.83186e-05	0.00106599	1.65703	DNA polymerase delta catalytic subunit
CALMACG00000000373	-0.386787	5.48957	-5.63088	7.85819e-05	0.0011757	1.60182	Ras-specific guanine nucleotide-releasing factor RalGPS2
CALMACG00000009371	-0.385957	7.32791	-6.1435	3.35949e-05	0.000656115	2.32869	Heat shock protein 26
CALMACG00000001942	-0.385314	6.15035	-5.0993	0.000197128	0.00222343	0.593655	WD repeat-containing protein 19
CALMACG00000000471	-0.38456	4.79548	-4.66398	0.000430623	0.00381756	-0.0151029	Rab-like protein 3
CALMACG00000006009	-0.384311	6.45268	-6.6043	1.61447e-05	0.000414844	3.12459	Homeobox protein otx5-B
CALMACG00000006320	-0.383738	7.36067	-6.66951	1.45884e-05	0.000389041	3.18519	DNA replication licensing factor Mcm6
CALMACG00000020789	-0.383736	6.6469	-5.6691	7.36651e-05	0.00112238	1.5584	Replication factor C subunit 1
CALMACG00000020789	-0.383736	6.6469	-5.6691	7.36651e-05	0.00112238	1.5584	Transient receptor potential cation channel subfamily V member 5
CALMACG00000020789	-0.383736	6.6469	-5.6691	7.36651e-05	0.00112238	1.5584	Transient receptor potential cation channel subfamily V member 6
CALMACG00000008339	-0.383227	6.32001	-5.23658	0.000154878	0.0018844	0.822749	Developmentally-regulated GTP-binding protein 2
CALMACG00000006194	-0.381582	5.15285	-5.68418	7.18148e-05	0.00110865	1.73853	Pre-mRNA-splicing factor 18
CALMACG00000005330	-0.381567	6.41168	-6.29485	2.63239e-05	0.000569536	2.62748	Double-strand break repair protein MRE11A
CALMACG00000005330	-0.381567	6.41168	-6.29485	2.63239e-05	0.000569536	2.62748	Double-strand break repair protein MRE11
CALMACG00000005770	-0.38132	8.48514	-4.76502	0.000358416	0.00335367	-0.105748	Chorion peroxidase
CALMACG00000000365	-0.379723	5.65884	-5.18206	0.000170397	0.00202183	0.796898	Translin
CALMACG00000019421	-0.379495	6.20988	-5.75794	6.34407e-05	0.00101019	1.74425	Replication factor C subunit 3
CALMACG00000005827	-0.379118	4.77877	-4.68891	0.000411506	0.00368565	0.0342256	Zinc finger protein 45
CALMACG00000005827	-0.379118	4.77877	-4.68891	0.000411506	0.00368565	0.0342256	hypothetical protein
CALMACG00000018858	-0.378327	5.53263	-5.40382	0.000115844	0.00154105	1.20461	Regulator of telomere elongation helicase 1 homolog
CALMACG00000016003	-0.378258	6.01539	-4.83692	0.000314784	0.00306875	0.130389	Cleavage stimulation factor subunit 1
CALMACG00000009914	-0.37787	13.1696	-5.04039	0.000218797	0.00237531	0.555313	Heat shock protein 83
CALMACG00000005590	-0.376337	6.92341	-7.65127	3.3931e-06	0.000168067	4.69604	AP-3 complex subunit delta
CALMACG00000005590	-0.376337	6.92341	-7.65127	3.3931e-06	0.000168067	4.69604	AP-3 complex subunit delta-1
CALMACG00000006872	-0.376174	7.07764	-6.15247	3.31101e-05	0.000651737	2.3529	Polyadenylate-binding protein-interacting protein 1
CALMACG00000006872	-0.376174	7.07764	-6.15247	3.31101e-05	0.000651737	2.3529	hypothetical protein
CALMACG00000015461	-0.375916	5.96151	-5.02246	0.000225874	0.00242548	0.476683	Transcriptional repressor CTCF
CALMACG00000003008	-0.375369	4.98837	-5.0674	0.000208569	0.00229249	0.684678	Protein cornichon
CALMACG00000013914	-0.374324	5.89755	-4.75398	0.000365655	0.00339412	-0.00757546	Eukaryotic translation initiation factor 6
CALMACG00000007482	-0.373871	5.72471	-5.41555	0.000113524	0.00152432	1.20088	Geranylgeranyl transferase type-1 subunit beta
CALMACG00000006841	-0.373779	5.90794	-5.35945	0.000125075	0.00161568	1.08276	hypothetical protein
CALMACG00000020939	-0.373203	5.52621	-5.03146	0.000222292	0.00240249	0.545263	hypothetical protein
CALMACG00000011145	-0.372994	4.94992	-4.24287	0.000937515	0.00667034	-0.815639	DNA repair protein complementing XP-A cells homolog
CALMACG00000016142	-0.372729	6.21329	-4.41312	0.000682835	0.00535593	-0.675344	hypothetical protein
CALMACG00000001397	-0.3724	5.64312	-5.16657	0.000175096	0.00205871	0.770941	Eukaryotic translation initiation factor 4E type 2
CALMACG00000013683	-0.372247	6.49917	-4.85011	0.000307397	0.00301695	0.110012	U3 small nucleolar ribonucleoprotein protein MPP10
CALMACG00000004258	-0.371472	6.19902	-5.94513	4.64727e-05	0.000825866	2.06413	Zinc finger CCCH domain-containing protein 14
CALMACG00000004258	-0.371472	6.19902	-5.94513	4.64727e-05	0.000825866	2.06413	hypothetical protein
CALMACG00000020974	-0.37136	5.86654	-5.27754	0.000144195	0.00179896	0.942187	Tyrosine--tRNA ligase%2C cytoplasmic
CALMACG00000017953	-0.37038	6.72869	-5.78539	6.05916e-05	0.000975499	1.75251	Nucleolar protein 11
CALMACG00000005988	-0.369802	5.59706	-5.12115	0.00018967	0.00216873	0.698212	U3 small nucleolar RNA-associated protein 15 homolog
CALMACG00000005978	-0.369033	5.52578	-5.42225	0.000112222	0.00151363	1.24025	Fidgetin-like protein 1
CALMACG00000012114	-0.36884	5.80229	-5.57652	8.61776e-05	0.00125076	1.4736	Enhancer of rudimentary homolog
CALMACG00000020107	-0.368644	5.78428	-5.21633	0.000160462	0.00193157	0.843179	WD repeat-containing protein 55 homolog
CALMACG00000002211	-0.367762	6.0607	-4.76917	0.000355735	0.00333126	0.00192908	TIP41-like protein
CALMACG00000011300	-0.367605	5.79797	-5.5854	8.48864e-05	0.00124149	1.48767	Calcium release-activated calcium channel protein 1
CALMACG00000003666	-0.367318	5.61308	-5.82716	5.65119e-05	0.000930409	1.9245	Enkurin domain-containing protein 1
CALMACG00000010792	-0.367196	5.29807	-5.07072	0.000207346	0.00228686	0.64863	Cyclin-dependent kinase 7
CALMACG00000008737	-0.367023	6.34497	-5.94561	4.64364e-05	0.000825866	2.05254	Nucleoporin Nup37
CALMACG00000000949	-0.366804	4.68573	-5.03795	0.000219747	0.00238162	0.678204	Cyclin-dependent-like kinase 5
CALMACG00000001941	-0.366541	6.30477	-6.19809	3.07546e-05	0.000624754	2.47637	Guanine nucleotide-binding protein-like 1
CALMACG00000009668	-0.365625	5.66944	-5.59609	8.33578e-05	0.00122666	1.52357	Coiled-coil domain-containing protein 174
CALMACG00000018646	-0.364858	6.68241	-5.8225	5.69519e-05	0.000932378	1.81933	Probable ribosome production factor 1
CALMACG00000001317	-0.364085	5.22044	-5.33971	0.000129424	0.00165368	1.1357	SWI/SNF-related matrix-associated actin-dependent regulator of chromatin subfamily A-like protein 1
CALMACG00000019626	-0.363932	6.25431	-6.75299	1.28238e-05	0.000362304	3.37433	Zinc finger protein 888
CALMACG00000004876	-0.363882	5.89519	-5.25026	0.000151221	0.00185677	0.890349	39S ribosomal protein L53%2C mitochondrial
CALMACG00000011244	-0.363055	5.31281	-4.61966	0.000466907	0.00403774	-0.173526	Mitochondrial ribonuclease P protein 3
CALMACG00000015710	-0.362885	6.6175	-4.78807	0.000343786	0.00324284	-0.0140945	Aprataxin and PNK-like factor
CALMACG00000000308	-0.362482	5.77198	-5.45996	0.000105175	0.00144538	1.27577	Protein MAK16 homolog A
CALMACG00000016456	-0.361853	6.34139	-5.96678	4.4844e-05	0.000810534	2.08726	Solute carrier family 25 member 46
CALMACG00000020988	-0.360626	8.06202	-6.24412	2.85563e-05	0.000593564	2.48614	Eukaryotic translation initiation factor 2A
CALMACG00000007301	-0.360605	5.62926	-4.91613	0.000273046	0.00278062	0.323362	Protein AATF
CALMACG00000017826	-0.359262	6.30264	-6.53532	1.7983e-05	0.00044252	3.02573	Tether containing UBX domain for GLUT4
CALMACG00000014571	-0.359085	8.56516	-5.07254	0.00020668	0.00228541	0.457629	hypothetical protein
CALMACG00000005849	-0.358979	6.28984	-4.92842	0.000267108	0.00273691	0.270474	DNA replication licensing factor Mcm2
CALMACG00000006021	-0.358771	6.03917	-5.8708	5.25555e-05	0.000884649	1.95348	hypothetical protein
CALMACG00000017669	-0.358037	5.86182	-5.07182	0.000206944	0.00228541	0.577139	Fanconi anemia group I protein homolog
CALMACG00000015429	-0.357552	5.69381	-5.4678	0.000103768	0.00142941	1.29814	hypothetical protein
CALMACG00000015429	-0.357552	5.69381	-5.4678	0.000103768	0.00142941	1.29814	Uncharacterized protein C6orf136 homolog
CALMACG00000003153	-0.357451	8.31533	-5.09332	0.000199223	0.00223669	0.49341	Transketolase-like protein 2
CALMACG00000006607	-0.357055	5.09688	-4.61127	0.000474126	0.00408039	-0.157954	CREB-regulated transcription coactivator 1
CALMACG00000011877	-0.354521	6.77235	-6.85167	1.10244e-05	0.000324051	3.49655	Nuclear pore complex protein Nup107
CALMACG00000000992	-0.35402	7.04652	-5.4982	9.85e-05	0.0013764	1.23747	Histone-lysine N-methyltransferase E(z)
CALMACG00000015554	-0.353874	5.18242	-5.73258	6.61974e-05	0.00103853	1.8177	Engulfment and cell motility protein 1
CALMACG00000012985	-0.353732	6.73888	-5.33528	0.000130424	0.00166099	0.967607	PHD finger protein 12
CALMACG00000000983	-0.353298	6.27199	-4.8176	0.000325939	0.00313547	0.0701209	Protein MTO1 homolog%2C mitochondrial
CALMACG00000011869	-0.353037	6.29606	-5.0076	0.000231922	0.00247667	0.415063	Probable ATP-dependent RNA helicase DDX52
CALMACG00000010165	-0.352437	8.4105	-6.28815	2.66077e-05	0.000573543	2.55953	DnaJ protein homolog 1
CALMACG00000010165	-0.352437	8.4105	-6.28815	2.66077e-05	0.000573543	2.55953	hypothetical protein
CALMACG00000018775	-0.351489	5.44467	-4.92892	0.000266866	0.00273685	0.372585	Ubiquitin-conjugating enzyme E2 J1
CALMACG00000013301	-0.349188	10.1757	-5.66907	7.36683e-05	0.00112238	1.54811	Cold shock domain-containing protein E1
CALMACG00000009569	-0.34866	6.05382	-5.35886	0.000125201	0.00161568	1.06649	SET and MYND domain-containing protein 4
CALMACG00000013996	-0.347381	7.41356	-5.0542	0.000213504	0.00233351	0.431262	Mitotic checkpoint serine/threonine-protein kinase BUB1
CALMACG00000013230	-0.347008	5.77196	-6.05483	3.88125e-05	0.000732262	2.28997	Actin-related protein 10
CALMACG00000000683	-0.34661	6.12831	-5.37763	0.000121203	0.00158518	1.0912	G-protein-signaling modulator 2
CALMACG00000005367	-0.34653	7.13832	-5.44278	0.000108326	0.00147821	1.13501	hypothetical protein
CALMACG00000018781	-0.345848	6.40403	-6.3422	2.4406e-05	0.000543952	2.70536	Transcription initiation factor TFIID subunit 12
CALMACG00000006819	-0.345259	6.61221	-5.19976	0.000165187	0.00197817	0.734354	DNA polymerase alpha subunit B
CALMACG00000020682	-0.345045	5.60366	-4.75767	0.00036322	0.0033796	0.038436	DDB1- and CUL4-associated factor 13
CALMACG00000016191	-0.344812	4.8082	-4.05114	0.00134452	0.00861321	-1.15021	Methionyl-tRNA formyltransferase%2C mitochondrial
CALMACG00000015380	-0.342737	8.12659	-5.34445	0.000128366	0.00164739	0.943114	Neprilysin-11
CALMACG00000014890	-0.34203	5.45345	-5.87041	5.25898e-05	0.000884649	2.01946	Inositol polyphosphate 5-phosphatase OCRL-1
CALMACG00000002638	-0.341368	6.42935	-5.80261	5.88735e-05	0.000955708	1.80301	Superoxide dismutase [Mn] 1%2C mitochondrial
CALMACG00000017071	-0.340399	6.09353	-5.1676	0.00017478	0.00205706	0.724235	RNA-binding protein Rsf1
CALMACG00000011009	-0.340289	5.316	-4.90296	0.000279565	0.00282477	0.344767	Zinc finger protein 277
CALMACG00000006424	-0.339945	5.66737	-5.07227	0.000206778	0.00228541	0.600815	DNA ligase 1
CALMACG00000009149	-0.3398	6.3972	-5.13923	0.000183724	0.00211947	0.642833	Glyoxalase domain-containing protein 4
CALMACG00000013197	-0.339698	5.78194	-4.8799	0.000291372	0.00291122	0.239671	Myelin regulatory factor
CALMACG00000009208	-0.339509	7.68063	-5.98597	4.34501e-05	0.000793803	2.05758	Elongation factor Tu%2C mitochondrial
CALMACG00000020675	-0.339318	6.84858	-5.04502	0.000217009	0.00236073	0.441007	U2 small nuclear ribonucleoprotein A'
CALMACG00000020675	-0.339318	6.84858	-5.04502	0.000217009	0.00236073	0.441007	Williams-Beuren syndrome chromosomal region 16 protein homolog
CALMACG00000014999	-0.339073	5.8794	-5.40692	0.000115225	0.00153838	1.17026	Adenylyltransferase and sulfurtransferase MOCS3
CALMACG00000013378	-0.338389	6.23338	-5.7594	6.32861e-05	0.00100911	1.74574	Translation initiation factor eIF-2B subunit delta
CALMACG00000010354	-0.33767	4.64064	-4.46483	0.000620559	0.00496447	-0.351319	Sister chromatid cohesion protein DCC1
CALMACG00000016152	-0.337213	5.80858	-4.93875	0.000262217	0.00269868	0.343254	DNA polymerase eta
CALMACG00000005004	-0.335888	5.69751	-4.65569	0.000437185	0.00385517	-0.160328	Huntingtin-interacting protein K
CALMACG00000012607	-0.335795	7.39523	-4.64712	0.000444071	0.00389818	-0.31623	hypothetical protein
CALMACG00000012607	-0.335795	7.39523	-4.64712	0.000444071	0.00389818	-0.31623	Cyclin-related protein FAM58A
CALMACG00000010727	-0.335461	5.97858	-5.32061	0.000133787	0.00169269	1.00715	Bis(5'-adenosyl)-triphosphatase enpp4
CALMACG00000013308	-0.334398	5.45495	-5.06943	0.000207821	0.00228858	0.624111	Exosome complex component RRP41
CALMACG00000002665	-0.333876	6.04069	-5.69618	7.03772e-05	0.0010907	1.65504	Transcription initiation factor IIA subunit 2
CALMACG00000001900	-0.333839	5.67698	-4.85696	0.000303634	0.00299517	0.210729	Translation initiation factor IF-3%2C mitochondrial
CALMACG00000018772	-0.332264	5.01578	-4.79925	0.000336911	0.00321183	0.200036	Protein SON
CALMACG00000012788	-0.331299	6.23318	-5.10244	0.00019604	0.00221329	0.593237	Survival of motor neuron-related-splicing factor 30
CALMACG00000007564	-0.330649	6.06524	-5.12587	0.000188101	0.00215714	0.650837	Coiled-coil domain-containing protein 93
CALMACG00000011870	-0.328771	6.0548	-5.06522	0.000209377	0.00229919	0.544715	RNA exonuclease 1 homolog
CALMACG00000009985	-0.328372	7.16694	-4.14446	0.00112759	0.00762649	-1.25377	SUMO-activating enzyme subunit 1
CALMACG00000007258	-0.325368	6.90377	-4.73972	0.000375232	0.00346094	-0.121152	hypothetical protein
CALMACG00000010393	-0.32524	6.447	-5.92457	4.80773e-05	0.000839287	2.01029	Zinc finger protein on ecdysone puffs
CALMACG00000000956	-0.325073	5.80036	-4.68966	0.000410951	0.00368565	-0.111188	DNA repair protein complementing XP-C cells homolog
CALMACG00000011769	-0.324446	6.22677	-5.51262	9.60995e-05	0.00136082	1.32142	hypothetical protein
CALMACG00000011769	-0.324446	6.22677	-5.51262	9.60995e-05	0.00136082	1.32142	FAST kinase domain-containing protein 5%2C mitochondrial
CALMACG00000011991	-0.321844	5.98269	-4.70379	0.00040052	0.00363171	-0.106713	Exocyst complex component 5
CALMACG00000016900	-0.32144	5.42348	-5.09514	0.000198582	0.00223332	0.675338	Protein cramped
CALMACG00000008127	-0.320901	7.29566	-5.20937	0.00016243	0.00194915	0.715065	Eukaryotic translation initiation factor 4 gamma 2
CALMACG00000010175	-0.320613	7.88151	-6.59374	1.64126e-05	0.000416306	3.05591	Cysteine--tRNA ligase%2C cytoplasmic
CALMACG00000020210	-0.320279	9.43377	-6.05856	3.85771e-05	0.000731331	2.19268	LIM domain-containing protein WLIM2b
CALMACG00000020210	-0.320279	9.43377	-6.05856	3.85771e-05	0.000731331	2.19268	Xin actin-binding repeat-containing protein 2
CALMACG00000015347	-0.318834	7.21205	-4.96987	0.000248044	0.00260581	0.285223	Zinc finger protein 142
CALMACG00000015347	-0.318834	7.21205	-4.96987	0.000248044	0.00260581	0.285223	Zinc finger X-chromosomal protein
CALMACG00000000244	-0.318255	6.80806	-5.57232	8.67949e-05	0.00125815	1.38069	Nucleolar protein 10
CALMACG00000000244	-0.318255	6.80806	-5.57232	8.67949e-05	0.00125815	1.38069	hypothetical protein
CALMACG00000000244	-0.318255	6.80806	-5.57232	8.67949e-05	0.00125815	1.38069	Craniofacial development protein 2
CALMACG00000007627	-0.31813	5.55351	-4.57074	0.000510668	0.00431676	-0.297456	hypothetical protein
CALMACG00000010596	-0.317307	7.20427	-5.78147	6.09907e-05	0.000980569	1.7218	ATP synthase subunit O%2C mitochondrial
CALMACG00000010838	-0.317008	5.90156	-4.68733	0.000412691	0.00368949	-0.126704	Serine/threonine-protein kinase RIO2
CALMACG00000008012	-0.316526	6.41398	-5.08084	0.000203668	0.00227296	0.537496	Luc7-like protein 3
CALMACG00000011567	-0.316202	6.48938	-4.81298	0.000328667	0.00314871	0.0430009	Probable methylcrotonoyl-CoA carboxylase beta chain%2C mitochondrial
CALMACG00000006898	-0.315325	6.17522	-5.24238	0.000153317	0.0018723	0.848952	SUMO-activating enzyme subunit 2
CALMACG00000001225	-0.315095	7.84519	-5.84621	5.47478e-05	0.000908491	1.81867	Protein CEBPZOS
CALMACG00000001225	-0.315095	7.84519	-5.84621	5.47478e-05	0.000908491	1.81867	Tubulin-specific chaperone C
CALMACG00000005784	-0.313805	6.87521	-5.14564	0.000181661	0.00210611	0.621146	Myc box-dependent-interacting protein 1
CALMACG00000011952	-0.313005	6.86655	-4.60296	0.00048139	0.00412209	-0.371753	Protein C3orf33
CALMACG00000018673	-0.312603	7.52378	-6.19265	3.10261e-05	0.000625899	2.40624	Probable methylmalonate-semialdehyde dehydrogenase [acylating]%2C mitochondrial
CALMACG00000016681	-0.311649	6.53903	-5.27601	0.00014458	0.00180164	0.877551	Apoptosis-inducing factor 3
CALMACG00000016681	-0.311649	6.53903	-5.27601	0.00014458	0.00180164	0.877551	Required for meiotic nuclear division protein 1 homolog
CALMACG00000016681	-0.311649	6.53903	-5.27601	0.00014458	0.00180164	0.877551	60 kDa heat shock protein%2C mitochondrial
CALMACG00000018667	-0.31109	6.53199	-5.06319	0.000210133	0.00230532	0.496354	NIF3-like protein 1
CALMACG00000013734	-0.309143	6.40034	-4.47529	0.000608694	0.00491005	-0.574333	Rac GTPase-activating protein 1
CALMACG00000002565	-0.308238	5.72768	-4.27136	0.000888877	0.00642642	-0.879859	39S ribosomal protein L47%2C mitochondrial
CALMACG00000010766	-0.308167	7.11575	-4.49812	0.000583603	0.0047405	-0.582278	Ribosome biogenesis protein bms1
CALMACG00000018015	-0.307465	6.36329	-5.84574	5.47904e-05	0.000908491	1.88255	Hsp90 co-chaperone Cdc37
CALMACG00000000559	-0.307043	7.93846	-6.19344	3.09864e-05	0.000625899	2.40265	Ubiquitin carboxyl-terminal hydrolase 2
CALMACG00000007665	-0.306724	6.06328	-4.62484	0.000462508	0.00401761	-0.260873	Exocyst complex component 8
CALMACG00000002672	-0.305544	5.49578	-4.94075	0.00026128	0.00269142	0.38998	Pre-mRNA-splicing factor SYF1
CALMACG00000009297	-0.305029	6.69649	-4.96381	0.000250737	0.00262323	0.304157	Transcriptional adapter 2-alpha
CALMACG00000009297	-0.305029	6.69649	-4.96381	0.000250737	0.00262323	0.304157	DNA-directed RNA polymerase II 16 kDa polypeptide
CALMACG00000003468	-0.304334	6.97099	-5.59204	8.39332e-05	0.00123356	1.40584	Acylamino-acid-releasing enzyme
CALMACG00000000998	-0.302134	9.73424	-5.49223	9.95118e-05	0.00138555	1.22779	Protein krasavietz
CALMACG00000013540	-0.298698	5.5436	-4.79412	0.000340048	0.00322836	0.116591	E3 ubiquitin-protein ligase ARIH1
CALMACG00000015682	-0.297513	5.31421	-4.55172	0.000528803	0.00442507	-0.295994	Kinesin-like protein Klp68D
CALMACG00000009564	-0.29276	6.02729	-4.5295	0.000550842	0.00456178	-0.434981	Cyclic AMP-dependent transcription factor ATF-6 alpha
CALMACG00000017174	-0.291273	8.80866	-4.97549	0.000245571	0.00258917	0.283795	hypothetical protein
CALMACG00000017174	-0.291273	8.80866	-4.97549	0.000245571	0.00258917	0.283795	BTB/POZ domain-containing protein 3
CALMACG00000010917	-0.290673	6.58458	-4.83045	0.000318475	0.00308921	0.0686397	DNA excision repair protein haywire
CALMACG00000020504	-0.290267	8.41331	-4.86692	0.000298244	0.0029495	0.0810039	Activating transcription factor 7-interacting protein 1
CALMACG00000018564	-0.28924	6.92689	-4.94733	0.000258226	0.00266941	0.260125	Structural maintenance of chromosomes protein 2
CALMACG00000004750	-0.28906	5.73459	-4.83274	0.000317165	0.00308164	0.161158	Ankyrin repeat domain-containing protein 13D
CALMACG00000018423	-0.287899	6.49648	-4.88199	0.000290283	0.00290515	0.170142	Eukaryotic translation initiation factor 3 subunit K
CALMACG00000001982	-0.28695	6.43879	-5.19828	0.000165617	0.00198127	0.746752	GrpE protein homolog%2C mitochondrial
CALMACG00000001982	-0.28695	6.43879	-5.19828	0.000165617	0.00198127	0.746752	hypothetical protein
CALMACG00000000441	-0.286282	7.89262	-5.1582	0.000177691	0.00207883	0.610795	Inorganic pyrophosphatase
CALMACG00000011880	-0.284592	6.98123	-5.40864	0.000114885	0.00153724	1.08345	WD repeat-containing protein 3
CALMACG00000003089	-0.281707	6.17156	-5.17473	0.000172604	0.00203963	0.729822	Zinc finger MYND domain-containing protein 11
CALMACG00000015743	-0.281109	7.19428	-4.96076	0.000252109	0.00263188	0.26956	Methionine aminopeptidase 2
CALMACG00000015536	-0.280004	6.41824	-4.60524	0.000479389	0.00411208	-0.333397	Sorting nexin-30
CALMACG00000012501	-0.277773	5.33449	-4.43547	0.000655161	0.00518781	-0.513598	Ubiquitin carboxyl-terminal hydrolase 1
CALMACG00000007608	-0.277541	5.8255	-5.09814	0.000197533	0.00222583	0.63276	Conserved oligomeric Golgi complex subunit 3
CALMACG00000010105	-0.276924	6.27835	-4.52568	0.000554724	0.00458021	-0.466857	Cleavage and polyadenylation specificity factor 73
CALMACG00000001528	-0.274407	6.62454	-5.24243	0.000153302	0.0018723	0.812257	Sphingosine-1-phosphate lyase
CALMACG00000001920	-0.272792	5.72872	-4.28793	0.000861811	0.00627988	-0.847386	tRNA (guanine(10)-N2)-methyltransferase homolog
CALMACG00000004054	-0.271922	7.07095	-4.40134	0.000697908	0.005423	-0.761301	WD repeat-containing protein 44
CALMACG00000013877	-0.269655	7.77475	-4.1478	0.00112054	0.00759641	-1.26447	hypothetical protein
CALMACG00000013877	-0.269655	7.77475	-4.1478	0.00112054	0.00759641	-1.26447	Superkiller viralicidic activity 2-like 2
CALMACG00000004068	-0.267574	6.72099	-5.08501	0.000202172	0.00225842	0.523606	Polynucleotide 5'-hydroxyl-kinase NOL9
CALMACG00000002381	-0.26352	7.87235	-5.09573	0.000198377	0.00223318	0.498348	Mitochondrial amidoxime-reducing component 1
CALMACG00000002381	-0.26352	7.87235	-5.09573	0.000198377	0.00223318	0.498348	Mitochondrial amidoxime reducing component 2
CALMACG00000010627	-0.262875	7.04185	-4.79256	0.000341008	0.00323	-0.0303154	Discoidin domain-containing receptor 2
CALMACG00000010627	-0.262875	7.04185	-4.79256	0.000341008	0.00323	-0.0303154	Hamartin
CALMACG00000017675	-0.261303	6.48764	-4.78723	0.000344305	0.00324511	-0.00109278	Probable ATP-dependent RNA helicase DDX27
CALMACG00000013173	-0.259759	7.92033	-5.10374	0.000195589	0.00221035	0.512384	ATP-dependent RNA helicase WM6
CALMACG00000005198	-0.256484	6.55787	-4.68934	0.00041119	0.00368565	-0.188329	Prolactin regulatory element-binding protein
CALMACG00000014258	-0.252257	7.34281	-4.85331	0.000305634	0.00300725	0.067367	Eukaryotic translation initiation factor 3 subunit G
CALMACG00000017414	-0.250376	6.35331	-4.17626	0.00106218	0.00730289	-1.13205	Probable rRNA-processing protein EBP2 homolog
CALMACG00000003087	-0.248893	5.86524	-4.41935	0.000675003	0.0053268	-0.618874	26S proteasome non-ATPase regulatory subunit 5
CALMACG00000017978	-0.248284	6.23591	-4.69135	0.000409686	0.00368242	-0.155387	Ubiquitin-conjugating enzyme E2 W
CALMACG00000016251	-0.244684	6.43196	-4.76275	0.000359895	0.00335887	-0.0417822	Homeobox protein AKR
CALMACG00000006082	0.220644	8.51578	4.08118	0.00127037	0.00831564	-1.39426	Transcription factor kayak%2C isoforms D/sro
CALMACG00000006082	0.220644	8.51578	4.08118	0.00127037	0.00831564	-1.39426	Transcription factor kayak
CALMACG00000006082	0.220644	8.51578	4.08118	0.00127037	0.00831564	-1.39426	hypothetical protein
CALMACG00000008982	0.220851	7.14691	4.20936	0.000998219	0.00697854	-1.11766	Protein hu-li tai shao
CALMACG00000009640	0.227882	7.90156	4.55209	0.000528448	0.00442507	-0.500202	Bleomycin hydrolase
CALMACG00000015169	0.229884	8.01026	4.16222	0.00109056	0.00746623	-1.23789	Delta-1-pyrroline-5-carboxylate dehydrogenase%2C mitochondrial
CALMACG00000013957	0.233074	8.21001	4.01348	0.0014438	0.00903537	-1.52355	Regulator of nonsense transcripts 1 homolog
CALMACG00000017128	0.242932	6.86377	4.15907	0.00109704	0.0074895	-1.1927	Scaffold attachment factor B1
CALMACG00000015535	0.243523	6.41456	4.0344	0.00138774	0.00881884	-1.38784	Protein ABHD13
CALMACG00000008476	0.243578	8.26525	3.98042	0.00153712	0.00947539	-1.58707	Stress-associated endoplasmic reticulum protein 1
CALMACG00000001945	0.244664	9.9912	4.59043	0.000492565	0.00419112	-0.406049	Polyadenylate-binding protein 1
CALMACG00000013698	0.254426	7.14248	4.50814	0.000572927	0.00467663	-0.552738	Protein charybde
CALMACG00000020123	0.256055	7.98575	4.61521	0.000470727	0.00406172	-0.383342	Protein kinase C and casein kinase substrate in neurons protein 1
CALMACG00000020123	0.256055	7.98575	4.61521	0.000470727	0.00406172	-0.383342	Protein kinase C and casein kinase substrate in neurons protein 2
CALMACG00000020123	0.256055	7.98575	4.61521	0.000470727	0.00406172	-0.383342	hypothetical protein
CALMACG00000012311	0.256911	8.11018	5.24188	0.000153451	0.0018723	0.760773	UNC93-like protein
CALMACG00000020652	0.257101	7.91819	4.28497	0.000866572	0.00630431	-1.00329	Selenide%2C water dikinase
CALMACG00000001571	0.260524	7.27612	4.7897	0.000342771	0.00323852	-0.0363896	Signal transducing adapter molecule 1
CALMACG00000019884	0.263086	8.30296	4.49313	0.000588987	0.00477424	-0.614234	Ras-related protein Rab-11A
CALMACG00000006053	0.267065	6.08857	4.07631	0.00128209	0.00835586	-1.2669	Uroporphyrinogen decarboxylase
CALMACG00000002298	0.267106	7.63065	4.69346	0.000408119	0.00367117	-0.22979	Glycerol-3-phosphate acyltransferase 4
CALMACG00000002298	0.267106	7.63065	4.69346	0.000408119	0.00367117	-0.22979	Glycerol-3-phosphate acyltransferase 3
CALMACG00000009003	0.268783	7.10274	4.1459	0.00112455	0.00761474	-1.23415	Glycogenin-1
CALMACG00000006688	0.269171	7.54523	4.86758	0.000297891	0.00294909	0.0944141	Vacuolar protein sorting-associated protein 35
CALMACG00000018855	0.271798	7.01572	4.06066	0.00132055	0.00850067	-1.39034	DET1 homolog
CALMACG00000018855	0.271798	7.01572	4.06066	0.00132055	0.00850067	-1.39034	YLP motif-containing protein 1
CALMACG00000018855	0.271798	7.01572	4.06066	0.00132055	0.00850067	-1.39034	hypothetical protein
CALMACG00000020231	0.27277	7.89852	5.1952	0.000166513	0.00198587	0.679981	Coatomer subunit alpha
CALMACG00000014291	0.272856	7.44117	4.94506	0.000259275	0.00267788	0.240156	hypothetical protein
CALMACG00000016662	0.274275	6.85294	4.48324	0.000599832	0.00484864	-0.578812	Apoptosis-inducing factor 1%2C mitochondrial
CALMACG00000013603	0.275411	7.47251	4.66018	0.000433617	0.00383005	-0.285312	Ras-related protein Rab-14
CALMACG00000002687	0.277558	6.66036	5.05348	0.000213777	0.0023343	0.487687	FAS-associated factor 2-B
CALMACG00000013199	0.277798	7.99868	5.48117	0.000101416	0.00140701	1.18685	Myosin heavy chain 95F
CALMACG00000010390	0.279057	6.69425	4.72806	0.000383251	0.00350711	-0.109794	hypothetical protein
CALMACG00000010390	0.279057	6.69425	4.72806	0.000383251	0.00350711	-0.109794	Neuroblastoma suppressor of tumorigenicity 1
CALMACG00000017682	0.27921	9.1316	4.3842	0.000720452	0.00553833	-0.812626	hypothetical protein
CALMACG00000012547	0.2794	7.93233	4.23758	0.00094684	0.00671207	-1.09307	Molybdenum cofactor synthesis protein cinnamon
CALMACG00000012547	0.2794	7.93233	4.23758	0.00094684	0.00671207	-1.09307	Gephyrin
CALMACG00000004712	0.279473	7.84256	4.8756	0.000293632	0.00292266	0.100788	ABC transporter G family member 20
CALMACG00000012320	0.281667	8.8034	4.06702	0.00130478	0.00843292	-1.41931	Myophilin
CALMACG00000005356	0.281999	8.05407	4.45837	0.000628007	0.00501372	-0.67759	Nuclear receptor coactivator 7
CALMACG00000005356	0.281999	8.05407	4.45837	0.000628007	0.00501372	-0.67759	hypothetical protein
CALMACG00000020653	0.283416	6.66037	4.79821	0.000337543	0.00321522	0.0232036	Transcription elongation factor SPT6
CALMACG00000019888	0.283546	9.93743	4.16136	0.00109232	0.00746623	-1.21664	Double-stranded RNA-specific editase B2
CALMACG00000019888	0.283546	9.93743	4.16136	0.00109232	0.00746623	-1.21664	hypothetical protein
CALMACG00000009063	0.285678	9.2217	5.16408	0.000175865	0.00206358	0.627833	Calreticulin
CALMACG00000011276	0.285687	5.4657	4.11089	0.00120115	0.00798477	-1.11048	Gamma-secretase subunit Aph-1
CALMACG00000015917	0.287296	6.44821	5.07039	0.000207467	0.00228686	0.538536	Glycine--tRNA ligase
CALMACG00000008359	0.289079	7.23459	5.01342	0.000229533	0.00245341	0.375326	Calcium-binding mitochondrial carrier protein Aralar1
CALMACG00000001235	0.290468	8.05553	5.40403	0.000115802	0.00154105	1.04998	Protein toll
CALMACG00000012645	0.291671	8.61507	5.30153	0.000138297	0.00173865	0.866935	14-3-3 protein epsilon
CALMACG00000004967	0.293002	6.87657	4.74102	0.00037435	0.00346094	-0.0993046	Ubiquitin carboxyl-terminal hydrolase 32
CALMACG00000008413	0.293051	7.03715	5.34029	0.000129295	0.00165368	0.973681	Segmentation protein cap'n'collar
CALMACG00000007537	0.293897	7.21752	5.80181	5.89517e-05	0.000955708	1.7684	Serine/threonine-protein phosphatase 4 regulatory subunit 3
CALMACG00000000004	0.295395	10.3357	5.17417	0.000172773	0.00203963	0.672102	hypothetical protein
CALMACG00000008951	0.295613	8.46476	5.0288	0.000223346	0.0024094	0.375572	Protein lingerer
CALMACG00000014717	0.296458	8.71663	4.6023	0.000481973	0.00412209	-0.408693	Endoplasmin
CALMACG00000003823	0.296517	7.1467	4.70065	0.000402816	0.00364319	-0.192683	Leucine-rich repeat-containing protein 58
CALMACG00000015320	0.297798	10.3065	4.86872	0.00029728	0.00294748	0.117036	Maternal protein exuperantia
CALMACG00000007007	0.299375	6.56834	4.06873	0.00130058	0.00842917	-1.33688	Protein sel-1 homolog 1
CALMACG00000011696	0.300502	6.81215	4.66571	0.000429265	0.0038097	-0.23345	Nuclear RNA export factor 1
CALMACG00000011696	0.300502	6.81215	4.66571	0.000429265	0.0038097	-0.23345	hypothetical protein
CALMACG00000020793	0.301471	7.50589	5.22149	0.00015902	0.00191813	0.738897	Monocarboxylate transporter 5
CALMACG00000010266	0.301625	7.24241	4.5032	0.000578157	0.00470941	-0.566086	hypothetical protein
CALMACG00000010266	0.301625	7.24241	4.5032	0.000578157	0.00470941	-0.566086	E3 ubiquitin-protein ligase HRD1
CALMACG00000008194	0.302377	7.8591	5.06882	0.000208046	0.0022889	0.453262	Tyrosine-protein phosphatase 10D
CALMACG00000008194	0.302377	7.8591	5.06882	0.000208046	0.0022889	0.453262	hypothetical protein
CALMACG00000019001	0.303417	6.71027	4.99231	0.000238321	0.00251958	0.373002	Splicing factor 3B subunit 1
CALMACG00000019806	0.303946	8.37498	5.11569	0.000191506	0.00218114	0.532906	Trifunctional enzyme subunit alpha%2C mitochondrial
CALMACG00000002985	0.305587	6.73403	4.551	0.000529507	0.00442777	-0.441254	Ribonuclease Oy
CALMACG00000002423	0.306491	8.45189	6.19394	3.09614e-05	0.000625899	2.40263	Heat shock 70 kDa protein cognate 5
CALMACG00000017872	0.306944	7.33238	4.95708	0.000253769	0.00263738	0.268348	60 kDa SS-A/Ro ribonucleoprotein
CALMACG00000008227	0.310243	7.99826	5.79851	5.9278e-05	0.000958328	1.73782	Facilitated trehalose transporter Tret1
CALMACG00000010324	0.313355	7.56426	5.49256	9.9455e-05	0.00138555	1.2169	hypothetical protein
CALMACG00000015795	0.313355	7.55275	5.45471	0.000106126	0.00145502	1.15085	Very-long-chain 3-oxoacyl-CoA reductase
CALMACG00000006754	0.314313	7.31663	5.77034	6.21364e-05	0.0009935	1.70973	Importin subunit alpha-3
CALMACG00000020163	0.315633	7.68933	5.53994	9.17191e-05	0.00130881	1.29634	Derlin-1
CALMACG00000000258	0.318037	8.45863	6.16938	3.22154e-05	0.000637733	2.36183	Protein transport protein Sec24C
CALMACG00000000258	0.318037	8.45863	6.16938	3.22154e-05	0.000637733	2.36183	hypothetical protein
CALMACG00000001821	0.318514	9.35719	5.92149	4.8323e-05	0.000842035	1.95425	AN1-type zinc finger protein 6
CALMACG00000001821	0.318514	9.35719	5.92149	4.8323e-05	0.000842035	1.95425	hypothetical protein
CALMACG00000007290	0.320993	7.36918	6.19052	3.11332e-05	0.000626973	2.41637	Alpha-actinin%2C sarcomeric
CALMACG00000007808	0.321934	6.60348	4.95885	0.00025297	0.00263378	0.323539	Protein RMD5 homolog A
CALMACG00000015652	0.324487	7.15164	6.59962	1.62629e-05	0.000416306	3.09272	Surfeit locus protein 4 homolog
CALMACG00000000096	0.324611	6.87467	5.58891	8.43807e-05	0.00123858	1.42175	hypothetical protein
CALMACG00000000096	0.324611	6.87467	5.58891	8.43807e-05	0.00123858	1.42175	GAS2-like protein 1
CALMACG00000020863	0.325346	7.7409	6.39292	2.25136e-05	0.00051485	2.73723	Tetraspanin-33
CALMACG00000012587	0.325524	6.84412	4.69947	0.000403678	0.00364532	-0.173134	Catenin alpha
CALMACG00000012587	0.325524	6.84412	4.69947	0.000403678	0.00364532	-0.173134	NA
CALMACG00000013179	0.326158	6.29673	5.02721	0.000223976	0.00241396	0.478169	H/ACA ribonucleoprotein complex subunit 4
CALMACG00000011804	0.326268	7.21307	5.22229	0.000158798	0.00191744	0.754302	Eukaryotic translation initiation factor 3 subunit C
CALMACG00000001487	0.326686	7.15884	5.56	8.86348e-05	0.00127773	1.35491	Interferon-related developmental regulator 1
CALMACG00000017327	0.326799	6.24042	4.2926	0.000854323	0.00623859	-0.872494	hypothetical protein
CALMACG00000001881	0.327151	8.53339	4.63835	0.000451238	0.00395103	-0.342635	Zinc finger RNA-binding protein
CALMACG00000014139	0.327974	6.71657	4.71416	0.000393043	0.00357983	-0.135292	ADP-ribosylation factor GTPase-activating protein 1
CALMACG00000017936	0.331013	6.63891	5.5596	8.86949e-05	0.00127773	1.38957	RNA-binding protein 45
CALMACG00000014710	0.333105	6.949	6.1289	3.44008e-05	0.000668503	2.33598	Probable E3 ubiquitin-protein ligase makorin-2
CALMACG00000004857	0.334889	5.71171	5.19556	0.00016641	0.00198587	0.85372	Bestrophin-2
CALMACG00000004857	0.334889	5.71171	5.19556	0.00016641	0.00198587	0.85372	hypothetical protein
CALMACG00000006343	0.335285	5.88239	4.72624	0.000384521	0.00351321	-0.0198308	DNA polymerase alpha catalytic subunit
CALMACG00000008922	0.335923	5.94625	4.2512	0.000923014	0.00660087	-0.913851	CD82 antigen
CALMACG00000016918	0.336721	5.41922	4.52539	0.000555019	0.00458021	-0.322365	Trifunctional nucleotide phosphoesterase protein YfkN
CALMACG00000001685	0.336875	6.02791	5.53722	9.21448e-05	0.00131281	1.41347	Tyrosine-protein kinase Src42A
CALMACG00000019076	0.337367	6.86084	5.65656	7.52417e-05	0.0011389	1.54118	Nodal modulator 1
CALMACG00000014498	0.338993	6.11805	4.62576	0.000461734	0.00401688	-0.234254	hypothetical protein
CALMACG00000006031	0.339507	7.15794	6.69894	1.39387e-05	0.000381224	3.25172	Pre-mRNA-processing-splicing factor 8
CALMACG00000009202	0.34121	7.77459	5.18593	0.000169244	0.00201556	0.666783	Tyrosine-protein phosphatase non-receptor type 7
CALMACG00000009202	0.34121	7.77459	5.18593	0.000169244	0.00201556	0.666783	Tyrosine-protein phosphatase non-receptor type 9
CALMACG00000012695	0.341699	6.01037	4.6239	0.000463305	0.00401802	-0.223186	AF4/FMR2 family member 4
CALMACG00000002543	0.341705	8.3122	5.67663	7.27353e-05	0.00111666	1.52567	A-kinase anchor protein 1%2C mitochondrial
CALMACG00000012319	0.341717	9.92161	5.3098	0.000136322	0.00171917	0.902903	40S ribosomal protein S8
CALMACG00000007820	0.342652	6.43128	5.49945	9.82891e-05	0.0013764	1.30444	ATP-binding cassette sub-family G member 4
CALMACG00000020381	0.343554	7.55897	6.25638	2.79989e-05	0.00058828	2.51854	AMP deaminase 2
CALMACG00000004752	0.343881	6.93396	5.62887	7.88506e-05	0.0011782	1.48697	Short-chain dehydrogenase/reductase family 16C member 6
CALMACG00000000595	0.344329	6.03767	5.26827	0.000146543	0.00181464	0.940674	Krueppel homolog 2
CALMACG00000011387	0.345244	7.70393	5.82468	5.67457e-05	0.000931622	1.78959	Iporin
CALMACG00000011387	0.345244	7.70393	5.82468	5.67457e-05	0.000931622	1.78959	hypothetical protein
CALMACG00000001209	0.345274	6.64064	5.73254	6.62018e-05	0.00103853	1.68802	hypothetical protein
CALMACG00000014007	0.345305	7.32283	4.89648	0.000282831	0.00285282	0.159043	Regulator of microtubule dynamics protein 3
CALMACG00000006627	0.345341	8.7513	5.64765	7.63829e-05	0.00115168	1.47649	Neuroglian
CALMACG00000009502	0.345353	8.38216	6.52897	1.81632e-05	0.000443252	2.95068	hypothetical protein
CALMACG00000013269	0.346353	7.11375	6.49886	1.90429e-05	0.000457974	2.93314	Glycylpeptide N-tetradecanoyltransferase
CALMACG00000013269	0.346353	7.11375	6.49886	1.90429e-05	0.000457974	2.93314	Glycylpeptide N-tetradecanoyltransferase 1
CALMACG00000010290	0.348107	5.41092	5.37244	0.000122295	0.00159587	1.20632	Immediate early response gene 5-like protein
CALMACG00000012412	0.348218	9.37371	6.55082	1.75517e-05	0.000434632	2.99418	RING finger protein 17
CALMACG00000007456	0.348446	7.247	6.31975	2.5296e-05	0.000555679	2.63612	Protein ROP
CALMACG00000016859	0.349319	6.79878	5.38422	0.00011983	0.00157251	1.07163	WD repeat domain phosphoinositide-interacting protein 2
CALMACG00000003903	0.349489	7.18921	6.03856	3.98597e-05	0.000745928	2.17226	Protein transport protein Sec31A
CALMACG00000003903	0.349489	7.18921	6.03856	3.98597e-05	0.000745928	2.17226	hypothetical protein
CALMACG00000006513	0.349752	6.04254	5.74016	6.53611e-05	0.00103031	1.76129	hypothetical protein
CALMACG00000006513	0.349752	6.04254	5.74016	6.53611e-05	0.00103031	1.76129	Solute carrier family 35 member E1 homolog
CALMACG00000005156	0.351485	5.75147	5.03463	0.000221044	0.00239345	0.560306	Zinc finger CCCH domain-containing protein 10
CALMACG00000014986	0.35214	8.24314	4.73187	0.000380613	0.00349182	-0.168715	40S ribosomal protein S12
CALMACG00000001844	0.353083	6.91422	4.7761	0.000351303	0.00330304	-0.0362302	Helicase ARIP4
CALMACG00000005068	0.354385	7.19195	4.60853	0.00047651	0.00409342	-0.365333	ABC transporter G family member 23
CALMACG00000005068	0.354385	7.19195	4.60853	0.00047651	0.00409342	-0.365333	NA
CALMACG00000016230	0.355071	5.84909	6.2302	2.92032e-05	0.000600592	2.60332	hypothetical protein
CALMACG00000016400	0.356938	6.3809	5.40305	0.000115997	0.00154132	1.14166	Ephexin-1
CALMACG00000013638	0.357598	6.15619	4.90943	0.000276343	0.00279708	0.283122	Patched domain-containing protein 3
CALMACG00000006752	0.358264	6.60215	6.05389	3.88725e-05	0.000732262	2.23799	Protein phosphatase 1 regulatory subunit 15A
CALMACG00000014640	0.359138	6.18667	5.24545	0.000152497	0.00187046	0.883607	4F2 cell-surface antigen heavy chain
CALMACG00000006117	0.359872	6.08453	5.36602	0.000123661	0.00160648	1.10602	Progestin and adipoQ receptor family member 3
CALMACG00000009236	0.360084	7.0212	6.15179	3.31468e-05	0.000651737	2.37134	Protein singed
CALMACG00000003185	0.360218	5.51864	4.75667	0.000363881	0.00338034	0.0878622	hypothetical protein
CALMACG00000018539	0.360348	7.7103	5.73919	6.54667e-05	0.00103031	1.64216	Speckle-type POZ protein-like
CALMACG00000005030	0.360829	6.4408	5.28656	0.000141945	0.00177852	0.930607	ER membrane protein complex subunit 1
CALMACG00000019492	0.362415	11.8519	4.65317	0.000439194	0.00386996	-0.223413	ATP-dependent RNA helicase p62
CALMACG00000019492	0.362415	11.8519	4.65317	0.000439194	0.00386996	-0.223413	hypothetical protein
CALMACG00000005172	0.363366	7.71552	5.43838	0.000109149	0.00148595	1.11796	Myeloid leukemia factor
CALMACG00000009337	0.365161	7.24641	6.82011	1.1569e-05	0.000334153	3.43857	Protein FAM214A
CALMACG00000006267	0.365573	8.31011	6.89304	1.03514e-05	0.000314882	3.52852	Sortilin-related receptor
CALMACG00000006267	0.365573	8.31011	6.89304	1.03514e-05	0.000314882	3.52852	Sortilin-related receptor (Fragment)
CALMACG00000012228	0.366498	7.68579	6.34746	2.42021e-05	0.000542798	2.66473	SWI/SNF complex subunit SMARCC1
CALMACG00000019722	0.368026	4.89262	4.35	0.000767707	0.00576895	-0.556603	ATP-binding cassette sub-family B member 10%2C mitochondrial
CALMACG00000015084	0.369009	8.63803	7.25242	6.0453e-06	0.000237727	4.08102	hypothetical protein
CALMACG00000010135	0.371928	6.6858	5.2731	0.000145314	0.00180326	0.884206	hypothetical protein
CALMACG00000000252	0.372209	8.82557	7.44489	4.56346e-06	0.000204662	4.37055	Rab GDP dissociation inhibitor alpha
CALMACG00000000252	0.372209	8.82557	7.44489	4.56346e-06	0.000204662	4.37055	hypothetical protein
CALMACG00000020314	0.375616	6.62597	5.35217	0.000126661	0.00163271	1.03021	Disintegrin and metalloproteinase domain-containing protein 12
CALMACG00000016959	0.375771	7.17647	4.63248	0.000456095	0.00398869	-0.319375	hypothetical protein
CALMACG00000013649	0.377103	7.31664	5.67313	7.31656e-05	0.00111912	1.54358	Ethanolamine-phosphate cytidylyltransferase
CALMACG00000017785	0.377356	7.9707	6.09844	3.61474e-05	0.000692032	2.24712	E3 ubiquitin-protein ligase UBR2
CALMACG00000005473	0.377971	8.36525	5.72369	6.71934e-05	0.00105125	1.607	hypothetical protein
CALMACG00000005736	0.378564	7.0041	5.40615	0.000115379	0.00153838	1.09613	Ubiquitin-protein ligase E3A
CALMACG00000018099	0.379078	6.42867	6.33266	2.478e-05	0.000547323	2.71316	Protein Malvolio
CALMACG00000016050	0.380095	6.71332	4.89501	0.000283577	0.00285787	0.198969	hypothetical protein
CALMACG00000012825	0.380444	7.45164	6.38838	2.26766e-05	0.000516548	2.7396	Protein SCAF8
CALMACG00000010647	0.381069	7.15844	7.56231	3.8529e-06	0.000180838	4.5686	Protein DDI1 homolog 2
CALMACG00000010253	0.381424	9.41442	5.979	4.39511e-05	0.00079687	2.05232	60S ribosomal protein L7
CALMACG00000003036	0.38155	6.12232	4.39715	0.000703352	0.00545437	-0.661538	hypothetical protein
CALMACG00000006158	0.38228	7.72105	6.32514	2.50792e-05	0.000552882	2.62741	Uncharacterized protein F13E6.1
CALMACG00000012345	0.382389	7.34466	4.69355	0.00040805	0.00367117	-0.215255	Beta-1%2C4-glucuronyltransferase 1
CALMACG00000015825	0.384498	6.75272	5.97253	4.44219e-05	0.000804153	2.08985	Glycerol kinase
CALMACG00000015825	0.384498	6.75272	5.97253	4.44219e-05	0.000804153	2.08985	Putative glycerol kinase 3
CALMACG00000014815	0.385181	8.01226	5.38727	0.000119199	0.00156778	1.02179	Trithorax group protein osa
CALMACG00000017949	0.385735	5.82554	5.15885	0.00017749	0.00207883	0.77257	Negative elongation factor A
CALMACG00000004880	0.38595	5.1807	4.95499	0.000254718	0.00264489	0.503797	Reversion-inducing cysteine-rich protein with Kazal motifs
CALMACG00000005833	0.386331	5.37762	4.19899	0.00101782	0.00707732	-0.920765	Probable multidrug resistance-associated protein lethal(2)03659
CALMACG00000005833	0.386331	5.37762	4.19899	0.00101782	0.00707732	-0.920765	Multidrug resistance-associated protein 4
CALMACG00000003198	0.387541	6.72673	5.94097	4.67933e-05	0.000827773	2.04016	Regulatory-associated protein of mTOR
CALMACG00000020388	0.3882	7.13018	7.02719	8.45183e-06	0.00028739	3.76576	Cytohesin-1
CALMACG00000005105	0.388521	5.61569	5.37678	0.00012138	0.00158571	1.18838	A disintegrin and metalloproteinase with thrombospondin motifs 9
CALMACG00000005105	0.388521	5.61569	5.37678	0.00012138	0.00158571	1.18838	A disintegrin and metalloproteinase with thrombospondin motifs 20
CALMACG00000005105	0.388521	5.61569	5.37678	0.00012138	0.00158571	1.18838	A disintegrin and metalloproteinase with thrombospondin motifs gon-1
CALMACG00000000514	0.389455	6.34405	5.64213	7.71003e-05	0.001158	1.55996	Apolipoprotein D
CALMACG00000002194	0.389857	6.24263	5.39704	0.000117206	0.00155269	1.14538	Heterogeneous nuclear ribonucleoprotein 27C
CALMACG00000021087	0.391139	5.62956	4.94244	0.000260491	0.00268567	0.414209	Threonylcarbamoyladenosine tRNA methylthiotransferase
CALMACG00000010014	0.391277	6.1138	4.5147	0.00056605	0.00464656	-0.436259	Chitotriosidase-1
CALMACG00000010014	0.391277	6.1138	4.5147	0.00056605	0.00464656	-0.436259	Chitinase-like protein 3
CALMACG00000013797	0.391965	7.21221	5.50258	9.77643e-05	0.00137271	1.25239	Putative ATP-dependent RNA helicase an3
CALMACG00000007223	0.392172	5.92198	4.88904	0.000286633	0.00287374	0.274634	hypothetical protein
CALMACG00000015970	0.392683	4.40034	4.25108	0.000923214	0.00660087	-0.656197	Receptor-type tyrosine-protein phosphatase kappa
CALMACG00000017964	0.39339	6.78239	6.16525	3.24315e-05	0.000640922	2.40973	Cysteine and histidine-rich protein 1 homolog
CALMACG00000017543	0.393689	7.73282	4.98385	0.000241936	0.00255316	0.302692	Phosphoenolpyruvate carboxykinase [GTP]
CALMACG00000012391	0.393728	5.96569	4.73558	0.000378054	0.0034787	-0.00973082	Aryl hydrocarbon receptor nuclear translocator homolog
CALMACG00000004862	0.393974	4.62469	4.40665	0.00069107	0.00538424	-0.410175	Mpv17-like protein
CALMACG00000009312	0.393975	7.02414	4.01505	0.0014395	0.0090182	-1.47323	60S ribosomal protein L10a-2
CALMACG00000008202	0.394231	6.35781	6.11219	3.53476e-05	0.000680077	2.3566	Nuclear factor NF-kappa-B p110 subunit
CALMACG00000008202	0.394231	6.35781	6.11219	3.53476e-05	0.000680077	2.3566	Tyrosine-protein kinase shark
CALMACG00000015767	0.394787	7.61145	6.20692	3.03194e-05	0.000619154	2.43639	G protein alpha i subunit
CALMACG00000002364	0.398665	5.89595	5.14172	0.00018292	0.0021123	0.735741	hypothetical protein
CALMACG00000005325	0.401819	9.26268	7.02254	8.51105e-06	0.00028739	3.73534	Myosin heavy chain%2C non-muscle
CALMACG00000005325	0.401819	9.26268	7.02254	8.51105e-06	0.00028739	3.73534	NA
CALMACG00000010391	0.401865	6.16573	5.47912	0.000101773	0.00141029	1.29964	Probable multidrug resistance-associated protein lethal(2)03659
CALMACG00000011341	0.402137	5.43571	5.10468	0.000195264	0.00220882	0.733319	Transmembrane protein 205
CALMACG00000006451	0.404337	6.03741	5.00107	0.000234632	0.00249645	0.463284	Sn1-specific diacylglycerol lipase alpha
CALMACG00000011406	0.404882	5.42045	5.61287	8.10173e-05	0.00120286	1.62332	Ninein-like protein
CALMACG00000010322	0.404964	5.05451	4.93693	0.000263071	0.00270508	0.489079	Protein TANC2
CALMACG00000016549	0.405868	6.32141	4.91047	0.000275826	0.00279671	0.267932	Mitochondrial import inner membrane translocase subunit TIM44
CALMACG00000002765	0.406796	7.24598	7.19566	6.57394e-06	0.000250887	4.0186	hypothetical protein
CALMACG00000000600	0.407544	7.27564	7.63882	3.45377e-06	0.000170347	4.67634	Ribosomal protein S6 kinase alpha-5
CALMACG00000018208	0.407644	6.36186	5.63848	7.75781e-05	0.00116367	1.5571	Actin-binding protein anillin
CALMACG00000009118	0.410355	7.93701	7.49087	4.26997e-06	0.000198756	4.44068	hypothetical protein
CALMACG00000000937	0.411235	5.40041	5.62458	7.94257e-05	0.001184	1.64434	S-adenosylmethionine decarboxylase proenzyme
CALMACG00000014134	0.411325	9.66244	5.58527	8.4905e-05	0.00124149	1.38143	60S acidic ribosomal protein P2
CALMACG00000003372	0.411667	5.65043	6.60741	1.60666e-05	0.000414071	3.23154	Protein deltex
CALMACG00000010001	0.411996	6.25102	4.62512	0.000462277	0.00401761	-0.245605	Nucleolar protein 14
CALMACG00000007308	0.412203	7.85418	7.26462	5.93773e-06	0.000237727	4.10417	Hypoxia up-regulated protein 1
CALMACG00000001416	0.413112	9.70868	6.17274	3.20408e-05	0.000635358	2.3821	Elongation of very long chain fatty acids protein 6
CALMACG00000018906	0.413328	5.59804	6.34283	2.43814e-05	0.000543952	2.81507	Translocation protein SEC63 homolog
CALMACG00000020651	0.414706	8.91155	6.23018	2.92041e-05	0.000600592	2.46522	hypothetical protein
CALMACG00000020088	0.414815	8.03038	5.76215	6.29951e-05	0.00100585	1.676	Calcium-transporting ATPase type 2C member 1
CALMACG00000011988	0.417001	6.17552	5.9065	4.95361e-05	0.000856105	2.03438	hypothetical protein
CALMACG00000010224	0.417277	5.89537	5.81344	5.78188e-05	0.00094524	1.90624	Beta-1%2C3-galactosyltransferase 5 (Fragment)
CALMACG00000013084	0.417916	7.83954	4.87903	0.00029183	0.0029133	0.108943	60S ribosomal protein L10a
CALMACG00000013084	0.417916	7.83954	4.87903	0.00029183	0.0029133	0.108943	hypothetical protein
CALMACG00000002861	0.418306	6.07337	5.19684	0.000166036	0.00198425	0.815015	Protein penguin
CALMACG00000002861	0.418306	6.07337	5.19684	0.000166036	0.00198425	0.815015	hypothetical protein
CALMACG00000019178	0.418984	4.96007	5.1287	0.000187164	0.00214851	0.846208	Dual oxidase maturation factor 1
CALMACG00000008287	0.420908	10.0079	5.93634	4.71524e-05	0.000829085	1.99226	Heat shock 70 kDa protein cognate 3
CALMACG00000008287	0.420908	10.0079	5.93634	4.71524e-05	0.000829085	1.99226	hypothetical protein
CALMACG00000013323	0.420979	4.3748	4.38046	0.000725468	0.00555557	-0.411847	Transcription factor castor
CALMACG00000009703	0.421856	7.68351	6.89244	1.03608e-05	0.000314882	3.53665	Synaptic functional regulator FMR1
CALMACG00000015716	0.422106	8.31109	6.97239	9.17893e-06	0.000297372	3.65219	hypothetical protein
CALMACG00000015716	0.422106	8.31109	6.97239	9.17893e-06	0.000297372	3.65219	Lysine-specific demethylase 3A
CALMACG00000019723	0.422513	8.67977	6.89756	1.02805e-05	0.000314882	3.53606	Vacuolar protein sorting-associated protein 13B
CALMACG00000019723	0.422513	8.67977	6.89756	1.02805e-05	0.000314882	3.53606	hypothetical protein
CALMACG00000019723	0.422513	8.67977	6.89756	1.02805e-05	0.000314882	3.53606	40S ribosomal protein S21
CALMACG00000000034	0.422744	6.27899	5.90415	4.97288e-05	0.000856105	2.01851	Sorting nexin-21
CALMACG00000003213	0.424343	7.41338	6.52893	1.81642e-05	0.000443252	2.97007	hypothetical protein
CALMACG00000003213	0.424343	7.41338	6.52893	1.81642e-05	0.000443252	2.97007	Acetyl-CoA carboxylase
CALMACG00000008634	0.424376	7.4469	6.03409	4.01521e-05	0.000748991	2.15485	Protein daughterless
CALMACG00000008634	0.424376	7.4469	6.03409	4.01521e-05	0.000748991	2.15485	Transcription factor 12 (Fragment)
CALMACG00000008634	0.424376	7.4469	6.03409	4.01521e-05	0.000748991	2.15485	hypothetical protein
CALMACG00000007778	0.425099	7.07147	6.87273	1.06762e-05	0.000321287	3.53091	DNA repair protein RAD50
CALMACG00000014034	0.425449	6.00674	5.31636	0.000134778	0.00170154	1.03486	Transformation/transcription domain-associated protein
CALMACG00000000658	0.425586	4.77028	5.44307	0.000108272	0.00147821	1.4179	von Willebrand factor A domain-containing protein 8
CALMACG00000006066	0.426563	7.32427	6.64743	1.50969e-05	0.000397574	3.16323	Chloride intracellular channel exc-4
CALMACG00000019021	0.42713	6.15871	4.94819	0.00025783	0.00266768	0.354085	Monocarboxylate transporter 10
CALMACG00000009580	0.428686	5.1382	4.48143	0.00060184	0.00486149	-0.348522	hypothetical protein
CALMACG00000010103	0.429391	6.37263	6.04237	3.96118e-05	0.000742482	2.24263	hypothetical protein
CALMACG00000011819	0.430661	6.90428	5.50027	9.81512e-05	0.0013764	1.27054	Serine/threonine-protein kinase N
CALMACG00000011819	0.430661	6.90428	5.50027	9.81512e-05	0.0013764	1.27054	hypothetical protein
CALMACG00000017453	0.434844	5.8901	5.36202	0.000124519	0.00161403	1.12827	Protein msta%2C isoform B
CALMACG00000001718	0.435412	6.39117	5.95237	4.59214e-05	0.000821083	2.08804	Beta-1%2C4-glucuronyltransferase 1
CALMACG00000000201	0.43558	7.48455	5.95623	4.56302e-05	0.000817131	2.02185	E3 ubiquitin-protein ligase hyd
CALMACG00000014718	0.435715	8.63947	5.897	5.03217e-05	0.000860837	1.90418	Ras-related protein Rab-5B
CALMACG00000019625	0.436421	5.84973	6.05381	3.88778e-05	0.000732262	2.31579	Poly(A) polymerase gamma
CALMACG00000020706	0.437027	6.90562	4.1854	0.0010441	0.00721267	-1.13902	SPARC
CALMACG00000002547	0.437171	7.31405	7.01724	8.57916e-06	0.000287785	3.74281	26S proteasome non-ATPase regulatory subunit 4
CALMACG00000014652	0.437422	5.40981	6.33362	2.47421e-05	0.000547323	2.82253	Tyrosine decarboxylase
CALMACG00000014652	0.437422	5.40981	6.33362	2.47421e-05	0.000547323	2.82253	hypothetical protein
CALMACG00000011852	0.43814	5.5407	5.74067	6.53048e-05	0.00103031	1.82504	Periodic tryptophan protein 1 homolog
CALMACG00000019019	0.438462	8.08695	6.91847	9.95925e-06	0.000310861	3.57013	WD repeat-containing protein 26
CALMACG00000014296	0.438683	8.46757	6.46315	2.01451e-05	0.000475636	2.84442	C-terminal-binding protein
CALMACG00000014296	0.438683	8.46757	6.46315	2.01451e-05	0.000475636	2.84442	hypothetical protein
CALMACG00000006111	0.440596	7.85387	5.57764	8.60133e-05	0.00124993	1.35988	Ras-like protein 1
CALMACG00000012376	0.440732	5.67819	4.88242	0.000290057	0.00290515	0.30041	Androgen-induced gene 1 protein
CALMACG00000012376	0.440732	5.67819	4.88242	0.000290057	0.00290515	0.30041	hypothetical protein
CALMACG00000015382	0.441448	7.48088	8.17557	1.63585e-06	0.000110705	5.43343	Choline transporter-like protein 1
CALMACG00000019118	0.441873	6.59155	5.60699	8.18295e-05	0.00120875	1.47948	Protein timeless
CALMACG00000019557	0.442479	7.54419	4.11356	0.00119513	0.00796702	-1.31471	Glucose dehydrogenase [FAD%2C quinone]
CALMACG00000010879	0.442887	7.6462	6.52303	1.83333e-05	0.000444353	2.95227	hypothetical protein
CALMACG00000002943	0.44293	7.68304	5.73998	6.53804e-05	0.00103031	1.64555	DnaJ homolog subfamily C member 22
CALMACG00000008431	0.443384	7.30744	5.46413	0.000104423	0.00143675	1.18167	Putative fatty acyl-CoA reductase CG5065
CALMACG00000008431	0.443384	7.30744	5.46413	0.000104423	0.00143675	1.18167	hypothetical protein
CALMACG00000019157	0.444149	4.33344	3.99011	0.00150915	0.00936381	-1.12948	Aryl hydrocarbon receptor nuclear translocator-like protein 1
CALMACG00000007442	0.444532	10.7718	6.89405	1.03354e-05	0.000314882	3.56708	hypothetical protein
CALMACG00000013666	0.444545	6.23553	5.43635	0.00010953	0.00148767	1.21996	DnaJ homolog subfamily C member 25 homolog
CALMACG00000000086	0.445306	8.79761	8.543	9.99972e-07	8.02947e-05	5.92417	Long-chain fatty acid transport protein 4
CALMACG00000000086	0.445306	8.79761	8.543	9.99972e-07	8.02947e-05	5.92417	Long-chain fatty acid transport protein 1
CALMACG00000021177	0.446879	9.47314	7.28563	5.75709e-06	0.000235131	4.13936	Acyl-CoA Delta(11) desaturase
CALMACG00000002935	0.447696	7.00655	7.69617	3.18345e-06	0.000163089	4.77274	Probable cation-transporting ATPase 13A3
CALMACG00000010545	0.448087	8.25833	6.97004	9.21153e-06	0.000297372	3.64894	Clathrin heavy chain
CALMACG00000019079	0.448254	4.48094	4.21368	0.000990179	0.00693483	-0.73448	hypothetical protein
CALMACG00000019079	0.448254	4.48094	4.21368	0.000990179	0.00693483	-0.73448	Putative RNA-binding protein 15B
CALMACG00000011439	0.449054	6.89589	5.74174	6.51878e-05	0.00103031	1.68867	Activating molecule in BECN1-regulated autophagy protein 1
CALMACG00000000637	0.449274	9.123	7.86585	2.50721e-06	0.00013766	4.98669	hypothetical protein
CALMACG00000018536	0.449454	6.49445	5.2535	0.000150366	0.00185213	0.867028	Clustered mitochondria protein homolog
CALMACG00000003780	0.449673	8.41491	5.11703	0.000191053	0.00218026	0.535636	RNA-binding protein fusilli
CALMACG00000004260	0.450632	5.58474	6.26855	2.74574e-05	0.000583218	2.69822	RNA-binding protein 5-A
CALMACG00000020720	0.451342	6.45571	7.073	7.89073e-06	0.000277487	3.88011	hypothetical protein
CALMACG00000009303	0.452222	8.99819	6.68823	1.41715e-05	0.00038362	3.20857	60S ribosomal protein L7a
CALMACG00000016978	0.45244	7.73422	6.46425	2.01102e-05	0.000475636	2.85542	Eukaryotic translation initiation factor 5
CALMACG00000003508	0.453624	7.34308	5.88259	5.15372e-05	0.000877036	1.90397	Myosin-VIIa
CALMACG00000008013	0.454188	8.34316	6.25831	2.79125e-05	0.000587525	2.50948	Venom carboxylesterase-6
CALMACG00000006000	0.454523	8.49087	6.55826	1.73484e-05	0.000431486	2.99797	60S ribosomal protein L7a
CALMACG00000015268	0.455151	6.08184	6.20045	3.06376e-05	0.000623465	2.53417	ATPase family AAA domain-containing protein 3
CALMACG00000014152	0.45522	5.46433	5.93286	4.74234e-05	0.000831338	2.15923	Furin-like protease 1%2C isoform 1-CRR
CALMACG00000011909	0.455979	8.18233	6.70949	1.37134e-05	0.000379758	3.24069	Choline/ethanolamine kinase
CALMACG00000003963	0.456836	5.69743	5.90072	5.00123e-05	0.000857354	2.07683	Mitochondrial basic amino acids transporter
CALMACG00000008929	0.458545	7.21226	5.67599	7.28132e-05	0.00111666	1.55624	Calcium-binding mitochondrial carrier protein SCaMC-2-A
CALMACG00000008819	0.458655	10.1393	6.96925	9.22261e-06	0.000297372	3.66876	Oxygen-dependent choline dehydrogenase
CALMACG00000020637	0.458981	8.80435	8.91486	6.16969e-07	6.60163e-05	6.41665	Protein transport protein Sec61 subunit alpha isoform 2
CALMACG00000016259	0.459589	8.03196	7.68645	3.22765e-06	0.000163347	4.72681	G-protein coupled receptor 126
CALMACG00000015768	0.460102	7.95452	6.26644	2.75505e-05	0.00058413	2.527	Low-density lipoprotein receptor-related protein 2
CALMACG00000015395	0.460548	5.97005	6.79667	1.19918e-05	0.00034296	3.49768	Laminin subunit beta-1
CALMACG00000008543	0.461839	7.91857	7.99028	2.1091e-06	0.000124248	5.16419	Dosage compensation regulator
CALMACG00000013142	0.462878	6.41517	6.787	1.21709e-05	0.000347227	3.44271	Storkhead-box protein 1
CALMACG00000013142	0.462878	6.41517	6.787	1.21709e-05	0.000347227	3.44271	hypothetical protein
CALMACG00000004642	0.463564	4.45418	4.62842	0.000459493	0.00400643	0.0267889	Transcription factor CP2
CALMACG00000008440	0.465976	10.7178	5.50843	9.67901e-05	0.00136562	1.27439	Glucose dehydrogenase [FAD%2C quinone]
CALMACG00000012103	0.466197	6.27188	4.6503	0.000441501	0.00388079	-0.204452	Alanine--glyoxylate aminotransferase 2-like
CALMACG00000003423	0.467729	4.69687	4.76102	0.000361024	0.00336455	0.232658	Collagen alpha-1(IV) chain
CALMACG00000003423	0.467729	4.69687	4.76102	0.000361024	0.00336455	0.232658	Collagen-like protein 2
CALMACG00000013530	0.467881	5.83682	6.09331	3.64506e-05	0.00069441	2.38598	hypothetical protein
CALMACG00000008539	0.468282	6.94461	8.77094	7.42437e-07	7.25283e-05	6.2564	Bone morphogenetic protein receptor type-1B
CALMACG00000003667	0.471226	5.67564	6.50822	1.87647e-05	0.000452217	3.07298	Alpha-tocopherol transfer protein-like
CALMACG00000003667	0.471226	5.67564	6.50822	1.87647e-05	0.000452217	3.07298	hypothetical protein
CALMACG00000007262	0.471425	5.33308	5.32986	0.000131656	0.00167118	1.14951	Ubiquitin carboxyl-terminal hydrolase 34
CALMACG00000001788	0.472069	7.06283	8.21209	1.55669e-06	0.000109156	5.50016	Protein SPT2 homolog
CALMACG00000009785	0.472899	8.00237	6.18507	3.14082e-05	0.000628125	2.39175	Ecdysone-induced protein 75B%2C isoforms C/D
CALMACG00000018235	0.473529	6.0258	6.17335	3.20094e-05	0.000635358	2.49558	Protein N-terminal asparagine amidohydrolase
CALMACG00000006505	0.47548	7.30511	7.07494	7.86786e-06	0.000277487	3.83319	Fizzy-related protein homolog
CALMACG00000005341	0.475921	5.36982	7.09146	7.67593e-06	0.000273813	4.00239	Sugar transporter SWEET1
CALMACG00000009180	0.476015	7.56945	5.84332	5.50115e-05	0.000909565	1.82722	Glucose dehydrogenase [FAD%2C quinone]
CALMACG00000009180	0.476015	7.56945	5.84332	5.50115e-05	0.000909565	1.82722	Alcohol dehydrogenase [acceptor]
CALMACG00000016228	0.476322	8.2067	7.482	4.32501e-06	0.000198756	4.4252	Cathepsin L
CALMACG00000014075	0.477426	7.95232	6.98399	9.0197e-06	0.000297319	3.67395	Proton-coupled amino acid transporter-like protein pathetic
CALMACG00000014075	0.477426	7.95232	6.98399	9.0197e-06	0.000297319	3.67395	hypothetical protein
CALMACG00000011081	0.477996	6.08761	4.89213	0.000285045	0.00286522	0.263635	Peptidyl-prolyl cis-trans isomerase 5
CALMACG00000000968	0.478772	6.67135	8.18521	1.61454e-06	0.000110705	5.4803	Protein Tob2
CALMACG00000010162	0.478867	8.43937	8.68607	8.28949e-07	7.42228e-05	6.11475	Peptidyl-prolyl cis-trans isomerase FKBP14
CALMACG00000015703	0.479637	7.04679	6.2724	2.72884e-05	0.000582534	2.57287	Ran-binding protein 9
CALMACG00000005741	0.480143	5.90163	6.01534	4.14051e-05	0.000768668	2.24705	Thymosin beta-12
CALMACG00000003188	0.480521	4.8343	6.23972	2.8759e-05	0.00059565	2.73223	Eyes absent homolog 1
CALMACG00000003893	0.481214	5.88628	5.3402	0.000129315	0.00165368	1.09293	Cytochrome P450 4d2
CALMACG00000003893	0.481214	5.88628	5.3402	0.000129315	0.00165368	1.09293	Probable cytochrome P450 4d21
CALMACG00000003893	0.481214	5.88628	5.3402	0.000129315	0.00165368	1.09293	Cytochrome P450 4C1
CALMACG00000012663	0.481512	8.89048	4.54564	0.000534742	0.00446194	-0.513337	Mast cell protease 8
CALMACG00000013216	0.484108	5.11017	5.50657	9.70984e-05	0.00136831	1.48554	hypothetical protein
CALMACG00000007185	0.487146	4.80678	4.89005	0.000286116	0.00287102	0.44778	Probable E3 ubiquitin-protein ligase HERC1
CALMACG00000018997	0.487756	4.21174	4.74474	0.000371829	0.00344319	0.271793	Ral guanine nucleotide dissociation stimulator-like 1
CALMACG00000005313	0.488893	7.08611	7.11293	7.43386e-06	0.000268727	3.90261	Importin subunit alpha-7
CALMACG00000015837	0.49043	5.83456	6.39029	2.2608e-05	0.000515994	2.86932	hypothetical protein
CALMACG00000007879	0.490761	9.53452	7.32004	5.47369e-06	0.000227549	4.19167	Polycystic kidney disease protein 1-like 3
CALMACG00000015059	0.491195	5.75119	5.05444	0.000213413	0.00233351	0.607468	J domain-containing protein
CALMACG00000007028	0.491399	7.527	5.5819	8.53929e-05	0.00124402	1.37891	Serine protease easter
CALMACG00000005831	0.493828	7.42284	7.88897	2.42761e-06	0.000134559	5.03256	Collagen alpha-1(IV) chain
CALMACG00000016589	0.49462	5.41745	5.40858	0.000114897	0.00153724	1.27634	Laminin subunit alpha
CALMACG00000019929	0.494853	7.37663	6.95734	9.38994e-06	0.000300272	3.64971	Major facilitator superfamily domain-containing protein 6
CALMACG00000014368	0.497409	6.86514	9.14166	4.62898e-07	5.72631e-05	6.73821	hypothetical protein
CALMACG00000014583	0.497929	8.23326	5.93693	4.71058e-05	0.000829085	1.97278	ATP-binding cassette sub-family G member 4
CALMACG00000019635	0.497949	6.03063	5.86605	5.29722e-05	0.000888467	1.98465	Spermidine synthase
CALMACG00000014898	0.498151	7.72095	9.31546	3.72753e-07	5.04517e-05	6.93446	E3 ubiquitin-protein ligase MYLIP
CALMACG00000018302	0.49857	6.15921	4.96734	0.000249167	0.00261524	0.399175	Sodium-independent sulfate anion transporter
CALMACG00000002534	0.499889	6.20732	6.57937	1.67851e-05	0.000421074	3.13284	Peptidyl-prolyl cis-trans isomerase B
CALMACG00000008349	0.500325	8.25045	7.93599	2.27387e-06	0.000130226	5.08411	Exportin-1
CALMACG00000012487	0.500378	6.63613	6.35167	2.40401e-05	0.000540206	2.73161	Collagen alpha-2(IV) chain
CALMACG00000001929	0.501383	6.01387	5.64792	7.63485e-05	0.00115168	1.6137	CCR4-NOT transcription complex subunit 1
CALMACG00000008618	0.503779	8.79163	6.18935	3.11919e-05	0.00062707	2.39631	Serine protease inhibitor 3/4 (Fragment)
CALMACG00000011187	0.504055	5.22667	5.28798	0.000141596	0.00177797	1.09249	D-beta-hydroxybutyrate dehydrogenase%2C mitochondrial
CALMACG00000006926	0.504231	4.43254	4.82526	0.000321467	0.00310529	0.389834	CD63 antigen
CALMACG00000013007	0.505053	4.7613	5.10621	0.000194739	0.00220502	0.840112	Alpha-tocopherol transfer protein
CALMACG00000004363	0.507628	6.90283	4.41458	0.000680991	0.00535593	-0.703566	CCR4-NOT transcription complex subunit 1
CALMACG00000002219	0.509303	6.74296	8.74082	7.7199e-07	7.31839e-05	6.22612	Retinol dehydrogenase 11
CALMACG00000004070	0.509361	6.84161	7.69696	3.17987e-06	0.000163089	4.78312	Organic cation transporter protein
CALMACG00000004070	0.509361	6.84161	7.69696	3.17987e-06	0.000163089	4.78312	Organic cation transporter-like protein
CALMACG00000009136	0.510283	5.08012	6.25466	2.80766e-05	0.000588431	2.73634	Transcription factor hamlet
CALMACG00000001098	0.510885	6.64048	6.68334	1.42793e-05	0.000385641	3.26335	hypothetical protein
CALMACG00000017078	0.511022	7.35962	6.63679	1.53484e-05	0.000401192	3.14646	Elongation factor Ts%2C mitochondrial
CALMACG00000016297	0.518537	5.90667	8.57908	9.53565e-07	7.94482e-05	6.0569	Nucleolysin TIAR
CALMACG00000003139	0.519912	6.5522	6.22416	2.94887e-05	0.000605377	2.53081	MPN domain-containing protein CG4751
CALMACG00000010830	0.521561	10.323	5.54889	9.03297e-05	0.00129807	1.33277	Glucose dehydrogenase [FAD%2C quinone]
CALMACG00000011054	0.523726	8.52558	10.0971	1.45977e-07	2.54537e-05	7.879	Venom carboxylesterase-6
CALMACG00000005378	0.524089	7.99131	4.94331	0.000260088	0.00268388	0.224552	Ankyrin repeat and KH domain-containing protein 1
CALMACG00000005378	0.524089	7.99131	4.94331	0.000260088	0.00268388	0.224552	Ankyrin repeat domain-containing protein 17
CALMACG00000001841	0.52479	5.38821	5.69544	7.04644e-05	0.0010907	1.77374	hypothetical protein
CALMACG00000021204	0.526069	4.23024	4.7026	0.000401392	0.00363313	0.199845	Rho-related GTP-binding protein RhoV
CALMACG00000002461	0.526936	3.53925	4.36606	0.000745125	0.00566057	-0.318267	Growth arrest and DNA damage-inducible protein GADD45 alpha
CALMACG00000009751	0.528936	6.11302	7.23478	6.20465e-06	0.000241452	4.15749	hypothetical protein
CALMACG00000019935	0.529533	5.73268	6.95809	9.37932e-06	0.000300272	3.77437	Kinetochore-associated protein 1
CALMACG00000014153	0.530619	8.42821	8.77417	7.39344e-07	7.25283e-05	6.2316	Facilitated trehalose transporter Tret1
CALMACG00000007724	0.531153	4.22939	5.54561	9.08358e-05	0.00130213	1.65719	Bromodomain-containing protein 8
CALMACG00000002914	0.533531	5.97629	7.63194	3.48779e-06	0.00017058	4.75049	hypothetical protein
CALMACG00000010577	0.53403	6.55641	6.46783	1.99971e-05	0.000474065	2.92756	Fatty acyl-CoA reductase 1
CALMACG00000013021	0.534369	6.50848	6.75907	1.27044e-05	0.000359846	3.39446	Cyclic AMP response element-binding protein A
CALMACG00000001186	0.536122	6.42784	4.96216	0.000251477	0.00262764	0.356744	Death-associated protein kinase related
CALMACG00000011415	0.536338	6.3053	4.57596	0.000505796	0.00428491	-0.33965	Probable phospholipid-transporting ATPase VD
CALMACG00000012813	0.536457	7.23581	8.70595	8.07761e-07	7.36115e-05	6.1615	hypothetical protein
CALMACG00000002359	0.542015	7.67082	6.90313	1.01938e-05	0.000314737	3.55616	hypothetical protein
CALMACG00000019869	0.543097	6.67113	6.94461	9.57251e-06	0.000302783	3.67175	Dual specificity tyrosine-phosphorylation-regulated kinase 2
CALMACG00000000813	0.544526	4.32386	4.36376	0.000748319	0.00567455	-0.423848	hypothetical protein
CALMACG00000013607	0.546878	4.14216	4.69527	0.000406774	0.00366474	0.199395	G-protein coupled receptor Mth2
CALMACG00000021013	0.547427	8.28364	9.14369	4.61722e-07	5.72631e-05	6.71163	hypothetical protein
CALMACG00000012275	0.547798	7.12875	9.12638	4.71866e-07	5.72631e-05	6.71047	UDP-N-acetylglucosamine--peptide N-acetylglucosaminyltransferase 110 kDa subunit
CALMACG00000019518	0.548906	5.30348	6.93566	9.70312e-06	0.000306082	3.77563	G-protein coupled receptor Mth2
CALMACG00000019257	0.551016	6.11942	7.13275	7.21755e-06	0.000263362	4.00256	hypothetical protein
CALMACG00000019257	0.551016	6.11942	7.13275	7.21755e-06	0.000263362	4.00256	Matrix metalloproteinase-2
CALMACG00000000700	0.551417	5.88974	5.91267	4.90333e-05	0.000850592	2.08015	Lipase member H
CALMACG00000019694	0.552714	5.76839	5.38256	0.000120174	0.00157526	1.18835	Potassium voltage-gated channel protein Shab
CALMACG00000009720	0.554784	6.41058	5.42401	0.000111882	0.00151079	1.18188	hypothetical protein
CALMACG00000018163	0.555711	11.5596	7.36662	5.11346e-06	0.000218684	4.30687	hypothetical protein
CALMACG00000012385	0.557284	8.34691	6.09387	3.64178e-05	0.00069441	2.23654	Elongation of very long chain fatty acids protein AAEL008004
CALMACG00000012385	0.557284	8.34691	6.09387	3.64178e-05	0.00069441	2.23654	hypothetical protein
CALMACG00000000673	0.558244	3.04325	4.07738	0.0012795	0.00835301	-0.780423	hypothetical protein
CALMACG00000000277	0.559345	6.51672	8.71579	7.97495e-07	7.36115e-05	6.20554	Extracellular serine/threonine protein CG31145
CALMACG00000006957	0.56812	7.91075	6.82093	1.15544e-05	0.000334153	3.4213	Cytochrome P450 4C1
CALMACG00000018803	0.569745	6.4137	7.26453	5.93846e-06	0.000237727	4.17751	Polypyrimidine tract-binding protein 2
CALMACG00000018728	0.571483	5.22409	6.759	1.27059e-05	0.000359846	3.51556	hypothetical protein
CALMACG00000019242	0.572687	5.29705	6.86535	1.07969e-05	0.000321287	3.67156	hypothetical protein
CALMACG00000017910	0.572855	8.21638	10.1451	1.38063e-07	2.52476e-05	7.93604	Serine protease nudel
CALMACG00000013133	0.573562	8.21177	6.99617	8.85561e-06	0.000292839	3.6905	Ejaculatory bulb-specific protein 3
CALMACG00000003249	0.573581	4.99196	5.34681	0.000127843	0.0016443	1.23301	Phospholipase A2
CALMACG00000009445	0.573892	4.89895	6.31962	2.53016e-05	0.000555679	2.86026	Kielin/chordin-like protein
CALMACG00000005760	0.575497	6.4358	7.38924	4.94764e-06	0.00021489	4.36272	hypothetical protein
CALMACG00000012987	0.575986	5.8203	6.12182	3.47985e-05	0.000672848	2.438	Protein takeout
CALMACG00000009433	0.579466	5.0221	6.4303	2.12187e-05	0.00049397	3.02475	hypothetical protein
CALMACG00000003237	0.581378	8.92213	5.8915	5.07817e-05	0.000866714	1.89656	hypothetical protein
CALMACG00000000297	0.581519	5.10245	4.52948	0.000550868	0.00456178	-0.24513	Putative vacuolar protein sorting-associated protein TDA6
CALMACG00000005793	0.582289	7.2836	6.88067	1.05478e-05	0.000318901	3.53672	hypothetical protein
CALMACG00000015615	0.582371	4.63085	5.2427	0.000153229	0.0018723	1.09805	Mediator of RNA polymerase II transcription subunit 26
CALMACG00000015897	0.585365	3.62992	5.01824	0.000227575	0.00243696	0.815029	hypothetical protein
CALMACG00000020836	0.586286	7.93493	8.33245	1.32331e-06	9.74718e-05	5.64162	Proton-coupled amino acid transporter-like protein pathetic
CALMACG00000019532	0.589102	10.0451	7.81181	2.7043e-06	0.000143606	4.92175	40S ribosomal protein SA
CALMACG00000011027	0.589978	4.80609	4.56944	0.000511885	0.0043239	-0.12624	FK506-binding protein 2
CALMACG00000016059	0.591051	6.19971	5.21631	0.000160466	0.00193157	0.84011	Serine protease easter
CALMACG00000014546	0.591601	3.48174	4.84267	0.00031154	0.00304733	0.527786	Cytokine receptor-like factor 1
CALMACG00000004892	0.592435	6.04445	7.25792	5.9966e-06	0.000237727	4.20154	hypothetical protein
CALMACG00000011166	0.59299	5.9336	5.84752	5.46286e-05	0.000908395	1.96964	hypothetical protein
CALMACG00000018169	0.593172	4.99734	5.30145	0.000138315	0.00173865	1.15288	YTH domain-containing protein 2
CALMACG00000008558	0.595001	5.35373	5.79554	5.95731e-05	0.000961763	1.94848	Probable cytochrome P450 4d21
CALMACG00000015813	0.595968	3.06194	4.82206	0.000323327	0.00311699	0.512228	hypothetical protein
CALMACG00000010623	0.596565	7.13249	5.93887	4.69552e-05	0.000828119	2.01549	Carboxypeptidase E
CALMACG00000006389	0.598572	7.72033	7.36455	5.12893e-06	0.000218684	4.25953	hypothetical protein
CALMACG00000005006	0.600007	11.1716	9.69467	2.34815e-07	3.59638e-05	7.42199	Putative ATP-dependent RNA helicase me31b
CALMACG00000001994	0.60146	6.81923	10.327	1.11998e-07	2.28711e-05	8.16755	E3 ubiquitin-protein ligase HECTD1
CALMACG00000018616	0.603709	8.24124	7.26785	5.90954e-06	0.000237727	4.10563	Protein windbeutel
CALMACG00000007633	0.603716	5.00713	6.11838	3.49935e-05	0.000675074	2.5241	hypothetical protein
CALMACG00000019309	0.604346	9.72363	7.00861	8.69123e-06	0.000290423	3.71996	40S ribosomal protein S2
CALMACG00000002522	0.604573	5.79112	6.18632	3.13451e-05	0.000628125	2.55142	Ecdysone-induced protein 74EF isoform B
CALMACG00000003884	0.605744	5.11896	5.58064	8.5576e-05	0.00124513	1.61809	CUGBP Elav-like family member 2
CALMACG00000019666	0.606078	5.49586	5.98083	4.3819e-05	0.000795715	2.24747	hypothetical protein
CALMACG00000011555	0.606295	6.17709	5.92438	4.80932e-05	0.000839287	2.07592	Protein dimmed
CALMACG00000006690	0.608107	5.60015	4.83402	0.000316435	0.00307711	0.233286	Uncharacterized oxidoreductase YrbE
CALMACG00000005013	0.614016	3.21448	4.327	0.000801264	0.00593302	-0.353215	hypothetical protein
CALMACG00000007236	0.616165	5.65624	5.49874	9.84096e-05	0.0013764	1.41226	Facilitated trehalose transporter Tret1
CALMACG00000016281	0.616244	7.63735	7.25722	6.00276e-06	0.000237727	4.10136	Inactive hydroxysteroid dehydrogenase-like protein 1
CALMACG00000016300	0.620512	5.22663	6.95196	9.46671e-06	0.000301833	3.81187	CCAAT/enhancer-binding protein
CALMACG00000018145	0.62202	6.87415	10.5573	8.62957e-08	1.86015e-05	8.42667	Reticulocalbin-2
CALMACG00000010480	0.633716	3.10342	4.2295	0.000961264	0.00680189	-0.513827	hypothetical protein
CALMACG00000015573	0.63372	5.34987	6.39427	2.24654e-05	0.000514758	2.93696	Elongation of very long chain fatty acids protein 7
CALMACG00000005735	0.636458	4.53146	6.69117	1.41073e-05	0.00038362	3.4631	Monocarboxylate transporter 10
CALMACG00000013809	0.63652	5.23187	7.03464	8.35779e-06	0.00028739	3.93321	hypothetical protein
CALMACG00000002777	0.637106	11.435	5.26381	0.000147686	0.00182491	0.8647	Superoxide dismutase [Cu-Zn]
CALMACG00000010786	0.638087	4.71892	6.59389	1.64089e-05	0.000416306	3.30341	Monocarboxylate transporter 12
CALMACG00000004660	0.638488	9.67851	5.40673	0.000115263	0.00153838	1.06663	Heparanase
CALMACG00000019939	0.638794	3.6753	4.99624	0.000236659	0.00250884	0.779121	hypothetical protein
CALMACG00000008307	0.639349	6.42285	6.54954	1.75869e-05	0.000434632	3.07355	Beta-lactamase-like protein 2 homolog
CALMACG00000008307	0.639349	6.42285	6.54954	1.75869e-05	0.000434632	3.07355	Beta-lactamase-like protein 2
CALMACG00000006966	0.651456	6.79979	8.73947	7.73335e-07	7.31839e-05	6.22482	hypothetical protein
CALMACG00000019811	0.651778	6.68519	5.30471	0.000137535	0.00173258	0.952331	Putative DNA helicase Ino80
CALMACG00000019811	0.651778	6.68519	5.30471	0.000137535	0.00173258	0.952331	hypothetical protein
CALMACG00000004190	0.653443	8.31995	9.65083	2.47526e-07	3.74183e-05	7.34507	hypothetical protein
CALMACG00000004190	0.653443	8.31995	9.65083	2.47526e-07	3.74183e-05	7.34507	Coiled-coil domain-containing protein 13
CALMACG00000000440	0.654727	4.48872	4.70367	0.000400611	0.00363171	0.166521	Transcription factor AP-4
CALMACG00000020505	0.656302	4.04472	4.69869	0.000404254	0.00364769	0.220272	hypothetical protein
CALMACG00000020698	0.658226	4.45495	6.12402	3.46742e-05	0.000671561	2.58886	Transcription factor Sox-11
CALMACG00000008155	0.661772	3.93748	4.13017	0.00115832	0.00778009	-0.79126	hypothetical protein
CALMACG00000014733	0.661993	6.19689	7.62258	3.53466e-06	0.000171687	4.72499	GMP reductase 1
CALMACG00000020291	0.66282	2.77089	4.06807	0.00130219	0.00843292	-0.771821	Innexin inx2
CALMACG00000016392	0.66333	10.0259	6.73878	1.31076e-05	0.000367643	3.30391	hypothetical protein
CALMACG00000002507	0.663941	15.94	6.34131	2.44405e-05	0.000543952	2.85178	hypothetical protein
CALMACG00000020541	0.665627	5.8606	4.76314	0.000359639	0.00335887	0.0720675	Elongation of very long chain fatty acids protein AAEL008004
CALMACG00000019452	0.666497	3.3952	4.8689	0.000297185	0.00294748	0.580163	hypothetical protein
CALMACG00000017049	0.666701	7.48953	5.38805	0.00011904	0.00156778	1.04427	Crustapain
CALMACG00000011229	0.668308	3.35734	4.01552	0.00143821	0.00901495	-0.923507	Pyridoxine/pyridoxamine 5'-phosphate oxidase
CALMACG00000013723	0.670155	6.62019	4.81881	0.000325224	0.00313119	0.0837041	Myrosinase 1
CALMACG00000021011	0.670682	5.44402	8.38427	1.23457e-06	9.2118e-05	5.82179	D(1)-like dopamine receptor
CALMACG00000017663	0.671294	7.65168	7.69667	3.1812e-06	0.000163089	4.75219	Myosin-M heavy chain
CALMACG00000017663	0.671294	7.65168	7.69667	3.1812e-06	0.000163089	4.75219	hypothetical protein
CALMACG00000011669	0.673139	7.34332	7.09903	7.58962e-06	0.000271825	3.87282	hypothetical protein
CALMACG00000011669	0.673139	7.34332	7.09903	7.58962e-06	0.000271825	3.87282	General transcription factor II-I repeat domain-containing protein 2B
CALMACG00000005069	0.677346	5.88176	10.5709	8.49911e-08	1.86015e-05	8.44715	E3 ubiquitin-protein ligase HECW2
CALMACG00000003020	0.678574	5.74882	5.08723	0.000201378	0.00225388	0.67777	Clavesin-1
CALMACG00000003020	0.678574	5.74882	5.08723	0.000201378	0.00225388	0.67777	hypothetical protein
CALMACG00000003020	0.678574	5.74882	5.08723	0.000201378	0.00225388	0.67777	Alpha-tocopherol transfer protein-like
CALMACG00000020121	0.68143	3.86783	5.41854	0.000112941	0.00152088	1.47927	Locomotion-related protein Hikaru genki
CALMACG00000008868	0.681737	4.27871	5.62211	7.97584e-05	0.0011872	1.78715	Sine oculis-binding protein homolog
CALMACG00000009527	0.688547	3.05367	4.26482	0.000899809	0.00649095	-0.447331	Senecionine N-oxygenase
CALMACG00000013047	0.688887	4.6675	6.64858	1.50698e-05	0.000397574	3.39247	hypothetical protein
CALMACG00000013172	0.689151	5.66585	8.48997	1.07258e-06	8.48695e-05	5.95229	Protein croquemort
CALMACG00000003727	0.691013	6.56885	7.98801	2.11574e-06	0.000124248	5.21944	Laminin subunit alpha-2
CALMACG00000003727	0.691013	6.56885	7.98801	2.11574e-06	0.000124248	5.21944	Laminin subunit alpha-1
CALMACG00000010922	0.6939	6.62982	8.8285	6.89269e-07	6.91646e-05	6.35	Krueppel homolog 1
CALMACG00000004243	0.695638	5.92477	7.91862	2.32943e-06	0.000130988	5.16529	Laminin subunit gamma-1
CALMACG00000004243	0.695638	5.92477	7.91862	2.32943e-06	0.000130988	5.16529	NA
CALMACG00000003284	0.696406	7.24836	12.6691	9.60616e-09	6.21199e-06	10.5968	Smoothelin
CALMACG00000003284	0.696406	7.24836	12.6691	9.60616e-09	6.21199e-06	10.5968	hypothetical protein
CALMACG00000003284	0.696406	7.24836	12.6691	9.60616e-09	6.21199e-06	10.5968	Smoothelin-like protein 1
CALMACG00000008142	0.696706	5.83914	6.00065	4.24152e-05	0.000781191	2.24205	Lipoma HMGIC fusion partner-like 3 protein
CALMACG00000008142	0.696706	5.83914	6.00065	4.24152e-05	0.000781191	2.24205	hypothetical protein
CALMACG00000010240	0.697948	4.7878	6.52599	1.82483e-05	0.000443444	3.19869	Probable cytochrome P450 4aa1
CALMACG00000013164	0.699176	4.52951	7.47234	4.3858e-06	0.000200199	4.59898	hypothetical protein
CALMACG00000001531	0.702835	4.79743	7.07446	7.87351e-06	0.000277487	4.02428	Transcription factor Maf
CALMACG00000013146	0.70439	6.47732	8.20133	1.57958e-06	0.000110098	5.5205	Low density lipoprotein receptor adapter protein 1
CALMACG00000006903	0.704436	4.53901	6.70405	1.38291e-05	0.000380502	3.48487	hypothetical protein
CALMACG00000011487	0.70526	5.45734	8.91753	6.14862e-07	6.60163e-05	6.50906	Zinc finger protein 1
CALMACG00000017509	0.706976	6.80209	10.127	1.40988e-07	2.52476e-05	7.9386	hypothetical protein
CALMACG00000002989	0.707793	12.3849	6.8654	1.07961e-05	0.000321287	3.56839	Vitellogenin
CALMACG00000012947	0.711129	8.83554	12.5266	1.10275e-08	6.41996e-06	10.4635	hypothetical protein
CALMACG00000010068	0.712644	8.04937	10.5788	8.42377e-08	1.86015e-05	8.43569	Putative exonuclease GOR
CALMACG00000017689	0.714582	3.51285	4.38918	0.000713821	0.00550622	-0.266574	hypothetical protein
CALMACG00000008811	0.714801	7.04993	6.30872	2.57461e-05	0.000562261	2.63821	Interferon-inducible double-stranded RNA-dependent protein kinase activator A homolog A
CALMACG00000020389	0.722335	8.80132	6.1584	3.27934e-05	0.000646975	2.34485	Ejaculatory bulb-specific protein 3
CALMACG00000005515	0.723005	10.3645	9.19726	4.31767e-07	5.52282e-05	6.79458	hypothetical protein
CALMACG00000015442	0.724028	5.53506	7.24322	6.12789e-06	0.000239358	4.22346	hypothetical protein
CALMACG00000009633	0.725253	4.78995	7.44731	4.54754e-06	0.000204662	4.56178	Protocadherin Fat 1
CALMACG00000008794	0.732157	4.5282	7.1475	7.06086e-06	0.000259531	4.13852	Cytokine receptor
CALMACG00000008966	0.733246	6.44983	7.13816	7.15963e-06	0.000262069	3.98967	CUGBP Elav-like family member 1
CALMACG00000007376	0.737275	4.65724	7.00735	8.70771e-06	0.000290423	3.93154	Nck-associated protein 5
CALMACG00000019273	0.742833	3.44568	5.00429	0.000233292	0.00248815	0.81025	hypothetical protein
CALMACG00000014466	0.743288	6.83985	8.69834	8.15797e-07	7.36115e-05	6.17174	Cytochrome P450 4C1
CALMACG00000016455	0.743714	7.44788	7.68884	3.21672e-06	0.000163347	4.74912	E3 ubiquitin-protein ligase HECTD1
CALMACG00000005538	0.745052	5.78618	8.69982	8.14227e-07	7.36115e-05	6.22326	E3 ubiquitin-protein ligase HECTD1
CALMACG00000010712	0.745717	4.24966	7.16227	6.90757e-06	0.000256882	4.15835	Pancreatic triacylglycerol lipase
CALMACG00000007875	0.746606	8.38014	9.47725	3.05525e-07	4.38635e-05	7.13154	hypothetical protein
CALMACG00000012709	0.751216	9.11333	5.50925	9.66547e-05	0.00136536	1.23758	4-hydroxyphenylpyruvate dioxygenase
CALMACG00000014909	0.752877	4.87654	7.31657	5.50162e-06	0.000227896	4.3726	Growth arrest-specific protein 2
CALMACG00000000688	0.753156	8.08614	9.87681	1.89005e-07	3.16667e-05	7.62001	Acyl-CoA Delta(11) desaturase
CALMACG00000000654	0.755138	5.91193	8.5428	1.00024e-06	8.02947e-05	6.0139	Actin-binding protein anillin
CALMACG00000003500	0.755958	6.47068	9.24743	4.05585e-07	5.42645e-05	6.89249	Nose resistant to fluoxetine protein 6
CALMACG00000003500	0.755958	6.47068	9.24743	4.05585e-07	5.42645e-05	6.89249	hypothetical protein
CALMACG00000020917	0.756192	3.03348	4.32623	0.000802417	0.00593779	-0.333666	E3 ubiquitin-protein ligase RNF220
CALMACG00000009201	0.761228	4.92616	5.1576	0.000177879	0.00207883	0.932621	hypothetical protein
CALMACG00000006381	0.770227	6.41796	6.67887	1.43783e-05	0.000386521	3.28724	Collagen alpha-4(IV) chain
CALMACG00000020689	0.77437	3.64374	6.58522	1.66325e-05	0.000418148	3.301	Cytochrome b5-related protein
CALMACG00000009916	0.77556	8.95489	7.14929	7.04212e-06	0.000259531	3.92583	B1 protein (Fragment)
CALMACG00000000916	0.776959	5.91695	6.97335	9.16566e-06	0.000297372	3.79023	Putative inorganic phosphate cotransporter
CALMACG00000012504	0.777565	2.57018	4.80286	0.00033472	0.00320143	0.477867	Transmembrane protein 8A
CALMACG00000014308	0.779278	13.8726	7.5067	4.1736e-06	0.000195103	4.57483	hypothetical protein
CALMACG00000018537	0.786906	4.43807	5.55054	9.00747e-05	0.00129601	1.65853	Elongation of very long chain fatty acids protein AAEL008004
CALMACG00000005754	0.789986	9.40776	9.02009	5.39606e-07	6.06951e-05	6.55646	Fatty acid synthase
CALMACG00000020777	0.792654	4.18241	7.82961	2.63762e-06	0.00014206	5.06982	Protein kinase C-binding protein NELL2
CALMACG00000020777	0.792654	4.18241	7.82961	2.63762e-06	0.00014206	5.06982	Protein kinase C-binding protein NELL1
CALMACG00000002179	0.793123	13.9112	5.02271	0.000225774	0.00242548	0.532701	hypothetical protein
CALMACG00000003380	0.79409	5.49544	10.2161	1.27187e-07	2.50119e-05	8.04294	Cytochrome P450 18a1
CALMACG00000013521	0.798154	2.88404	5.16494	0.000175599	0.00206253	1.07645	Cytochrome P450 4C1
CALMACG00000015534	0.80166	5.69869	9.08849	4.94916e-07	5.92089e-05	6.72001	Phospholipase A2 isozymes PA3A/PA3B/PA5
CALMACG00000015534	0.80166	5.69869	9.08849	4.94916e-07	5.92089e-05	6.72001	hypothetical protein
CALMACG00000015760	0.804172	7.27376	11.7741	2.33923e-08	9.75664e-06	9.72072	ATP-binding cassette sub-family G member 1
CALMACG00000013208	0.804813	3.39133	4.93021	0.000266254	0.00273298	0.685963	Apolipophorins
CALMACG00000020483	0.809902	2.62432	5.18331	0.000170022	0.00201945	1.08935	hypothetical protein
CALMACG00000001118	0.810697	6.18888	8.09613	1.82324e-06	0.000115391	5.39667	Retinol dehydrogenase 12
CALMACG00000003991	0.811301	4.20209	5.92794	4.78108e-05	0.000836869	2.29255	Insulin receptor substrate 1
CALMACG00000015858	0.815137	4.52927	7.97298	2.16019e-06	0.000125097	5.27841	GMP reductase 2
CALMACG00000009975	0.817519	5.78564	6.27779	2.70533e-05	0.000580035	2.7135	hypothetical protein
CALMACG00000004945	0.817565	6.50661	11.453	3.26407e-08	1.07218e-05	9.39054	hypothetical protein
CALMACG00000010507	0.823316	7.48961	6.10868	3.55501e-05	0.000682844	2.28787	Circadian clock-controlled protein
CALMACG00000010669	0.827457	6.24798	9.7441	2.21316e-07	3.43482e-05	7.5043	hypothetical protein
CALMACG00000015118	0.830036	3.93102	6.03597	4.00288e-05	0.00074789	2.47597	Zinc finger protein GLIS2 homolog
CALMACG00000007112	0.833051	7.64286	5.73888	6.55008e-05	0.00103031	1.65383	Cytochrome P450 4C1
CALMACG00000008369	0.833122	3.93356	5.07563	0.000205555	0.00228307	0.898762	hypothetical protein
CALMACG00000016284	0.835317	11.9676	8.44038	1.14557e-06	8.77266e-05	5.83463	hypothetical protein
CALMACG00000009252	0.837217	8.94038	11.4328	3.33415e-08	1.07218e-05	9.36383	Protein aubergine
CALMACG00000014813	0.840373	9.67845	6.85872	1.09065e-05	0.000322213	3.4848	hypothetical protein
CALMACG00000007928	0.841834	5.88406	10.7558	6.91754e-08	1.6543e-05	8.64446	Protein aubergine
CALMACG00000020418	0.84699	6.54222	13.2315	5.64215e-09	4.69105e-06	11.0909	Single-minded homolog 2
CALMACG00000003106	0.847246	5.18712	6.58624	1.6606e-05	0.000418148	3.26755	Growth/differentiation factor 8
CALMACG00000009758	0.852476	5.96551	6.64511	1.51513e-05	0.000398108	3.28224	Facilitated trehalose transporter Tret1-2 homolog
CALMACG00000009504	0.853854	2.91953	5.58457	8.50055e-05	0.00124149	1.74082	hypothetical protein
CALMACG00000015366	0.85823	4.94207	6.09541	3.63265e-05	0.00069432	2.51227	Clavesin-2
CALMACG00000018108	0.861303	7.11609	7.42712	4.6826e-06	0.000207245	4.38427	Espin
CALMACG00000018108	0.861303	7.11609	7.42712	4.6826e-06	0.000207245	4.38427	hypothetical protein
CALMACG00000014956	0.874602	8.16502	6.94849	9.51655e-06	0.000301833	3.61996	hypothetical protein
CALMACG00000020570	0.876808	2.95347	5.43296	0.000110171	0.00149463	1.50242	Cytosolic carboxypeptidase NnaD
CALMACG00000020045	0.876881	6.23523	10.1299	1.40524e-07	2.52476e-05	7.95462	Synaptic vesicle glycoprotein 2A
CALMACG00000003053	0.884875	3.11871	5.23031	0.000156585	0.00189781	1.18936	hypothetical protein
CALMACG00000003073	0.885929	6.3767	5.9603	4.53255e-05	0.0008167	2.13034	Glucose dehydrogenase [FAD%2C quinone]
CALMACG00000000068	0.889434	5.48299	8.58825	9.42144e-07	7.94482e-05	6.09044	hypothetical protein
CALMACG00000006916	0.890116	3.34308	4.84213	0.000311844	0.00304775	0.542588	CRISP/Allergen/PR-1
CALMACG00000007449	0.891517	6.58391	7.21072	6.42909e-06	0.000246979	4.09847	hypothetical protein
CALMACG00000005253	0.894504	8.12669	13.363	4.99662e-09	4.4739e-06	11.2416	Follicle cell protein 3C-1
CALMACG00000015621	0.906365	4.74923	6.85953	1.08931e-05	0.000322213	3.71385	hypothetical protein
CALMACG00000004719	0.907779	3.43866	4.99304	0.000238009	0.00251958	0.793745	hypothetical protein
CALMACG00000001263	0.910261	6.66425	8.06495	1.90289e-06	0.000115913	5.32889	Nose resistant to fluoxetine protein 6
CALMACG00000001263	0.910261	6.66425	8.06495	1.90289e-06	0.000115913	5.32889	hypothetical protein
CALMACG00000001977	0.910362	5.30737	10.7498	6.96398e-08	1.6543e-05	8.59858	Enhancer of split mbeta protein
CALMACG00000006886	0.912844	6.35926	11.9636	1.92827e-08	8.978e-06	9.89794	Forkhead box protein L2
CALMACG00000020849	0.91292	9.69477	8.98256	5.65941e-07	6.27386e-05	6.51046	Glucose dehydrogenase [FAD%2C quinone]
CALMACG00000001966	0.920279	3.13697	5.36832	0.000123169	0.00160347	1.41276	hypothetical protein
CALMACG00000005405	0.921908	3.15174	6.26336	2.76868e-05	0.000584827	2.778	hypothetical protein
CALMACG00000019169	0.922899	12.1924	7.44368	4.57148e-06	0.000204662	4.43529	Protein ABHD17C
CALMACG00000018590	0.928315	3.95914	6.85248	1.10108e-05	0.000324051	3.70003	3-hydroxy-3-methylglutaryl-coenzyme A reductase
CALMACG00000003267	0.934136	4.76879	8.07625	1.87362e-06	0.000115391	5.42028	hypothetical protein
CALMACG00000002518	0.934251	6.89715	14.9434	1.25174e-09	2.08147e-06	12.54	hypothetical protein
CALMACG00000018147	0.934764	4.70055	7.75967	2.91011e-06	0.000153275	4.9956	Homeobox protein SIX4
CALMACG00000018147	0.934764	4.70055	7.75967	2.91011e-06	0.000153275	4.9956	hypothetical protein
CALMACG00000021003	0.936281	2.79423	5.38511	0.000119646	0.00157187	1.41608	hypothetical protein
CALMACG00000018773	0.938886	8.5175	9.63559	2.52114e-07	3.76232e-05	7.32673	RING finger protein nhl-1
CALMACG00000007590	0.938897	2.48311	5.48884	0.000100091	0.00139195	1.53387	hypothetical protein
CALMACG00000005866	0.951393	5.71192	6.1471	3.33998e-05	0.0006545	2.51486	Acyl-CoA Delta(11) desaturase
CALMACG00000005866	0.951393	5.71192	6.1471	3.33998e-05	0.0006545	2.51486	hypothetical protein
CALMACG00000000729	0.952788	6.23276	12.3333	1.33277e-08	7.38735e-06	10.2456	Kielin/chordin-like protein
CALMACG00000008824	0.955825	2.5235	5.90465	4.96877e-05	0.000856105	2.16352	DNA transposase THAP9
CALMACG00000016356	0.968635	6.58935	5.33884	0.000129621	0.0016539	1.03491	hypothetical protein
CALMACG00000001787	0.975287	3.50521	6.73203	1.32446e-05	0.000370595	3.4896	hypothetical protein
CALMACG00000014551	0.982659	4.94409	5.57148	8.69197e-05	0.00125839	1.64689	hypothetical protein
CALMACG00000020998	0.983989	5.22956	6.66874	1.46058e-05	0.000389041	3.39234	hypothetical protein
CALMACG00000015538	0.988665	8.93794	7.85471	2.54657e-06	0.000138514	4.96873	hypothetical protein
CALMACG00000016489	0.993594	7.38419	7.88026	2.45726e-06	0.000135557	5.03184	hypothetical protein
CALMACG00000010659	1.00367	3.17349	4.23907	0.000944205	0.00669747	-0.495824	hypothetical protein
CALMACG00000018465	1.00782	4.73078	7.45542	4.49442e-06	0.00020356	4.5754	b(0%2C )-type amino acid transporter 1
CALMACG00000004692	1.01088	8.68504	10.0939	1.46512e-07	2.54537e-05	7.87602	hypothetical protein
CALMACG00000020255	1.01162	3.86053	5.80054	5.9077e-05	0.000956406	2.10674	hypothetical protein
CALMACG00000020255	1.01162	3.86053	5.80054	5.9077e-05	0.000956406	2.10674	Probable serine incorporator
CALMACG00000019409	1.01309	4.38	5.44326	0.000108237	0.00147821	1.49471	hypothetical protein
CALMACG00000000412	1.01328	1.25466	4.86747	0.00029795	0.00294909	0.341994	Vesicular glutamate transporter 2.2
CALMACG00000007154	1.01462	6.26974	7.1479	7.05669e-06	0.000259531	4.03243	hypothetical protein
CALMACG00000001952	1.01746	3.53511	8.06629	1.8994e-06	0.000115913	5.23272	hypothetical protein
CALMACG00000016988	1.02302	11.2491	7.06833	7.9461e-06	0.000278592	3.843	DNA-directed RNA polymerase II subunit RPB1
CALMACG00000020627	1.02388	2.52545	6.09971	3.60726e-05	0.000691739	2.43453	Dihydrolipoyllysine-residue acetyltransferase component of pyruvate dehydrogenase complex%2C mitochondrial
CALMACG00000003736	1.05987	4.97615	6.276	2.71311e-05	0.000580526	2.80191	cAMP-dependent protein kinase catalytic subunit alpha
CALMACG00000010238	1.1094	4.10091	5.67412	7.30433e-05	0.00111872	1.8968	Glucose dehydrogenase [FAD%2C quinone]
CALMACG00000008928	1.11013	10.7113	6.35472	2.39236e-05	0.000539671	2.69872	hypothetical protein
CALMACG00000013391	1.11483	8.86162	6.26924	2.7427e-05	0.000583218	2.52941	Protein yellow
CALMACG00000015660	1.12191	7.50426	17.2843	2.01618e-10	5.5571e-07	14.2768	Venom carboxylesterase-6
CALMACG00000002688	1.12589	7.19942	11.5583	2.92377e-08	1.07218e-05	9.50079	Serpin B9
CALMACG00000011778	1.12904	6.45999	13.6806	3.74091e-09	3.95856e-06	11.4609	Serine protease easter
CALMACG00000004320	1.12996	6.61604	8.0805	1.86271e-06	0.000115391	5.36224	Cytosolic 10-formyltetrahydrofolate dehydrogenase
CALMACG00000018421	1.14195	6.99483	10.1759	1.33225e-07	2.50119e-05	7.99666	Peptidoglycan-recognition protein LF
CALMACG00000013286	1.14457	2.95722	5.52139	9.46704e-05	0.00134222	1.63537	hypothetical protein
CALMACG00000000744	1.14852	7.93208	6.62111	1.57275e-05	0.00040733	3.11506	Protein yellow
CALMACG00000008503	1.15418	9.73177	6.9759	9.13044e-06	0.000297372	3.66629	Protein yellow
CALMACG00000011392	1.15568	2.63482	4.7624	0.000360126	0.00335887	0.406352	hypothetical protein
CALMACG00000008297	1.16059	5.12609	4.61108	0.000474293	0.00408039	-0.049272	Protein OSCP1
CALMACG00000013856	1.17222	7.04932	9.84866	1.95411e-07	3.20363e-05	7.61315	Peptidoglycan-recognition protein SC2
CALMACG00000013856	1.17222	7.04932	9.84866	1.95411e-07	3.20363e-05	7.61315	hypothetical protein
CALMACG00000009814	1.17347	9.38608	7.3305	5.39056e-06	0.000225666	4.20295	Protein yellow
CALMACG00000017861	1.18571	9.81096	7.02007	8.54269e-06	0.00028739	3.73589	hypothetical protein
CALMACG00000000534	1.19108	6.25962	11.2337	4.11676e-08	1.1144e-05	9.15444	Peptidoglycan-recognition protein 2
CALMACG00000000534	1.19108	6.25962	11.2337	4.11676e-08	1.1144e-05	9.15444	Peptidoglycan-recognition protein SA
CALMACG00000007721	1.19477	9.28716	4.80498	0.000333446	0.00319187	-0.0286126	hypothetical protein
CALMACG00000020385	1.19541	3.48137	4.34864	0.000769644	0.00577978	-0.309814	Angiotensin-converting enzyme
CALMACG00000016689	1.20366	7.40214	7.0244	8.48733e-06	0.00028739	3.77155	hypothetical protein
CALMACG00000004677	1.20866	1.41487	4.6157	0.000470305	0.00406109	0.00240242	hypothetical protein
CALMACG00000018928	1.21544	7.78114	17.9032	1.29226e-10	5.5571e-07	14.6972	Ubiquitin conjugation factor E4 B
CALMACG00000013091	1.23323	8.18763	14.171	2.42049e-09	3.52181e-06	11.9456	Leucine-rich repeat-containing protein 20
CALMACG00000009301	1.28476	3.14442	4.96451	0.000250425	0.00262323	0.750511	Antithrombin-III
CALMACG00000009742	1.29658	0.0207447	4.38046	0.000725469	0.00555557	-0.736149	hypothetical protein
CALMACG00000020014	1.30303	5.97596	13.9068	3.05512e-09	3.55616e-06	11.5718	hypothetical protein
CALMACG00000015574	1.30418	4.54894	10.188	1.31385e-07	2.50119e-05	7.83989	hypothetical protein
CALMACG00000009625	1.32832	4.9075	11.4529	3.2645e-08	1.07218e-05	9.16084	hypothetical protein
CALMACG00000003474	1.34009	4.03276	9.37404	3.46751e-07	4.86287e-05	6.83389	hypothetical protein
CALMACG00000002737	1.35384	4.33283	7.25293	6.04082e-06	0.000237727	4.27704	Calcium release-activated calcium channel protein 1
CALMACG00000004023	1.38574	3.45292	5.05279	0.000214039	0.00233497	0.898283	hypothetical protein
CALMACG00000007502	1.43049	3.64586	7.69372	3.19454e-06	0.000163089	4.74363	26S proteasome non-ATPase regulatory subunit 10
CALMACG00000016548	1.44801	9.5534	17.0545	2.38707e-10	5.5571e-07	14.1523	Inter-alpha-trypsin inhibitor heavy chain H4
CALMACG00000016548	1.44801	9.5534	17.0545	2.38707e-10	5.5571e-07	14.1523	hypothetical protein
CALMACG00000019459	1.51004	0.579904	4.99635	0.00023661	0.00250884	0.216502	hypothetical protein
CALMACG00000016220	1.57101	4.03695	6.42366	2.14427e-05	0.000496208	3.06017	Collagen alpha-2(XI) chain
CALMACG00000016220	1.57101	4.03695	6.42366	2.14427e-05	0.000496208	3.06017	Collagen alpha-1(XXI) chain
CALMACG00000013812	1.58556	3.4581	6.21239	3.00531e-05	0.000614794	2.68894	hypothetical protein
CALMACG00000015102	1.60336	1.7596	5.80737	5.84074e-05	0.000950857	1.64785	Velvet complex subunit B
CALMACG00000002804	1.62778	4.93957	5.86337	5.3208e-05	0.000889859	2.17398	Gamma-interferon-inducible lysosomal thiol reductase
CALMACG00000016351	2.64104	5.51242	7.418	4.74501e-06	0.000209212	4.52018	hypothetical protein
CALMACG00000003868	2.73478	0.405221	6.24884	2.83403e-05	0.000590139	0.937817	hypothetical protein
CALMACG00000005972	3.41649	4.48789	6.29998	2.61085e-05	0.000566983	2.80731	hypothetical protein
CALMACG00000010343	3.98871	0.00693682	7.36774	5.10506e-06	0.000218684	0.739642	hypothetical protein
CALMACG00000020248	4.11869	8.12056	17.5306	1.68608e-10	5.5571e-07	14.1809	Acaloleptin A
CALMACG00000019084	4.47924	7.62485	19.7142	3.80024e-11	4.42348e-07	15.0735	Tenecin-1
CALMACG00000010725	4.79088	6.08625	11.2793	3.92176e-08	1.08689e-05	8.56719	hypothetical protein
CALMACG00000014860	5.49947	7.07746	8.55074	9.8981e-07	8.02947e-05	5.9345	Probable antibacterial peptide polyprotein

## Sheet: Heat stress genes
Gene ID	logFC	AveExpr	t	P.Value	adj.P.Val	B	Function
CALMACG00000015511	-4.01228	-1.62418	-3.19988	0.00221685	0.0358783	-2.26096	Putative uncharacterized protein ART2
CALMACG00000020027	-1.31424	5.46985	-3.24591	0.00193434	0.0329538	-1.6527	Cyclic AMP-responsive element-binding protein 3-like protein 4
CALMACG00000009867	-1.11978	1.52695	-3.2124	0.00213639	0.0350109	-1.45322	Ras-related protein Rab-27A
CALMACG00000007668	-1.0476	2.68767	-3.8828	0.000263999	0.00917618	0.345899	hypothetical protein
CALMACG00000008747	-0.846407	0.728575	-3.54089	0.000787321	0.0189107	-0.887545	Glucose dehydrogenase [FAD%2C quinone]
CALMACG00000014663	-0.775838	3.12125	-3.79882	0.000346914	0.0109888	0.123916	Dynein heavy chain 10%2C axonemal
CALMACG00000007572	-0.755196	0.787286	-3.29324	0.00167946	0.0299928	-1.39254	Integrin alpha-4
CALMACG00000014290	-0.74609	1.32465	-3.19058	0.00227844	0.0364021	-1.51941	ATP synthase subunit a
CALMACG00000010891	-0.65379	2.66964	-3.16164	0.00248055	0.0384059	-1.57003	Centrosomal protein of 104 kDa
CALMACG00000005667	-0.637926	1.27553	-4.80173	1.12092e-05	0.00127953	2.58712	Protein FAM50 homolog
CALMACG00000021240	-0.630678	2.73197	-3.9877	0.000186923	0.00750443	0.670438	Aromatic-L-amino-acid decarboxylase
CALMACG00000004024	-0.610276	1.15331	-3.03983	0.00353005	0.0484937	-1.88145	Gamma-sarcoglycan
CALMACG00000018261	-0.551112	4.13262	-4.01352	0.000171577	0.00715714	0.69122	hypothetical protein
CALMACG00000019101	-0.523822	2.86795	-3.39544	0.00123303	0.0248573	-0.983155	Zinc finger protein 726
CALMACG00000004243	-0.507922	5.6171	-3.19576	0.00224393	0.036035	-1.89619	Laminin subunit gamma-1
CALMACG00000004243	-0.507922	5.6171	-3.19576	0.00224393	0.036035	-1.89619	NA
CALMACG00000002261	-0.501752	2.0617	-3.03855	0.003543	0.0486071	-1.85002	DNA-dependent protein kinase catalytic subunit
CALMACG00000002124	-0.486141	5.32557	-3.31978	0.00155073	0.0285301	-1.49805	hypothetical protein
CALMACG00000003178	-0.47128	2.02674	-3.24169	0.00195878	0.0332006	-1.36138	Solute carrier family 35 member F2
CALMACG00000020030	-0.469306	1.89359	-3.61759	0.000618977	0.0159091	-0.408839	hypothetical protein
CALMACG00000017349	-0.460305	2.58917	-3.23536	0.00199593	0.0333449	-1.38195	hypothetical protein
CALMACG00000001101	-0.458348	6.71642	-3.36592	0.00134886	0.026115	-1.52512	Fatty acid synthase
CALMACG00000005254	-0.453356	6.60142	-3.33612	0.00147619	0.0276499	-1.6042	Fatty acid synthase
CALMACG00000020341	-0.453001	6.63833	-3.05199	0.00340914	0.0471453	-2.37906	Fatty acid synthase
CALMACG00000018170	-0.438549	4.00621	-3.17587	0.00237913	0.0374514	-1.68997	Ig-like and fibronectin type-III domain-containing protein 2
CALMACG00000001437	-0.436406	2.9991	-4.0958	0.000130365	0.00601882	0.993748	C-type lectin mannose-binding isoform
CALMACG00000021174	-0.428064	3.61585	-3.33226	0.00149349	0.0278587	-1.21908	Orexin receptor type 2
CALMACG00000021174	-0.428064	3.61585	-3.33226	0.00149349	0.0278587	-1.21908	hypothetical protein
CALMACG00000019952	-0.41549	3.11804	-3.76333	0.000389002	0.0119563	0.021783	hypothetical protein
CALMACG00000019952	-0.41549	3.11804	-3.76333	0.000389002	0.0119563	0.021783	Tyramine beta-hydroxylase
CALMACG00000000961	-0.403888	3.11469	-3.25943	0.00185806	0.03186	-1.36242	Insulin-like growth factor-binding protein complex acid labile subunit
CALMACG00000014353	-0.403002	3.35025	-3.65448	0.000550802	0.0148961	-0.302902	E3 ubiquitin-protein ligase HECW2
CALMACG00000014353	-0.403002	3.35025	-3.65448	0.000550802	0.0148961	-0.302902	hypothetical protein
CALMACG00000017656	-0.395748	1.61217	-3.23678	0.00198754	0.0333449	-1.39516	Junctophilin-2
CALMACG00000000351	-0.370733	4.70394	-3.55118	0.000762443	0.0185512	-0.756627	Zinc finger Y-chromosomal protein
CALMACG00000013773	-0.360724	2.06183	-3.15529	0.00252712	0.0389481	-1.57487	hypothetical protein
CALMACG00000019042	-0.356615	7.54454	-3.12806	0.00273615	0.0407785	-2.18394	hypothetical protein
CALMACG00000010347	-0.350797	3.9253	-6.01467	1.23442e-07	5.11445e-05	7.39756	Probable E3 ubiquitin-protein ligase HERC1
CALMACG00000000738	-0.348952	5.87834	-3.47286	0.000972361	0.0218475	-1.16119	E3 ubiquitin-protein ligase HERC2
CALMACG00000009633	-0.348537	4.20542	-3.22584	0.00205304	0.0340792	-1.58128	Protocadherin Fat 1
CALMACG00000011261	-0.342443	2.59941	-4.22509	8.42292e-05	0.00457745	1.35896	Probable N-acetyltransferase san
CALMACG00000008604	-0.334339	6.87962	-3.41091	0.00117615	0.0241717	-1.40289	Protein FAM13A
CALMACG00000019089	-0.332299	3.24544	-3.63849	0.000579424	0.0152327	-0.338868	Ubiquitin carboxyl-terminal hydrolase 34
CALMACG00000007930	-0.32848	5.3031	-5.78423	2.96613e-07	0.00011379	6.59143	Leucine-rich repeat serine/threonine-protein kinase 1
CALMACG00000015780	-0.323428	4.89105	-3.10673	0.00291104	0.0425283	-2.02145	Hydroxysteroid dehydrogenase-like protein 2
CALMACG00000000514	-0.321576	6.46728	-3.9734	0.000195979	0.0078075	0.286923	Apolipoprotein D
CALMACG00000004968	-0.307766	4.11367	-3.18777	0.00229738	0.0366097	-1.6801	Nose resistant to fluoxetine protein 6
CALMACG00000006057	-0.306045	2.354	-3.54858	0.000768663	0.0186459	-0.566654	hypothetical protein
CALMACG00000014805	-0.30182	3.71828	-3.50215	0.000888122	0.0208126	-0.762746	Anoctamin-8
CALMACG00000014805	-0.30182	3.71828	-3.50215	0.000888122	0.0208126	-0.762746	Anoctamin-10
CALMACG00000016248	-0.292173	6.05506	-3.44037	0.00107466	0.0233852	-1.27102	ADAMTS-like protein 4
CALMACG00000006194	-0.288149	5.25605	-3.82739	0.000316233	0.0103171	-0.0145486	Pre-mRNA-splicing factor 18
CALMACG00000021011	-0.272647	4.83581	-3.32133	0.0015435	0.0284477	-1.42898	D(1)-like dopamine receptor
CALMACG00000003815	-0.270282	5.09046	-4.32582	5.96823e-05	0.00369216	1.56752	hypothetical protein
CALMACG00000007362	-0.269677	9.24305	-3.07584	0.00318308	0.0450386	-2.24986	hypothetical protein
CALMACG00000019888	-0.26331	9.63367	-3.90652	0.000244272	0.0087853	0.15702	Double-stranded RNA-specific editase B2
CALMACG00000019888	-0.26331	9.63367	-3.90652	0.000244272	0.0087853	0.15702	hypothetical protein
CALMACG00000006000	-0.262787	8.06303	-3.62442	0.000605778	0.0156475	-0.769882	60S ribosomal protein L7a
CALMACG00000002245	-0.262088	3.78077	-4.6256	2.09829e-05	0.00174628	2.64593	Neurexin-4
CALMACG00000003423	-0.261844	4.36345	-3.37703	0.0013041	0.0255858	-1.20121	Collagen alpha-1(IV) chain
CALMACG00000003423	-0.261844	4.36345	-3.37703	0.0013041	0.0255858	-1.20121	Collagen-like protein 2
CALMACG00000010549	-0.260821	5.6758	-3.46941	0.00098276	0.0219634	-1.1471	40S ribosomal protein S18
CALMACG00000002461	-0.259145	3.70616	-3.57052	0.000717686	0.0178697	-0.584936	Growth arrest and DNA damage-inducible protein GADD45 alpha
CALMACG00000001981	-0.256846	3.98732	-4.31043	6.29221e-05	0.00385649	1.62745	hypothetical protein
CALMACG00000018703	-0.256211	5.65107	-3.62606	0.000602643	0.0156055	-0.682207	LETM1 domain-containing protein 1
CALMACG00000004603	-0.253355	5.67278	-3.72027	0.000446664	0.0128266	-0.403748	Probable methyltransferase-like protein 15 homolog
CALMACG00000010030	-0.246009	5.95316	-4.95133	6.53734e-06	0.000879399	3.56639	Breast cancer anti-estrogen resistance protein 1
CALMACG00000013714	-0.243626	4.23609	-3.49099	0.000919368	0.0212874	-0.867999	Multiple epidermal growth factor-like domains protein 8
CALMACG00000007586	-0.242085	5.19662	-3.32539	0.00152475	0.0282024	-1.49096	Fasciclin-3
CALMACG00000015108	-0.241729	3.89742	-3.46904	0.000983879	0.0219634	-0.870077	UPF0669 protein C6orf120 homolog
CALMACG00000015108	-0.241729	3.89742	-3.46904	0.000983879	0.0219634	-0.870077	hypothetical protein
CALMACG00000007934	-0.241184	4.51127	-3.24446	0.00194268	0.0330416	-1.59066	Myosin light chain kinase%2C smooth muscle
CALMACG00000007934	-0.241184	4.51127	-3.24446	0.00194268	0.0330416	-1.59066	Protein inscuteable homolog
CALMACG00000000467	-0.233131	6.93013	-3.24009	0.00196806	0.0332006	-1.88075	Fat-like cadherin-related tumor suppressor homolog
CALMACG00000018403	-0.228728	5.73079	-4.84899	9.45972e-06	0.00115275	3.23081	Synaptogyrin-1
CALMACG00000018403	-0.228728	5.73079	-4.84899	9.45972e-06	0.00115275	3.23081	Synaptogyrin-2
CALMACG00000004705	-0.228225	3.87375	-3.42923	0.001112	0.0235706	-0.987941	Spermine oxidase
CALMACG00000006382	-0.227833	4.73117	-3.40749	0.0011885	0.0243587	-1.16702	GDP-L-fucose synthase
CALMACG00000003490	-0.227599	6.00802	-3.64186	0.000573278	0.0151324	-0.680713	Carbonic anhydrase 2
CALMACG00000003490	-0.227599	6.00802	-3.64186	0.000573278	0.0151324	-0.680713	Carbonic anhydrase 1
CALMACG00000003490	-0.227599	6.00802	-3.64186	0.000573278	0.0151324	-0.680713	Carbonic anhydrase 5A%2C mitochondrial
CALMACG00000020634	-0.225937	5.98456	-6.20721	5.90465e-08	3.05113e-05	8.0991	Phosphatidylinositol 4-kinase alpha
CALMACG00000011762	-0.225688	5.81615	-3.15482	0.00253061	0.0389481	-2.0306	Collagen-like protein 7
CALMACG00000011762	-0.225688	5.81615	-3.15482	0.00253061	0.0389481	-2.0306	Glutaryl-CoA dehydrogenase%2C mitochondrial
CALMACG00000008790	-0.2249	3.29316	-3.11343	0.00285506	0.0420665	-1.75574	GA-binding protein subunit beta-1
CALMACG00000008790	-0.2249	3.29316	-3.11343	0.00285506	0.0420665	-1.75574	Serine/threonine-protein phosphatase 6 regulatory ankyrin repeat subunit C
CALMACG00000004599	-0.224803	6.21613	-4.5144	3.10249e-05	0.00231191	2.05906	Protein twisted gastrulation
CALMACG00000018413	-0.22291	4.60477	-3.1978	0.0022305	0.036018	-1.72185	CCR4-NOT transcription complex subunit 3
CALMACG00000019371	-0.221974	4.91345	-3.95537	0.000208008	0.00801293	0.420376	UPF0235 protein C15orf40
CALMACG00000019371	-0.221974	4.91345	-3.95537	0.000208008	0.00801293	0.420376	hypothetical protein
CALMACG00000019371	-0.221974	4.91345	-3.95537	0.000208008	0.00801293	0.420376	UPF0235 protein C15orf40 homolog
CALMACG00000005413	-0.219261	6.37459	-3.67943	0.000508837	0.0141301	-0.606151	Protein-tyrosine sulfotransferase
CALMACG00000006197	-0.217974	6.61423	-3.39468	0.0012359	0.0248573	-1.44116	hypothetical protein
CALMACG00000009118	-0.217961	7.91138	-3.44973	0.00104416	0.0230102	-1.28101	hypothetical protein
CALMACG00000019253	-0.21679	5.87337	-3.15646	0.00251849	0.0388954	-2.05216	BarH-like 1 homeobox protein
CALMACG00000019253	-0.21679	5.87337	-3.15646	0.00251849	0.0388954	-2.05216	Testis-expressed sequence 2 protein
CALMACG00000006989	-0.210604	3.37744	-4.19136	9.44499e-05	0.00501699	1.28322	hypothetical protein
CALMACG00000000943	-0.209624	5.0803	-4.07597	0.000139321	0.0062202	0.770053	Endoplasmic reticulum metallopeptidase 1
CALMACG00000014133	-0.207993	4.14372	-3.15286	0.0025451	0.039113	-1.76798	28S ribosomal protein S18c%2C mitochondrial
CALMACG00000015176	-0.207942	8.14469	-3.40709	0.00118995	0.0243587	-1.39603	Fatty aldehyde dehydrogenase
CALMACG00000021205	-0.20354	4.5683	-3.78154	0.000366828	0.0114792	-0.0596808	Coiled-coil domain-containing protein R3HCC1L
CALMACG00000006212	-0.201952	5.67911	-4.71355	1.53595e-05	0.00152975	2.77365	26S proteasome non-ATPase regulatory subunit 1
CALMACG00000007323	-0.201923	3.90519	-3.91311	0.000239042	0.00868771	0.408608	Peptidyl-prolyl cis-trans isomerase NIMA-interacting 4
CALMACG00000014497	-0.197542	5.61738	-3.38378	0.00127759	0.0252062	-1.37702	Ral GTPase-activating protein subunit beta
CALMACG00000003067	-0.196731	7.26024	-4.06332	0.00014534	0.00643346	0.56139	Immunoglobulin domain and leucine-rich repeat-containing protein 2
CALMACG00000003067	-0.196731	7.26024	-4.06332	0.00014534	0.00643346	0.56139	Asporin
CALMACG00000003067	-0.196731	7.26024	-4.06332	0.00014534	0.00643346	0.56139	hypothetical protein
CALMACG00000011424	-0.196419	5.35581	-4.1477	0.000109479	0.00545183	0.95503	39S ribosomal protein L12%2C mitochondrial
CALMACG00000006253	-0.196327	5.18437	-3.39127	0.00124881	0.0249233	-1.28981	NADH dehydrogenase [ubiquinone] 1 alpha subcomplex subunit 2
CALMACG00000000937	-0.195627	5.40111	-4.84038	9.75704e-06	0.00116919	3.2357	S-adenosylmethionine decarboxylase proenzyme
CALMACG00000016242	-0.194078	5.07491	-3.37638	0.00130668	0.0255858	-1.32216	UPF0729 protein AAEL015238
CALMACG00000006683	-0.19378	7.9389	-3.19062	0.00227816	0.0364021	-2.00379	Fatty-acid amide hydrolase 2
CALMACG00000010354	-0.191688	4.84155	-3.28059	0.00174428	0.0306224	-1.53281	Sister chromatid cohesion protein DCC1
CALMACG00000018620	-0.191059	4.89671	-3.31888	0.00155495	0.0285571	-1.44688	NADH dehydrogenase [ubiquinone] 1 beta subcomplex subunit 3
CALMACG00000020782	-0.190172	5.93248	-3.31007	0.0015967	0.0290661	-1.61953	39S ribosomal protein L48%2C mitochondrial
CALMACG00000006910	-0.189419	9.68732	-4.35044	5.48329e-05	0.00347735	1.57232	60S ribosomal protein L23a
CALMACG00000012051	-0.189249	6.07913	-3.08008	0.0031444	0.0447446	-2.26977	cAMP-dependent protein kinase type I regulatory subunit
CALMACG00000017893	-0.187707	6.00628	-4.77647	1.22707e-05	0.00132396	2.96538	Putative zinc metalloproteinase C607.06c
CALMACG00000017893	-0.187707	6.00628	-4.77647	1.22707e-05	0.00132396	2.96538	Calcium-binding protein E63-1
CALMACG00000008090	-0.187564	6.4807	-4.03077	0.000162009	0.00693424	0.471881	Pyrimidodiazepine synthase
CALMACG00000000422	-0.187472	7.21585	-3.34402	0.00144135	0.0272706	-1.59395	Prolow-density lipoprotein receptor-related protein 1
CALMACG00000019903	-0.187087	4.06616	-3.10923	0.00289002	0.0424006	-1.86407	Putative inositol monophosphatase 3
CALMACG00000019946	-0.186005	6.1049	-4.14481	0.000110553	0.00546103	0.856662	Uncharacterized protein KIAA1109
CALMACG00000006314	-0.183407	6.59158	-5.13776	3.31254e-06	0.000582227	4.18468	Signal-induced proliferation-associated 1-like protein 2
CALMACG00000004608	-0.182045	5.13292	-3.26482	0.0018284	0.0317228	-1.62925	Intraflagellar transport protein 20 homolog
CALMACG00000019414	-0.179957	4.62471	-3.34249	0.00144804	0.0272706	-1.32485	U4/U6 small nuclear ribonucleoprotein Prp31
CALMACG00000017682	-0.177561	9.00631	-3.63234	0.000590812	0.0154147	-0.698651	hypothetical protein
CALMACG00000003985	-0.175633	7.91537	-4.55533	2.68771e-05	0.00210904	2.17904	Vacuolar protein sorting-associated protein 13A
CALMACG00000003985	-0.175633	7.91537	-4.55533	2.68771e-05	0.00210904	2.17904	Vacuolar protein sorting-associated protein 13C
CALMACG00000019803	-0.171496	5.76225	-4.08271	0.000136212	0.0061343	0.699362	Transmembrane protein 98
CALMACG00000012695	-0.171032	5.8613	-3.89013	0.000257742	0.00901924	0.0782146	AF4/FMR2 family member 4
CALMACG00000009191	-0.170863	4.71819	-3.22825	0.00203848	0.0338918	-1.6583	hypothetical protein
CALMACG00000013060	-0.168807	6.7674	-3.29712	0.00166	0.0296965	-1.72046	Dihydrolipoyllysine-residue acetyltransferase component of pyruvate dehydrogenase complex%2C mitochondrial
CALMACG00000013492	-0.1677	6.60764	-3.32972	0.00150498	0.0279762	-1.62478	Small nuclear ribonucleoprotein-associated protein B
CALMACG00000013484	-0.166989	8.74169	-4.28801	6.79499e-05	0.00407789	1.3256	Spectrin alpha chain
CALMACG00000004228	-0.165812	7.24192	-3.78463	0.000363191	0.0113998	-0.30398	Protein tumorous imaginal discs%2C mitochondrial
CALMACG00000004228	-0.165812	7.24192	-3.78463	0.000363191	0.0113998	-0.30398	hypothetical protein
CALMACG00000018911	-0.164932	7.04805	-3.87839	0.00026783	0.00924729	-0.0161591	hypothetical protein
CALMACG00000018911	-0.164932	7.04805	-3.87839	0.00026783	0.00924729	-0.0161591	Pre-mRNA-processing factor 39
CALMACG00000018689	-0.163733	6.04531	-3.87263	0.000272919	0.00936059	0.0104256	Protein phosphatase 1D
CALMACG00000009785	-0.163041	8.01667	-3.67244	0.000520277	0.0143325	-0.626444	Ecdysone-induced protein 75B%2C isoforms C/D
CALMACG00000018647	-0.162923	5.08418	-3.65763	0.000545329	0.0148469	-0.508643	Probable RNA-directed DNA polymerase from transposon X-element
CALMACG00000009943	-0.162133	4.8779	-3.56675	0.000726201	0.0180383	-0.740099	HIG1 domain family member 2A
CALMACG00000009437	-0.161608	7.42941	-3.07512	0.00318973	0.0450386	-2.32742	5'-3' exoribonuclease 2 homolog
CALMACG00000009437	-0.161608	7.42941	-3.07512	0.00318973	0.0450386	-2.32742	5'-3' exoribonuclease 2
CALMACG00000012676	-0.159715	5.85855	-3.9676	0.000199777	0.00792026	0.317797	Arf-GAP with SH3 domain%2C ANK repeat and PH domain-containing protein 1
CALMACG00000018599	-0.159703	4.9076	-3.13263	0.00269998	0.0406557	-1.96374	Multiple epidermal growth factor-like domains protein 8
CALMACG00000009738	-0.158927	6.10483	-3.91356	0.000238688	0.00868771	0.132563	Flotillin-1
CALMACG00000019806	-0.157829	8.09029	-4.09361	0.000131324	0.00601882	0.674494	Trifunctional enzyme subunit alpha%2C mitochondrial
CALMACG00000014591	-0.156165	5.62688	-3.64758	0.000562984	0.0149718	-0.625206	NADH dehydrogenase [ubiquinone] 1 beta subcomplex subunit 5%2C mitochondrial
CALMACG00000007223	-0.155423	5.99481	-3.57684	0.000703604	0.0176463	-0.880596	hypothetical protein
CALMACG00000012357	-0.155342	6.4228	-3.62844	0.000598133	0.0155275	-0.759591	Calcium-activated chloride channel regulator 2
CALMACG00000007317	-0.155284	6.20693	-3.16868	0.00242988	0.0379618	-2.04258	Piezo-type mechanosensitive ion channel component
CALMACG00000007317	-0.155284	6.20693	-3.16868	0.00242988	0.0379618	-2.04258	hypothetical protein
CALMACG00000006376	-0.154329	9.53471	-3.815	0.0003292	0.0106072	-0.12578	60S ribosomal protein L14
CALMACG00000007787	-0.152803	6.38231	-4.41346	4.40992e-05	0.0029661	1.71373	Thioredoxin-like protein 1
CALMACG00000019558	-0.152743	8.34202	-3.48067	0.00094919	0.0215709	-1.17715	hypothetical protein
CALMACG00000011058	-0.15237	5.39981	-3.26257	0.0018407	0.0317807	-1.68099	Aminoacyl tRNA synthase complex-interacting multifunctional protein 1
CALMACG00000007746	-0.151904	5.69779	-4.67672	1.75077e-05	0.00164859	2.65084	ATP-dependent RNA helicase Ddx1
CALMACG00000003981	-0.151274	9.19607	-5.0567	4.45637e-06	0.000659415	3.9451	60S ribosomal protein L13a
CALMACG00000008337	-0.150985	9.32659	-3.72719	0.000436879	0.012706	-0.402328	60S ribosomal protein L17
CALMACG00000019019	-0.150462	7.95923	-3.3865	0.00126707	0.0250944	-1.45805	WD repeat-containing protein 26
CALMACG00000019068	-0.149908	7.58081	-3.43517	0.00109193	0.0234651	-1.33152	BCL2/adenovirus E1B 19 kDa protein-interacting protein 3-like
CALMACG00000012320	-0.14979	8.3747	-3.68177	0.000505071	0.0141301	-0.584393	Myophilin
CALMACG00000006627	-0.148945	8.64087	-3.81241	0.000331975	0.0106458	-0.177304	Neuroglian
CALMACG00000012742	-0.145717	6.64555	-3.19081	0.00227686	0.0364021	-2.01046	Endoplasmic reticulum lectin 1
CALMACG00000014718	-0.145621	8.36317	-3.74774	0.000408998	0.0122087	-0.386343	Ras-related protein Rab-5B
CALMACG00000016465	-0.14509	5.3956	-3.66089	0.000539726	0.0147506	-0.549095	Ubiquinone biosynthesis protein COQ9%2C mitochondrial
CALMACG00000002199	-0.144993	8.68443	-3.48764	0.000928936	0.0212874	-1.14	60S ribosomal protein L31
CALMACG00000002755	-0.144051	7.41092	-3.20031	0.00221403	0.0358783	-1.99071	hypothetical protein
CALMACG00000009627	-0.14381	6.06739	-3.65718	0.000546117	0.0148469	-0.647116	N-acetylgalactosaminyltransferase 6
CALMACG00000017412	-0.142574	8.53705	-4.14195	0.000111623	0.00547959	0.845333	40S ribosomal protein S19a
CALMACG00000006475	-0.140579	9.4137	-3.89475	0.000253873	0.00894427	0.111861	60S ribosomal protein L9
CALMACG00000019497	-0.140307	6.57101	-3.71934	0.000447996	0.0128266	-0.490927	Poly(ADP-ribose) glycohydrolase ARH3
CALMACG00000020602	-0.140305	6.31044	-3.49559	0.000906369	0.021097	-1.14081	Protein halfway
CALMACG00000002886	-0.140224	6.10033	-3.86698	0.000277996	0.00947199	-0.0120478	Beta-1%2C3-galactosyltransferase 6
CALMACG00000000288	-0.138834	6.6193	-3.16717	0.00244071	0.0380736	-2.07399	hypothetical protein
CALMACG00000001945	-0.138325	9.78186	-3.75072	0.000405099	0.0121687	-0.305506	Polyadenylate-binding protein 1
CALMACG00000018609	-0.137901	6.22508	-3.31666	0.00156535	0.0286971	-1.64328	Cyclin-dependent kinase 14
CALMACG00000016555	-0.137023	8.66874	-3.41441	0.00116362	0.0240677	-1.35076	60S ribosomal protein L36
CALMACG00000011177	-0.136773	5.20532	-3.08797	0.00307355	0.0439115	-2.12112	CDGSH iron-sulfur domain-containing protein 3%2C mitochondrial
CALMACG00000015914	-0.136754	7.41286	-3.18722	0.00230111	0.0366127	-2.02601	Carnitine O-palmitoyltransferase 1%2C liver isoform
CALMACG00000014274	-0.136624	8.7407	-3.13176	0.00270679	0.0406923	-2.12825	40S ribosomal protein S26
CALMACG00000007148	-0.135535	9.06225	-3.0487	0.0034415	0.047403	-2.32883	2-oxoglutarate dehydrogenase%2C mitochondrial
CALMACG00000012863	-0.134123	9.32904	-3.59335	0.000668075	0.0168779	-0.798968	40S ribosomal protein S14
CALMACG00000012948	-0.133371	6.62604	-3.09969	0.00297106	0.042919	-2.25459	Probable RNA-binding protein 18
CALMACG00000012948	-0.133371	6.62604	-3.09969	0.00297106	0.042919	-2.25459	hypothetical protein
CALMACG00000012948	-0.133371	6.62604	-3.09969	0.00297106	0.042919	-2.25459	26S proteasome non-ATPase regulatory subunit 13
CALMACG00000017211	-0.132347	9.93387	-3.44599	0.00105625	0.0231303	-1.19166	60S ribosomal protein L8
CALMACG00000005086	-0.131082	6.01022	-3.21346	0.00212972	0.0350109	-1.90125	Ribonuclease H2 subunit C
CALMACG00000009178	-0.1306	9.19627	-3.26104	0.00184914	0.03186	-1.75124	40S ribosomal protein S25
CALMACG00000018629	-0.130453	6.00261	-3.64562	0.000566486	0.0150068	-0.670803	NADH dehydrogenase [ubiquinone] flavoprotein 2%2C mitochondrial
CALMACG00000007103	-0.129979	6.26843	-3.4798	0.000951747	0.0215716	-1.18192	Probable methyltransferase BTM2 homolog
CALMACG00000007103	-0.129979	6.26843	-3.4798	0.000951747	0.0215716	-1.18192	Probable NADH dehydrogenase [ubiquinone] 1 alpha subcomplex subunit 12
CALMACG00000001803	-0.129872	8.63182	-3.35958	0.00137504	0.0263753	-1.50812	60S ribosomal protein L28
CALMACG00000010753	-0.125707	9.01675	-3.15205	0.00255117	0.0391482	-2.0567	40S ribosomal protein S24
CALMACG00000012928	-0.12514	9.9875	-3.60894	0.000636093	0.0162282	-0.717461	40S ribosomal protein S6
CALMACG00000008949	-0.123769	5.74267	-3.89304	0.000255298	0.008964	0.10426	Arginine/serine-rich coiled-coil protein 2
CALMACG00000006365	-0.123324	6.91278	-3.18325	0.0023281	0.0369287	-2.037	NF-kappa-B essential modulator
CALMACG00000006365	-0.123324	6.91278	-3.18325	0.0023281	0.0369287	-2.037	hypothetical protein
CALMACG00000007168	-0.122871	6.19721	-3.11344	0.00285495	0.0420665	-2.19355	COP9 signalosome complex subunit 1
CALMACG00000007168	-0.122871	6.19721	-3.11344	0.00285495	0.0420665	-2.19355	COP9 signalosome complex subunit 1b
CALMACG00000004716	-0.120461	6.31579	-3.75511	0.000399432	0.012118	-0.372163	Protein jagunal
CALMACG00000000562	-0.11996	7.47436	-3.92512	0.000229797	0.00853133	0.12894	Protein CNPPD1
CALMACG00000009640	-0.119935	7.63641	-3.26253	0.00184094	0.0317807	-1.81587	Bleomycin hydrolase
CALMACG00000005392	-0.119859	6.39271	-3.33389	0.00148615	0.0277862	-1.60423	Oxidative stress-responsive serine-rich protein 1
CALMACG00000000510	-0.11923	7.822	-3.38901	0.00125743	0.025047	-1.45776	Cytochrome c1%2C heme protein%2C mitochondrial
CALMACG00000018767	-0.117784	9.13553	-3.63483	0.000586171	0.0153322	-0.687672	40S ribosomal protein S15
CALMACG00000015154	-0.115724	9.54823	-4.13457	0.000114436	0.00551318	0.870501	40S ribosomal protein S7
CALMACG00000007162	-0.115718	9.0988	-3.02726	0.00365925	0.0496757	-2.3842	40S ribosomal protein S20
CALMACG00000008294	-0.115521	7.30407	-3.19697	0.00223591	0.036018	-2.00036	Endophilin-A
CALMACG00000008294	-0.115521	7.30407	-3.19697	0.00223591	0.036018	-2.00036	Endophilin-A2
CALMACG00000008294	-0.115521	7.30407	-3.19697	0.00223591	0.036018	-2.00036	Endophilin-A3
CALMACG00000000264	-0.113818	6.14246	-3.05858	0.00334525	0.0465727	-2.33318	STIP1 homology and U box-containing protein 1
CALMACG00000011311	-0.113064	6.55651	-3.36181	0.00136577	0.026295	-1.53362	Proteasome subunit alpha type-7-1
CALMACG00000007393	-0.113	9.51646	-3.73865	0.000421115	0.0124626	-0.357571	60S ribosomal protein L18
CALMACG00000013895	-0.112489	5.60799	-3.05707	0.00335976	0.0465869	-2.26793	Schwannomin-interacting protein 1
CALMACG00000011160	-0.112031	8.99479	-3.34294	0.00144606	0.0272706	-1.53456	40S ribosomal protein S10
CALMACG00000015249	-0.111174	9.96178	-3.13522	0.00267961	0.0405781	-2.0499	40S ribosomal protein S5
CALMACG00000020558	-0.110236	6.74851	-3.59372	0.000667295	0.0168779	-0.872019	Putative RNA-binding protein Luc7-like 1
CALMACG00000000647	-0.108294	9.2375	-3.07018	0.00323545	0.0454719	-2.26341	60S ribosomal protein L18a
CALMACG00000015131	-0.106424	8.92141	-3.30179	0.00163693	0.0295357	-1.65415	60S ribosomal protein L21
CALMACG00000008964	-0.103706	7.99273	-3.12667	0.00274725	0.0408851	-2.17447	Afadin
CALMACG00000005920	-0.103639	9.03365	-3.13076	0.00271474	0.0407526	-2.11476	60S ribosomal protein L34
CALMACG00000012074	-0.101456	6.96124	-3.13711	0.00266489	0.0404143	-2.16113	Phosphoglycerate mutase 1
CALMACG00000000322	-0.10004	6.86888	-3.49595	0.000905361	0.021097	-1.15843	Vacuolar protein sorting-associated protein VTA1 homolog
CALMACG00000007536	-0.0977722	9.22389	-3.09527	0.00300935	0.0432327	-2.19723	60S ribosomal protein L13
CALMACG00000014534	-0.0956155	7.33476	-3.17637	0.00237568	0.0374514	-2.05643	Pyruvate dehydrogenase E1 component subunit beta%2C mitochondrial
CALMACG00000011448	-0.0951915	6.5262	-3.10072	0.00296221	0.0428527	-2.24711	Peroxisomal targeting signal 1 receptor
CALMACG00000004929	-0.0900918	7.73009	-3.41465	0.00116279	0.0240677	-1.38707	Eukaryotic translation initiation factor 3 subunit J
CALMACG00000013878	-0.0839766	8.76221	-3.09403	0.00302014	0.0432677	-2.22629	Profilin
CALMACG00000016821	-0.0748827	9.78246	-3.396	0.00123094	0.0248573	-1.34047	Moesin/ezrin/radixin homolog 1
CALMACG00000007726	0.0791097	7.16868	3.20366	0.00219224	0.0355912	-1.98222	Protein GPR107
CALMACG00000008516	0.0913813	6.16299	3.03022	0.00362848	0.0493226	-2.41222	Bifunctional arginine demethylase and lysyl-hydroxylase PSR
CALMACG00000004775	0.0950018	7.95833	3.05864	0.0033446	0.0465727	-2.35346	Ras-related protein Rap-1b
CALMACG00000013915	0.0955918	6.47339	3.10675	0.00291095	0.0425283	-2.23152	Ragulator complex protein LAMTOR1
CALMACG00000013596	0.103223	7.27251	3.70352	0.000471234	0.0133727	-0.548114	Endothelial differentiation-related factor 1 homolog
CALMACG00000013596	0.103223	7.27251	3.70352	0.000471234	0.0133727	-0.548114	hypothetical protein
CALMACG00000000343	0.112201	7.65342	3.10258	0.00294627	0.0427275	-2.24725	Cell cycle control protein 50A
CALMACG00000016520	0.116601	6.25388	4.13696	0.000113516	0.0054944	0.814964	MOB kinase activator 1B
CALMACG00000016520	0.116601	6.25388	4.13696	0.000113516	0.0054944	0.814964	MOB kinase activator-like 1
CALMACG00000011896	0.118538	6.99741	3.06512	0.0032829	0.0460139	-2.35388	Sentrin-specific protease 6
CALMACG00000017069	0.122494	10.1133	3.36197	0.00136513	0.026295	-1.4161	Double-stranded RNA-binding protein Staufen homolog 2
CALMACG00000008680	0.130287	7.12407	3.73024	0.000432621	0.0126976	-0.468177	SWI/SNF-related matrix-associated actin-dependent regulator of chromatin subfamily A containing DEAD/H box 1 homolog
CALMACG00000015040	0.130879	8.93454	3.54033	0.000788707	0.0189107	-0.971029	GTP-binding nuclear protein Ran
CALMACG00000000950	0.131157	7.29833	3.29733	0.00165896	0.0296965	-1.72312	Cytoplasmic dynein 1 intermediate chain
CALMACG00000009362	0.131167	8.50275	3.11346	0.0028548	0.0420665	-2.18606	DNA topoisomerase 2
CALMACG00000009341	0.131335	7.63596	3.75274	0.000402482	0.0121543	-0.394212	Lysophospholipid acyltransferase 5
CALMACG00000000220	0.133635	5.39579	3.40202	0.00120853	0.0246903	-1.2978	Uncharacterized protein C15orf41 homolog
CALMACG00000003549	0.134653	6.59996	3.09435	0.00301739	0.0432677	-2.26995	Rho GTPase-activating protein 68F
CALMACG00000009354	0.137649	6.55067	3.23567	0.00199406	0.0333449	-1.88674	EF-hand domain-containing protein D2 homolog
CALMACG00000009354	0.137649	6.55067	3.23567	0.00199406	0.0333449	-1.88674	hypothetical protein
CALMACG00000011209	0.138719	7.34787	3.12819	0.00273511	0.0407785	-2.18453	B-cell lymphoma 3 protein homolog
CALMACG00000001756	0.140638	5.15409	3.23901	0.00197441	0.0332536	-1.72007	NADH dehydrogenase [ubiquinone] complex I%2C assembly factor 7 homolog
CALMACG00000001756	0.140638	5.15409	3.23901	0.00197441	0.0332536	-1.72007	Histone acetyltransferase KAT6B
CALMACG00000001561	0.141819	7.24429	3.80768	0.000337099	0.0107768	-0.232977	Gastrula zinc finger protein XlCGF46.1 (Fragment)
CALMACG00000019751	0.142055	6.21473	3.16199	0.00247799	0.0384059	-2.06674	Calcyclin-binding protein
CALMACG00000013178	0.142802	7.44595	3.09923	0.00297507	0.042919	-2.26149	Kinesin-like protein KIF18B
CALMACG00000001900	0.144313	5.86777	3.23441	0.00200154	0.0333848	-1.83532	Translation initiation factor IF-3%2C mitochondrial
CALMACG00000003465	0.145647	6.78456	3.6648	0.000533059	0.014607	-0.661833	FGFR1 oncogene partner 2 homolog
CALMACG00000009098	0.145751	7.55033	4.93043	7.05142e-06	0.000918128	3.45571	Ras-related protein Rab-8A
CALMACG00000020834	0.147583	6.69825	3.58418	0.000687587	0.0173285	-0.898745	Transcription elongation factor B polypeptide 3
CALMACG00000007762	0.148806	6.4811	3.99042	0.000185244	0.0075004	0.342554	Mitogen-activated protein kinase ERK-A
CALMACG00000002767	0.150292	6.53908	3.42938	0.00111149	0.0235706	-1.34373	Tyrosine-protein phosphatase non-receptor type 14
CALMACG00000010776	0.150759	8.87782	4.14437	0.000110718	0.00546103	0.873171	Ubiquitin-conjugating enzyme E2-17 kDa
CALMACG00000010776	0.150759	8.87782	4.14437	0.000110718	0.00546103	0.873171	hypothetical protein
CALMACG00000010776	0.150759	8.87782	4.14437	0.000110718	0.00546103	0.873171	Ubiquitin-conjugating enzyme E2 D2
CALMACG00000000683	0.151028	6.30739	3.43035	0.00110819	0.0235706	-1.32731	G-protein-signaling modulator 2
CALMACG00000002620	0.152156	6.7079	3.61242	0.000629139	0.016118	-0.815815	Zinc finger protein 598
CALMACG00000008127	0.154158	7.48822	3.81449	0.000329745	0.0106072	-0.20909	Eukaryotic translation initiation factor 4 gamma 2
CALMACG00000015726	0.156718	6.40937	3.07491	0.00319158	0.0450386	-2.31331	E3 ubiquitin-protein ligase TM129
CALMACG00000014723	0.157748	5.75263	3.14983	0.00256774	0.0392281	-2.06044	Arf-GAP with Rho-GAP domain%2C ANK repeat and PH domain-containing protein 2
CALMACG00000014723	0.157748	5.75263	3.14983	0.00256774	0.0392281	-2.06044	Arf-GAP with Rho-GAP domain%2C ANK repeat and PH domain-containing protein 1
CALMACG00000000616	0.158475	6.43656	3.53188	0.000809739	0.0193702	-1.04438	hypothetical protein
CALMACG00000010165	0.158504	8.71353	3.45474	0.0010282	0.0228543	-1.22822	DnaJ protein homolog 1
CALMACG00000010165	0.158504	8.71353	3.45474	0.0010282	0.0228543	-1.22822	hypothetical protein
CALMACG00000017830	0.158904	6.61827	3.76928	0.00038162	0.0117995	-0.343326	Amyloid protein-binding protein 2
CALMACG00000006021	0.159785	6.31139	3.47695	0.000960153	0.0216201	-1.19418	hypothetical protein
CALMACG00000008049	0.159955	6.30343	4.64167	1.98238e-05	0.00172076	2.47716	Cell differentiation protein RCD1 homolog
CALMACG00000010556	0.160029	4.46295	3.21809	0.00210074	0.0346488	-1.65931	Zinc finger protein 775
CALMACG00000004255	0.16148	5.38933	3.42755	0.00111774	0.0236276	-1.23819	GPI mannosyltransferase 4
CALMACG00000010220	0.161557	6.5211	3.05891	0.00334204	0.0465727	-2.36376	Patronin
CALMACG00000009622	0.162374	5.60843	3.43289	0.00109962	0.0234842	-1.24855	hypothetical protein
CALMACG00000016791	0.162399	5.74811	3.52263	0.000833409	0.0197539	-1.01637	Transposable element Tc3 transposase
CALMACG00000016791	0.162399	5.74811	3.52263	0.000833409	0.0197539	-1.01637	hypothetical protein
CALMACG00000004140	0.162561	4.873	3.14133	0.00263234	0.0400967	-1.93758	WD repeat-containing protein 91
CALMACG00000006819	0.163401	6.8616	3.33183	0.00149541	0.0278587	-1.62587	DNA polymerase alpha subunit B
CALMACG00000005131	0.16407	5.81258	3.86302	0.00028161	0.00953239	-0.00529109	Zinc finger HIT domain-containing protein 1
CALMACG00000003669	0.164649	5.55217	3.16377	0.00246509	0.0382818	-1.98795	DNA repair protein REV1
CALMACG00000008880	0.164911	4.62074	3.54773	0.000770697	0.0186516	-0.762509	Integrator complex subunit 8
CALMACG00000015418	0.165783	6.73522	3.28572	0.00171769	0.0304553	-1.75234	FACT complex subunit Ssrp1
CALMACG00000012895	0.166504	6.03355	3.96011	0.000204782	0.00800425	0.274602	Protein O-mannosyltransferase 1
CALMACG00000019209	0.166945	7.64141	4.15851	0.000105558	0.00542495	0.871649	Forkhead box protein N3
CALMACG00000007691	0.167005	5.73055	3.25902	0.00186028	0.03186	-1.75511	Zinc finger protein 821
CALMACG00000000607	0.167098	5.85246	3.19587	0.00224317	0.036035	-1.94501	Homeobox protein PKNOX1
CALMACG00000020421	0.167292	5.23622	3.39896	0.00121987	0.0248573	-1.30301	Kinesin light chain
CALMACG00000020675	0.167603	6.89124	3.24091	0.00196329	0.0332006	-1.87895	U2 small nuclear ribonucleoprotein A'
CALMACG00000020675	0.167603	6.89124	3.24091	0.00196329	0.0332006	-1.87895	Williams-Beuren syndrome chromosomal region 16 protein homolog
CALMACG00000014689	0.167644	4.78258	3.69933	0.000477579	0.0134423	-0.348319	GTPase-activating protein CdGAPr
CALMACG00000019778	0.169681	5.00836	3.65009	0.000558534	0.0149718	-0.536523	Solute carrier family 2%2C facilitated glucose transporter member 1
CALMACG00000014235	0.169965	7.63521	3.10222	0.00294943	0.0427275	-2.24986	hypothetical protein
CALMACG00000000114	0.170051	6.3273	3.44837	0.00104854	0.0230102	-1.2821	DDB1- and CUL4-associated factor 5
CALMACG00000000114	0.170051	6.3273	3.44837	0.00104854	0.0230102	-1.2821	hypothetical protein
CALMACG00000000583	0.170994	6.46657	3.38209	0.0012842	0.0252884	-1.47666	Growth hormone-inducible transmembrane protein
CALMACG00000012696	0.171539	5.4132	3.05782	0.00335256	0.0465869	-2.2476	Mitoguardin
CALMACG00000009018	0.172209	6.4072	3.78465	0.000363159	0.0113998	-0.289975	Transmembrane protein 170A
CALMACG00000008693	0.173393	4.07227	3.03138	0.00361644	0.0492235	-2.08781	Casein kinase I isoform epsilon
CALMACG00000006853	0.173596	6.63019	3.15035	0.00256384	0.0392263	-2.11966	PHD finger protein 20-like protein 1
CALMACG00000004893	0.174753	5.97102	3.24019	0.0019675	0.0332006	-1.83814	Polyhomeotic-like protein 1
CALMACG00000013197	0.176149	6.16883	3.31211	0.00158691	0.0289898	-1.6534	Myelin regulatory factor
CALMACG00000007998	0.176179	6.7781	3.86861	0.00027652	0.0094528	-0.0442687	Islet cell autoantigen 1
CALMACG00000012041	0.176654	7.0412	4.71046	1.55296e-05	0.00153196	2.69427	Tyrosine-protein kinase HTK16
CALMACG00000007685	0.176995	5.47743	3.55642	0.000750057	0.0184428	-0.872105	Centrobin
CALMACG00000007971	0.177156	8.49285	3.12493	0.00276118	0.0410334	-2.15307	Centrosomin
CALMACG00000007971	0.177156	8.49285	3.12493	0.00276118	0.0410334	-2.15307	CDK5 regulatory subunit-associated protein 2
CALMACG00000003498	0.1781	5.12478	3.9023	0.000247671	0.00881573	0.210904	Tyrosine-protein phosphatase non-receptor type 61F
CALMACG00000003902	0.178124	5.96705	3.33692	0.00147261	0.0276328	-1.56944	Ankyrin repeat and LEM domain-containing protein 2
CALMACG00000000170	0.178961	4.6812	3.23163	0.00201813	0.0336073	-1.66407	Suppressor of cytokine signaling 5
CALMACG00000012527	0.178983	5.63685	3.06574	0.00327703	0.0459938	-2.2661	O-glucosyltransferase rumi homolog
CALMACG00000018624	0.18027	4.29515	3.11593	0.0028344	0.041941	-1.90896	HEAT repeat-containing protein 5B
CALMACG00000007053	0.180323	6.3068	3.31136	0.00159052	0.0290047	-1.6606	Aurora/IPL1-related protein kinase 2
CALMACG00000004006	0.180814	6.02771	3.03391	0.00359037	0.0489974	-2.39427	Nuclear factor related to kappa-B-binding protein
CALMACG00000004661	0.181293	8.53548	3.66526	0.000532291	0.014607	-0.622113	Proliferation-associated protein 2G4
CALMACG00000006561	0.1813	5.7203	4.41094	4.44859e-05	0.0029728	1.74847	Transcriptional coactivator yorkie
CALMACG00000004513	0.18284	3.87788	3.0899	0.00305644	0.0437274	-1.91368	Forkhead box protein K1
CALMACG00000001388	0.184305	8.96176	4.16537	0.000103136	0.00534142	0.944745	Cytoskeleton-associated protein 5
CALMACG00000015682	0.184961	5.36217	3.24313	0.00195042	0.0331187	-1.74906	Kinesin-like protein Klp68D
CALMACG00000003479	0.185572	5.43893	4.08761	0.000133996	0.0060874	0.735457	Glutamate--cysteine ligase
CALMACG00000019057	0.18595	7.26467	4.15396	0.00010719	0.00542495	0.851495	Nuclear pore complex protein Nup98-Nup96
CALMACG00000007710	0.187226	5.4285	4.13173	0.000115535	0.00554034	0.876407	Tyrosine-protein kinase transmembrane receptor Ror
CALMACG00000010908	0.187262	5.48564	3.93008	0.000226079	0.00848452	0.23877	AN1-type zinc finger protein 2B
CALMACG00000019235	0.187864	5.47729	3.83162	0.000311917	0.0102242	-0.0613891	Cysteine/serine-rich nuclear protein 3
CALMACG00000013127	0.18817	6.3329	4.6463	1.9501e-05	0.00172076	2.49047	Integrator complex subunit 3 homolog
CALMACG00000020343	0.188237	7.12749	3.30004	0.00164551	0.0295907	-1.71626	Protein phosphatase 1 regulatory inhibitor subunit 16B
CALMACG00000012332	0.188425	5.27185	3.23765	0.00198238	0.0333336	-1.75308	Coiled-coil domain-containing protein 102A
CALMACG00000010357	0.19014	6.2829	3.34354	0.00144347	0.0272706	-1.57246	Ethanolaminephosphotransferase 1
CALMACG00000003086	0.190396	7.46968	3.94554	0.000214861	0.00818209	0.194931	Ubiquitin-conjugating enzyme E2 S
CALMACG00000001262	0.190786	4.55316	3.08003	0.00314482	0.0447446	-2.03894	WD repeat-containing protein 6
CALMACG00000003854	0.191159	8.02688	3.27331	0.00178267	0.0311907	-1.76981	hypothetical protein
CALMACG00000018806	0.191206	5.26624	3.77074	0.000379831	0.0117846	-0.217618	SUZ domain-containing protein 1
CALMACG00000002672	0.191372	5.70049	3.39387	0.00123895	0.0248702	-1.37482	Pre-mRNA-splicing factor SYF1
CALMACG00000000425	0.1915	7.60306	3.10439	0.00293093	0.0427275	-2.24321	hypothetical protein
CALMACG00000000425	0.1915	7.60306	3.10439	0.00293093	0.0427275	-2.24321	Protein phosphatase 1 regulatory subunit 3C-B
CALMACG00000016251	0.191557	6.78387	4.05732	0.000148284	0.00650818	0.54525	Homeobox protein AKR
CALMACG00000010513	0.191782	6.51423	3.72644	0.000437926	0.012706	-0.47037	Mitochondrial Rho GTPase
CALMACG00000004460	0.192135	6.7756	4.62497	2.10292e-05	0.00174628	2.40546	Striatin-interacting proteins 2
CALMACG00000007258	0.192845	7.13965	3.84434	0.000299288	0.00994392	-0.12103	hypothetical protein
CALMACG00000017608	0.19357	7.63113	4.09839	0.000129238	0.00600291	0.68014	Protein C21orf2 homolog
CALMACG00000004778	0.193695	5.50478	3.13257	0.00270044	0.0406557	-2.07148	Nuclear hormone receptor FTZ-F1
CALMACG00000012260	0.19432	4.66285	3.07543	0.00318686	0.0450386	-2.07984	Ubiquitin carboxyl-terminal hydrolase 5
CALMACG00000005355	0.195145	7.13557	4.30308	6.45284e-05	0.00393168	1.33339	Cyclin-G-associated kinase
CALMACG00000016694	0.19543	5.58848	3.1713	0.00241129	0.0377283	-1.97703	DNA-directed RNA polymerase II subunit RPB1
CALMACG00000010810	0.195461	5.52052	3.98311	0.000189782	0.00758983	0.400158	Histone-lysine N-methyltransferase SETD1
CALMACG00000014980	0.19552	6.08716	4.00758	0.000174995	0.00719287	0.417684	Amphiphysin
CALMACG00000013301	0.197198	10.3289	4.01682	0.000169708	0.00714024	0.540184	Cold shock domain-containing protein E1
CALMACG00000000247	0.197262	6.82966	3.91426	0.000238143	0.00868771	0.0966935	Protein O-GlcNAcase
CALMACG00000004659	0.197584	7.87979	3.07532	0.00318786	0.0450386	-2.31336	Guanylate kinase-associated protein mars
CALMACG00000001694	0.19771	7.33192	3.82689	0.000316744	0.0103171	-0.173082	Tudor domain-containing protein 3
CALMACG00000005687	0.199758	6.1186	3.99578	0.000181983	0.00742119	0.381282	Pre-mRNA-processing factor 19
CALMACG00000017452	0.200032	4.00485	3.17315	0.00239822	0.0376184	-1.70641	Alanine--tRNA ligase%2C mitochondrial
CALMACG00000006960	0.20009	4.72999	4.25021	7.73198e-05	0.00440043	1.3564	Beta-1%2C4-mannosyl-glycoprotein 4-beta-N-acetylglucosaminyltransferase
CALMACG00000009295	0.200431	6.26296	3.72857	0.000434947	0.0126976	-0.451327	Nitrogen permease regulator 3-like protein
CALMACG00000020129	0.200519	6.55567	4.44778	3.91441e-05	0.00272117	1.81681	Claspin
CALMACG00000018285	0.201377	4.03749	3.41474	0.00116245	0.0240677	-1.06415	Trafficking protein particle complex subunit 9
CALMACG00000018285	0.201377	4.03749	3.41474	0.00116245	0.0240677	-1.06415	Protein brunelleschi
CALMACG00000012214	0.202076	4.92581	3.3153	0.00157177	0.0287639	-1.48063	Neogenin
CALMACG00000012214	0.202076	4.92581	3.3153	0.00157177	0.0287639	-1.48063	Neogenin (Fragment)
CALMACG00000012214	0.202076	4.92581	3.3153	0.00157177	0.0287639	-1.48063	Netrin receptor DCC
CALMACG00000009441	0.202468	6.26759	3.74861	0.000407864	0.0122087	-0.39129	Transcriptional repressor CTCF
CALMACG00000009441	0.202468	6.26759	3.74861	0.000407864	0.0122087	-0.39129	NA
CALMACG00000007070	0.202635	4.86206	3.05049	0.00342378	0.0472687	-2.17	Nuclear pore complex protein Nup88
CALMACG00000011908	0.202691	7.67828	3.20408	0.00218954	0.0355912	-1.97202	S phase cyclin A-associated protein in the endoplasmic reticulum
CALMACG00000008030	0.203236	4.94538	3.2831	0.00173121	0.0304717	-1.57027	Endothelin-converting enzyme 2
CALMACG00000008030	0.203236	4.94538	3.2831	0.00173121	0.0304717	-1.57027	hypothetical protein
CALMACG00000020905	0.203267	15.1308	3.6969	0.000481284	0.0135099	-0.225387	Heat shock protein 70 A2
CALMACG00000005332	0.203458	4.37209	3.12065	0.00279577	0.0414879	-1.90566	hypothetical protein
CALMACG00000019988	0.203508	7.76795	3.57497	0.000707744	0.0176782	-0.919568	Histone deacetylase Rpd3
CALMACG00000007906	0.205449	5.7885	3.48051	0.000949638	0.0215709	-1.14039	SAP30-binding protein
CALMACG00000012314	0.205456	6.09325	4.23845	8.04818e-05	0.0045306	1.15394	Nucleoporin NDC1
CALMACG00000015137	0.205721	6.90737	5.16968	2.94621e-06	0.000571734	4.29194	Palmitoyltransferase ZDHHC15
CALMACG00000015137	0.205721	6.90737	5.16968	2.94621e-06	0.000571734	4.29194	Palmitoyltransferase ZDHHC2
CALMACG00000008874	0.206266	6.22411	3.3919	0.00124642	0.0249233	-1.43106	Protein cortex
CALMACG00000004552	0.207037	4.65041	4.10316	0.000127185	0.00596894	0.906615	hypothetical protein
CALMACG00000003591	0.207223	6.54567	3.62964	0.000595873	0.0155077	-0.75987	2'%2C5'-phosphodiesterase 12
CALMACG00000002248	0.207816	4.96536	3.82444	0.000319272	0.0103599	-0.0124705	U1 small nuclear ribonucleoprotein C
CALMACG00000004004	0.208087	6.87329	3.64138	0.000574148	0.0151324	-0.732374	Putative ATP-dependent RNA helicase TDRD12
CALMACG00000019893	0.208642	5.9987	3.30124	0.0016396	0.0295357	-1.67195	Nuclear pore complex protein Nup153
CALMACG00000008343	0.208829	5.15984	3.3415	0.00145236	0.0273023	-1.44781	Vesicle transport protein SFT2A
CALMACG00000007020	0.20933	5.24132	3.52401	0.000829826	0.0197141	-0.935214	Structural maintenance of chromosomes protein 5
CALMACG00000017593	0.209455	5.81071	3.3743	0.00131496	0.0256498	-1.4506	Protein kibra
CALMACG00000017593	0.209455	5.81071	3.3743	0.00131496	0.0256498	-1.4506	Protein WWC2
CALMACG00000019198	0.209823	6.71224	3.10402	0.00293406	0.0427275	-2.24712	hypothetical protein
CALMACG00000015979	0.2105	6.49609	4.41896	4.32665e-05	0.00292912	1.72216	Eukaryotic peptide chain release factor GTP-binding subunit ERF3A
CALMACG00000018530	0.210683	4.60288	3.76209	0.000390559	0.0119687	-0.147404	Intersectin-1
CALMACG00000020750	0.210729	4.05679	4.00392	0.000177136	0.00725206	0.655475	E3 ubiquitin-protein ligase RNF185
CALMACG00000015776	0.21093	5.52758	3.22522	0.00205685	0.0340877	-1.82646	DDB1- and CUL4-associated factor 8
CALMACG00000017205	0.211194	7.02807	3.6758	0.000514754	0.0142182	-0.63138	F-box-like/WD repeat-containing protein TBL1XR1
CALMACG00000006870	0.211223	8.01548	3.22102	0.00208261	0.0344046	-1.91389	Protein RCC2
CALMACG00000016314	0.211737	4.70018	3.43574	0.00109003	0.0234651	-1.09458	Zinc finger protein 142
CALMACG00000005556	0.211779	5.2505	4.20435	9.03791e-05	0.0048255	1.13412	Tryptophan--tRNA ligase%2C cytoplasmic
CALMACG00000012953	0.211886	6.73369	3.41686	0.00115495	0.0240677	-1.38439	hypothetical protein
CALMACG00000001211	0.212238	4.26733	3.0812	0.00313419	0.0447162	-1.99146	Glucocorticoid-induced transcript 1 protein
CALMACG00000012399	0.212858	3.36116	3.36377	0.0013577	0.0262371	-1.12023	Motile sperm domain-containing protein 1
CALMACG00000010449	0.213309	5.39623	3.35246	0.00140502	0.0268509	-1.45159	Zinc finger protein 26
CALMACG00000012608	0.214475	4.7942	4.22629	8.38856e-05	0.00457745	1.26519	Guanine nucleotide exchange factor subunit Rich
CALMACG00000012608	0.214475	4.7942	4.22629	8.38856e-05	0.00457745	1.26519	RAB6A-GEF complex partner protein 1
CALMACG00000018940	0.215683	8.00603	3.91868	0.000234714	0.00865976	0.123842	Synaptic vesicle glycoprotein 2B
CALMACG00000016806	0.216054	6.66758	3.02532	0.00367957	0.0498209	-2.45423	hypothetical protein
CALMACG00000016806	0.216054	6.66758	3.02532	0.00367957	0.0498209	-2.45423	Zinc finger MIZ domain-containing protein 1
CALMACG00000001670	0.216201	5.07806	3.25559	0.0018794	0.0321235	-1.67276	Zinc finger protein 845
CALMACG00000016299	0.216406	6.53081	4.74769	1.35998e-05	0.00142289	2.82788	Transcription initiation factor IIA subunit 1
CALMACG00000015433	0.216942	8.64478	4.67847	1.73997e-05	0.00164859	2.62322	hypothetical protein
CALMACG00000015433	0.216942	8.64478	4.67847	1.73997e-05	0.00164859	2.62322	Proline dehydrogenase 1%2C mitochondrial
CALMACG00000001216	0.217106	6.85422	4.37796	4.98659e-05	0.00322819	1.58083	Zinc finger protein 836
CALMACG00000001216	0.217106	6.85422	4.37796	4.98659e-05	0.00322819	1.58083	Zinc finger protein 84
CALMACG00000015344	0.217427	5.31561	4.9594	6.34891e-06	0.000865289	3.63866	Epsin-2
CALMACG00000009097	0.218547	5.76542	3.75056	0.000405309	0.0121687	-0.34044	Transmembrane channel-like protein 7
CALMACG00000008511	0.218593	5.63735	3.12894	0.00272915	0.0407785	-2.09464	hypothetical protein
CALMACG00000019036	0.218675	4.99653	3.37575	0.00130918	0.0255858	-1.32974	Vigilin
CALMACG00000008352	0.219931	4.72728	3.27007	0.00179999	0.0313716	-1.57128	Mediator of RNA polymerase II transcription subunit 1
CALMACG00000008352	0.219931	4.72728	3.27007	0.00179999	0.0313716	-1.57128	NA
CALMACG00000016785	0.22013	6.18857	3.04336	0.00349456	0.0480699	-2.38041	Calcium-responsive transactivator
CALMACG00000009309	0.220459	4.76799	3.05015	0.00342719	0.0472687	-2.17023	hypothetical protein
CALMACG00000002875	0.220923	5.3644	4.73559	1.41995e-05	0.00146515	2.86673	ADP-ribosylation factor-like protein 5B
CALMACG00000013877	0.221075	8.06453	3.80411	0.000341019	0.0108686	-0.225409	hypothetical protein
CALMACG00000013877	0.221075	8.06453	3.80411	0.000341019	0.0108686	-0.225409	Superkiller viralicidic activity 2-like 2
CALMACG00000021107	0.221794	4.84908	4.15203	0.000107891	0.00542495	1.02625	FAD-dependent oxidoreductase domain-containing protein 1
CALMACG00000004111	0.222022	6.68624	3.7412	0.000417686	0.0124322	-0.430957	Sodium- and chloride-dependent glycine transporter 2
CALMACG00000013156	0.222319	5.81316	3.64829	0.000561728	0.0149718	-0.651682	Serine/threonine-protein kinase VRK1
CALMACG00000003563	0.222791	4.08067	3.05505	0.00337933	0.0467956	-2.02267	Dihydropyrimidinase
CALMACG00000008208	0.223163	4.45679	3.70213	0.000473327	0.0133954	-0.305532	Retinoblastoma-like protein 1
CALMACG00000008098	0.224225	7.74777	3.44368	0.00106377	0.0232459	-1.29957	Stress-induced-phosphoprotein 1
CALMACG00000012387	0.226008	5.17662	4.65613	1.88342e-05	0.00169639	2.62771	Inner nuclear membrane protein Man1
CALMACG00000009358	0.226806	5.83645	4.34925	5.50576e-05	0.00347735	1.53485	Myosin-IA
CALMACG00000003831	0.226972	6.2965	3.65151	0.000556023	0.0149592	-0.684734	Enhancer of mRNA-decapping protein 4
CALMACG00000007932	0.227285	6.33258	4.4437	3.97038e-05	0.00274168	1.81297	Angiomotin
CALMACG00000007932	0.227285	6.33258	4.4437	3.97038e-05	0.00274168	1.81297	hypothetical protein
CALMACG00000014065	0.227366	9.14594	3.90268	0.000247363	0.00881573	0.128719	FACT complex subunit spt16
CALMACG00000014065	0.227366	9.14594	3.90268	0.000247363	0.00881573	0.128719	NA
CALMACG00000012033	0.227637	6.76627	3.95345	0.000209331	0.00801293	0.218988	Zinc finger protein 74
CALMACG00000012737	0.227766	9.85467	3.70791	0.000464673	0.0132592	-0.424987	E3 ubiquitin-protein ligase RNF216
CALMACG00000006097	0.22831	4.46158	3.34322	0.00144486	0.0272706	-1.32581	Nicastrin
CALMACG00000004158	0.228454	5.8783	4.25125	7.70451e-05	0.00440043	1.21508	Putative transcription factor capicua
CALMACG00000019724	0.228608	5.8305	3.21265	0.00213478	0.0350109	-1.89358	Protein asteroid
CALMACG00000009914	0.230134	13.2369	5.38574	1.32499e-06	0.000311916	5.20489	Heat shock protein 83
CALMACG00000000870	0.230258	4.08676	3.96642	0.000200556	0.00792026	0.537095	Hexosaminidase D
CALMACG00000015676	0.230918	4.61437	3.42648	0.00112143	0.0236574	-1.11755	hypothetical protein
CALMACG00000010667	0.231918	4.98901	5.01765	5.13799e-06	0.00070959	3.8797	Protein ariadne-2
CALMACG00000008034	0.233026	5.42983	3.30476	0.00162237	0.0293964	-1.59054	Putative helicase mov-10-B.1
CALMACG00000017959	0.233704	3.56101	3.43633	0.00108807	0.0234651	-0.947356	Pleckstrin homology domain-containing family F member 2
CALMACG00000007501	0.234241	4.78436	4.05941	0.000147253	0.0064904	0.733034	Kinesin-like protein KIF16B
CALMACG00000003451	0.23468	4.53626	3.45054	0.00104158	0.0230102	-1.02794	Rab3 GTPase-activating protein catalytic subunit
CALMACG00000019160	0.235758	6.93183	3.10361	0.00293749	0.0427275	-2.25108	Actin-binding protein anillin
CALMACG00000019160	0.235758	6.93183	3.10361	0.00293749	0.0427275	-2.25108	hypothetical protein
CALMACG00000011883	0.236186	6.73577	3.72938	0.000433815	0.0126976	-0.467054	Transcriptional repressor CTCF
CALMACG00000020035	0.23661	5.30304	3.34325	0.0014447	0.0272706	-1.45541	Protein Gawky
CALMACG00000020035	0.23661	5.30304	3.34325	0.0014447	0.0272706	-1.45541	Trinucleotide repeat-containing gene 6C protein
CALMACG00000018858	0.237084	5.66991	3.39684	0.00122777	0.0248573	-1.36179	Regulator of telomere elongation helicase 1 homolog
CALMACG00000021250	0.237127	4.63434	4.28564	6.85029e-05	0.00407789	1.47276	Actin-related protein 2/3 complex subunit 4
CALMACG00000005770	0.237175	8.74754	3.27382	0.00177992	0.0311907	-1.73512	Chorion peroxidase
CALMACG00000007227	0.237239	5.53155	3.28934	0.00169918	0.0302408	-1.65396	Protein kintoun
CALMACG00000014971	0.237517	4.7157	3.44959	0.00104463	0.0230102	-1.06444	Protein inturned
CALMACG00000001386	0.240151	4.11615	3.8001	0.000345476	0.0109768	0.0389576	hypothetical protein
CALMACG00000015807	0.241023	5.67676	3.4198	0.0011446	0.0239995	-1.29782	hypothetical protein
CALMACG00000018146	0.241057	3.25117	3.57473	0.000708287	0.0176782	-0.53235	Protein SREK1IP1
CALMACG00000018146	0.241057	3.25117	3.57473	0.000708287	0.0176782	-0.53235	hypothetical protein
CALMACG00000013338	0.241184	6.45572	3.28653	0.00171356	0.0304443	-1.74246	Mitosis initiation protein fs(1)Ya
CALMACG00000013338	0.241184	6.45572	3.28653	0.00171356	0.0304443	-1.74246	hypothetical protein
CALMACG00000001260	0.241592	3.02016	3.39728	0.00122613	0.0248573	-1.00027	Chromatin complexes subunit BAP18
CALMACG00000005424	0.242516	2.74664	3.48808	0.000927668	0.0212874	-0.737004	Post-GPI attachment to proteins factor 2
CALMACG00000001316	0.243613	6.51565	3.05752	0.00335544	0.0465869	-2.36502	Protein lethal(2)denticleless
CALMACG00000003879	0.244612	4.47758	3.12988	0.00272166	0.0407785	-1.8973	Mediator of RNA polymerase II transcription subunit 18
CALMACG00000013377	0.245085	4.6566	3.30398	0.0016262	0.0293964	-1.45839	F-box/LRR-repeat protein 6
CALMACG00000013430	0.245284	6.8323	5.05279	4.52043e-06	0.000659474	3.88045	F-box only protein 28
CALMACG00000015216	0.245603	2.96656	3.30421	0.00162508	0.0293964	-1.24639	Tyrosine-protein phosphatase 99A
CALMACG00000001331	0.246889	3.46349	3.20903	0.00215779	0.0351421	-1.54668	Cytoplasmic protein NCK1
CALMACG00000004622	0.246954	4.83925	3.4705	0.000979452	0.0219592	-1.02563	Receptor-type guanylate cyclase Gyc76C
CALMACG00000015836	0.247468	4.84393	3.10307	0.0029421	0.0427275	-2.04111	E3 ubiquitin-protein ligase Bre1
CALMACG00000012990	0.247469	3.27921	3.3598	0.00137413	0.0263753	-1.12612	Zinc transporter ZIP11
CALMACG00000009395	0.247835	8.49562	3.76632	0.000385272	0.0118769	-0.319233	hypothetical protein
CALMACG00000020919	0.248155	3.52778	3.52897	0.000817112	0.0195015	-0.688036	Attractin
CALMACG00000011345	0.248403	3.59634	3.1342	0.00268763	0.0406283	-1.75372	Endoribonuclease Dcr-1
CALMACG00000002610	0.248408	3.43384	3.23572	0.0019938	0.0333449	-1.47947	Circadian locomoter output cycles protein kaput
CALMACG00000006029	0.248994	5.92415	3.06088	0.00332316	0.0464525	-2.30937	hypothetical protein
CALMACG00000019996	0.250102	5.13564	4.24415	7.89342e-05	0.00446776	1.27239	Non-canonical poly(A) RNA polymerase PAPD5
CALMACG00000013465	0.250908	8.14236	4.27985	6.98737e-05	0.00411223	1.28076	hypothetical protein
CALMACG00000013465	0.250908	8.14236	4.27985	6.98737e-05	0.00411223	1.28076	Probable ATP-dependent RNA helicase DDX5
CALMACG00000015005	0.25119	5.5781	4.76249	1.28995e-05	0.00137745	2.94959	hypothetical protein
CALMACG00000011225	0.251282	5.04819	3.52502	0.000827236	0.0196977	-0.907663	hypothetical protein
CALMACG00000000525	0.2519	4.83413	4.03582	0.000159309	0.00684697	0.660034	Dystrobrevin beta
CALMACG00000010047	0.252071	7.1839	3.70422	0.000470172	0.0133727	-0.546172	AN1-type zinc finger protein 4
CALMACG00000020694	0.252192	3.38947	3.84311	0.000300487	0.00994392	0.234197	Kinesin-like protein Klp68D
CALMACG00000017255	0.252268	7.86162	3.18144	0.0023405	0.0370687	-2.02682	Peroxisome proliferator-activated receptor gamma coactivator-related protein 1
CALMACG00000019152	0.253058	5.09539	4.63773	2.01016e-05	0.00172076	2.57781	Serine/threonine-protein phosphatase Pgam5%2C mitochondrial
CALMACG00000017066	0.25308	8.46382	3.13846	0.00265447	0.0403152	-2.11862	Cyclin-A1
CALMACG00000005659	0.253285	7.26873	3.89703	0.000251985	0.00890804	0.0423101	Protein abnormal spindle
CALMACG00000020372	0.253386	5.36728	3.37369	0.00131741	0.0256498	-1.38524	Condensin complex subunit 2
CALMACG00000019140	0.25343	6.09829	4.08584	0.000134789	0.00609672	0.661521	Vang-like protein 1
CALMACG00000003126	0.253461	5.55868	3.16377	0.00246515	0.0382818	-1.99648	GDP-fucose protein O-fucosyltransferase 1
CALMACG00000020380	0.253934	6.7556	3.43349	0.00109759	0.0234842	-1.33624	Protein claret segregational
CALMACG00000010894	0.254322	6.19027	4.40818	4.49133e-05	0.00298213	1.69928	Transforming acidic coiled-coil-containing protein 2
CALMACG00000015051	0.255002	5.53293	3.28982	0.00169676	0.0302408	-1.64606	Gamma-tubulin complex component 3
CALMACG00000002269	0.25629	3.21479	3.03627	0.00356626	0.0487971	-1.95997	Protein mothers against dpp
CALMACG00000016925	0.256311	2.86883	3.39254	0.00124396	0.0249226	-0.998475	Leucine-rich repeat-containing protein 57
CALMACG00000014063	0.256323	3.0158	3.38826	0.0012603	0.0250559	-1.02405	hypothetical protein
CALMACG00000003695	0.256426	3.69077	3.69995	0.00047663	0.0134423	-0.215881	Microtubule-associated serine/threonine-protein kinase 2
CALMACG00000008668	0.256798	4.68891	4.22883	8.31636e-05	0.00457745	1.28551	Angio-associated migratory cell protein
CALMACG00000011120	0.257361	3.72421	3.92884	0.000227003	0.00848844	0.461566	FERM domain-containing protein 4A
CALMACG00000007114	0.257451	5.43504	3.72206	0.000444107	0.0128135	-0.379584	POC1 centriolar protein homolog A
CALMACG00000021139	0.257496	4.20271	3.77368	0.00037625	0.0117385	-0.0549202	Autophagy-related protein 2 homolog B
CALMACG00000015782	0.257509	4.6986	3.15629	0.00251968	0.0388954	-1.86961	Protein Lilipod
CALMACG00000005107	0.258088	5.47956	4.79188	1.16118e-05	0.00127953	3.04821	Protein encore
CALMACG00000006265	0.258344	5.96318	3.25906	0.0018601	0.03186	-1.78458	Protein BCL9 homolog
CALMACG00000006763	0.258887	4.85851	3.55096	0.000762968	0.0185512	-0.813719	hypothetical protein
CALMACG00000020077	0.258944	6.74789	3.63579	0.000584392	0.0153244	-0.747836	Centrosomal protein of 97 kDa
CALMACG00000005097	0.259147	8.21033	4.67185	1.78128e-05	0.0016622	2.58407	Pericentriolar material 1 protein
CALMACG00000005097	0.259147	8.21033	4.67185	1.78128e-05	0.0016622	2.58407	hypothetical protein
CALMACG00000005440	0.259833	6.94321	4.04508	0.000154468	0.00675099	0.50499	hypothetical protein
CALMACG00000005440	0.259833	6.94321	4.04508	0.000154468	0.00675099	0.50499	Maternal effect protein oskar
CALMACG00000007078	0.259995	6.65331	4.66027	1.85598e-05	0.00169486	2.5273	ATP-dependent DNA helicase Q4
CALMACG00000007397	0.260107	6.67336	4.64168	1.98228e-05	0.00172076	2.46466	Male-specific lethal 1 homolog
CALMACG00000019995	0.260479	3.10253	3.42901	0.00111276	0.0235706	-0.919923	Phosphatidylinositide phosphatase SAC2
CALMACG00000011057	0.260949	5.43589	5.11679	3.57726e-06	0.000607431	4.18148	Focal adhesion kinase 1
CALMACG00000018605	0.261072	5.1526	3.7549	0.000399695	0.012118	-0.24909	ARF GTPase-activating protein GIT2
CALMACG00000005821	0.261532	5.92816	5.32178	1.68032e-06	0.000385485	4.86153	Probable actin-related protein 2/3 complex subunit 2
CALMACG00000008079	0.261644	8.25764	4.03781	0.000158254	0.00682997	0.507338	DNA replication licensing factor Mcm7
CALMACG00000008079	0.261644	8.25764	4.03781	0.000158254	0.00682997	0.507338	DNA replication licensing factor mcm7-B
CALMACG00000017000	0.263071	3.39422	3.21189	0.00213959	0.0350109	-1.53184	hypothetical protein
CALMACG00000017000	0.263071	3.39422	3.21189	0.00213959	0.0350109	-1.53184	Multidrug resistance-associated protein 1
CALMACG00000004717	0.263491	5.29974	3.07824	0.00316112	0.0449149	-2.18399	Uncharacterized protein C05D11.1
CALMACG00000008341	0.263758	7.01513	4.07848	0.000138156	0.00619488	0.610198	Histone acetyltransferase KAT6B
CALMACG00000008341	0.263758	7.01513	4.07848	0.000138156	0.00619488	0.610198	hypothetical protein
CALMACG00000008341	0.263758	7.01513	4.07848	0.000138156	0.00619488	0.610198	Histone acetyltransferase KAT6A
CALMACG00000018945	0.264545	4.03911	3.38565	0.00127035	0.0251113	-1.14295	Tyrosine-protein kinase Abl
CALMACG00000007489	0.265259	3.41381	3.28412	0.00172594	0.0304553	-1.34318	Protein AF-10
CALMACG00000005138	0.267748	3.70708	3.71914	0.000448276	0.0128266	-0.15894	Integral membrane protein GPR155
CALMACG00000015327	0.267833	2.2318	3.21748	0.00210455	0.0346566	-1.42276	HEAT repeat-containing protein 5B
CALMACG00000005460	0.268174	3.20857	3.41427	0.00116412	0.0240677	-0.974781	Calcium/calmodulin-dependent protein kinase type 1
CALMACG00000013544	0.268718	3.90029	3.98781	0.000186852	0.00750443	0.625979	hypothetical protein
CALMACG00000010724	0.269033	4.82011	4.04138	0.000156385	0.00677842	0.681958	Ribosomal protein S6 kinase 2 beta
CALMACG00000000619	0.269705	4.99433	3.82369	0.000320059	0.0103599	-0.0161545	hypothetical protein
CALMACG00000002320	0.270152	4.64093	3.4774	0.000958821	0.0216201	-0.989652	Microprocessor complex subunit DGCR8
CALMACG00000011423	0.270299	6.62721	4.1503	0.000108525	0.00543042	0.843495	Protein phosphatase 1 regulatory subunit 36
CALMACG00000011423	0.270299	6.62721	4.1503	0.000108525	0.00543042	0.843495	Fanconi-associated nuclease 1
CALMACG00000006429	0.270505	3.33351	3.35392	0.00139883	0.0267819	-1.14652	hypothetical protein
CALMACG00000002781	0.270921	2.77214	3.25058	0.00190765	0.0325526	-1.36168	Peregrin
CALMACG00000017688	0.271058	4.46634	3.22421	0.00206302	0.0341354	-1.65182	Nuclear receptor corepressor 2
CALMACG00000018937	0.271122	6.48968	4.27613	7.07684e-05	0.00411808	1.25488	ATPase family AAA domain-containing protein 2
CALMACG00000020559	0.273557	5.02539	3.49685	0.000902829	0.021097	-0.997089	hypothetical protein
CALMACG00000019453	0.273842	5.6288	4.36828	5.15596e-05	0.00331711	1.62739	Colorectal mutant cancer protein
CALMACG00000007356	0.274037	6.38248	4.78428	1.19325e-05	0.00130102	2.95944	Probable helicase senataxin
CALMACG00000020999	0.274347	5.30111	5.41828	1.17378e-06	0.000289476	5.26076	U3 small nucleolar RNA-associated protein 18 homolog
CALMACG00000009872	0.276253	4.47296	3.47743	0.000958732	0.0216201	-0.945307	Hermansky-Pudlak syndrome 4 protein
CALMACG00000021071	0.276741	5.1622	3.51831	0.000844681	0.0199299	-0.945242	Transcriptional regulator ATRX
CALMACG00000021071	0.276741	5.1622	3.51831	0.000844681	0.0199299	-0.945242	hypothetical protein
CALMACG00000007092	0.27705	7.98561	4.13758	0.000113281	0.0054944	0.814845	F-box/WD repeat-containing protein 7
CALMACG00000001453	0.277107	3.55447	3.55946	0.000742967	0.018323	-0.598099	hypothetical protein
CALMACG00000004602	0.277422	4.01466	4.37878	4.97237e-05	0.00322819	1.83449	Protein Fe65 homolog
CALMACG00000020336	0.278101	6.23334	5.60614	5.80951e-07	0.000171928	5.87094	Frizzled-1
CALMACG00000020336	0.278101	6.23334	5.60614	5.80951e-07	0.000171928	5.87094	Frizzled-2
CALMACG00000005958	0.278587	7.55016	6.04294	1.10803e-07	4.78207e-05	7.46483	hypothetical protein
CALMACG00000006494	0.278836	4.8474	4.42351	4.25887e-05	0.0029022	1.88886	Beta-amyloid-like protein
CALMACG00000006494	0.278836	4.8474	4.42351	4.25887e-05	0.0029022	1.88886	NA
CALMACG00000006702	0.27936	4.79599	3.91732	0.000235765	0.00865976	0.291672	Phosphatidylinositol 5-phosphate 4-kinase type-2 alpha
CALMACG00000015191	0.279927	4.80935	3.95805	0.000206176	0.00801293	0.421769	Probable medium-chain specific acyl-CoA dehydrogenase%2C mitochondrial
CALMACG00000002393	0.28067	3.45474	3.45328	0.00103284	0.0229082	-0.880389	hypothetical protein
CALMACG00000010004	0.281378	5.8933	3.75588	0.000398441	0.012118	-0.342482	hypothetical protein
CALMACG00000014179	0.282444	6.97675	3.6764	0.000513776	0.0142182	-0.628485	hypothetical protein
CALMACG00000013805	0.283036	4.31422	3.75458	0.000400112	0.012118	-0.11814	hypothetical protein
CALMACG00000018949	0.2831	6.70307	4.08869	0.000133512	0.0060874	0.645927	hypothetical protein
CALMACG00000000473	0.283833	3.47641	3.32925	0.00150712	0.0279762	-1.23256	Intersectin-2
CALMACG00000009995	0.284405	6.22062	3.95306	0.000209598	0.00801293	0.235985	Nuclear receptor subfamily 2 group C member 2
CALMACG00000008648	0.285643	4.53848	5.23707	2.29868e-06	0.000496036	4.67861	DENN domain-containing protein 1A
CALMACG00000017322	0.286619	4.54024	3.89887	0.000250467	0.00888471	0.271464	hypothetical protein
CALMACG00000016031	0.2869	5.70275	3.95416	0.000208839	0.00801293	0.289539	Protein O-mannosyl-transferase 2
CALMACG00000016724	0.287637	3.45096	3.88716	0.000260258	0.0090766	0.350048	Proton-coupled amino acid transporter-like protein CG1139
CALMACG00000006798	0.288002	8.81616	4.50685	3.18551e-05	0.00234011	2.05398	Enolase-phosphatase E1
CALMACG00000000079	0.289798	7.10789	4.2974	6.57982e-05	0.0039856	1.31529	hypothetical protein
CALMACG00000005689	0.290262	6.86787	4.4393	4.0316e-05	0.00276552	1.78291	Proline-rich nuclear receptor coactivator 2
CALMACG00000006832	0.29043	3.79017	4.23387	8.17484e-05	0.00457703	1.3936	Zinc finger protein 782
CALMACG00000003319	0.29109	6.85429	4.10728	0.000125435	0.00593269	0.70306	hypothetical protein
CALMACG00000019944	0.291453	4.78913	3.11213	0.00286587	0.0421059	-2.0051	Nuclear migration protein nudC
CALMACG00000005566	0.291981	8.8899	6.24528	5.10109e-08	2.93539e-05	8.24469	DnaJ homolog subfamily A member 1
CALMACG00000003843	0.292717	4.40854	3.7284	0.000435186	0.0126976	-0.219341	DNA excision repair protein ERCC-6
CALMACG00000007657	0.292762	3.12241	3.28281	0.00173275	0.0304717	-1.31012	PX domain-containing protein kinase-like protein
CALMACG00000007657	0.292762	3.12241	3.28281	0.00173275	0.0304717	-1.31012	hypothetical protein
CALMACG00000004052	0.292831	5.00269	3.32827	0.00151154	0.0280081	-1.46186	Elongator complex protein 1
CALMACG00000001503	0.293161	3.2351	4.2801	6.98135e-05	0.00411223	1.5556	hypothetical protein
CALMACG00000013725	0.29349	3.31473	3.21005	0.00215126	0.035091	-1.53401	Cell death abnormality protein 8
CALMACG00000003979	0.293598	6.92765	3.07367	0.00320306	0.0451392	-2.33027	DNA replication licensing factor Mcm3
CALMACG00000018348	0.294774	3.9294	4.15265	0.000107667	0.00542495	1.12672	Hermansky-Pudlak syndrome 1 protein
CALMACG00000018348	0.294774	3.9294	4.15265	0.000107667	0.00542495	1.12672	Hermansky-Pudlak syndrome 1 protein homolog
CALMACG00000014923	0.295684	6.63563	4.79284	1.1572e-05	0.00127953	2.9801	Neurotactin
CALMACG00000010403	0.295758	4.23184	3.96559	0.000201103	0.00792026	0.514288	Transportin-1
CALMACG00000016715	0.295868	4.03172	4.09471	0.000130844	0.00601882	0.93841	ATP-dependent DNA helicase PIF1
CALMACG00000019155	0.297352	4.80132	4.47367	3.57694e-05	0.00252041	2.06464	Ubiquitin carboxyl-terminal hydrolase nonstop
CALMACG00000005757	0.297753	6.80714	4.57814	2.48058e-05	0.00199177	2.24751	G1/S-specific cyclin-E
CALMACG00000016643	0.298295	4.14847	4.33449	5.79288e-05	0.00361462	1.68413	Dual serine/threonine and tyrosine protein kinase
CALMACG00000003636	0.298565	4.58878	4.09986	0.000128603	0.00600032	0.893105	N-acetylglucosamine-1-phosphotransferase subunits alpha/beta
CALMACG00000002039	0.299581	4.59157	3.54529	0.000776585	0.018728	-0.778735	Ceramide synthase 6
CALMACG00000001359	0.299746	3.6127	3.48863	0.000926112	0.0212874	-0.796971	Zinc finger C4H2 domain-containing protein
CALMACG00000005591	0.300341	2.55369	3.19711	0.00223501	0.036018	-1.48286	Protein retinal degeneration B
CALMACG00000009811	0.300833	5.43409	3.85513	0.000288954	0.00974912	0.00899094	Protein brambleberry
CALMACG00000013800	0.301085	4.78454	4.92887	7.09116e-06	0.000918128	3.5996	Protein BREAST CANCER SUSCEPTIBILITY 1 homolog
CALMACG00000013800	0.301085	4.78454	4.92887	7.09116e-06	0.000918128	3.5996	hypothetical protein
CALMACG00000010612	0.301591	4.30488	3.57934	0.000698106	0.0175509	-0.643091	Probable H/ACA ribonucleoprotein complex subunit 1
CALMACG00000017116	0.30217	3.48395	3.28526	0.00172006	0.0304553	-1.34456	Cathepsin O
CALMACG00000010051	0.302594	4.07433	3.26939	0.00180364	0.0313716	-1.4608	TATA box-binding protein-like protein 1
CALMACG00000006133	0.302644	3.17683	4.22447	8.44074e-05	0.00457745	1.38472	hypothetical protein
CALMACG00000005623	0.302846	4.47177	3.39493	0.00123495	0.0248573	-1.17948	hypothetical protein
CALMACG00000018953	0.303393	5.77827	3.48972	0.000922978	0.0212874	-1.11617	Nuclear pore complex protein Nup155
CALMACG00000015277	0.303868	5.38683	6.74135	7.50067e-09	6.37166e-06	10.1093	Protein E(sev)2B
CALMACG00000016433	0.306611	3.48714	3.73762	0.000422502	0.012468	-0.0851253	hypothetical protein
CALMACG00000001863	0.306684	6.28323	4.21203	8.80515e-05	0.0047502	1.05504	Chromatin-remodeling complex ATPase chain Iswi
CALMACG00000000823	0.306721	2.91518	3.46584	0.000993639	0.0221336	-0.809032	hypothetical protein
CALMACG00000011885	0.306748	6.93286	5.18518	2.78298e-06	0.000565218	4.347	Kinesin-like protein KIF11-B
CALMACG00000019761	0.307256	5.63227	3.64923	0.000560052	0.0149718	-0.633004	Neuronal membrane glycoprotein M6-b
CALMACG00000019761	0.307256	5.63227	3.64923	0.000560052	0.0149718	-0.633004	hypothetical protein
CALMACG00000019761	0.307256	5.63227	3.64923	0.000560052	0.0149718	-0.633004	Neuronal membrane glycoprotein M6-a
CALMACG00000007829	0.307962	5.39974	4.51652	3.07958e-05	0.00231147	2.136	RING finger protein unkempt homolog
CALMACG00000020063	0.308254	3.20822	3.43309	0.00109892	0.0234842	-0.920536	Hepatocyte growth factor-regulated tyrosine kinase substrate
CALMACG00000020063	0.308254	3.20822	3.43309	0.00109892	0.0234842	-0.920536	hypothetical protein
CALMACG00000011133	0.308396	3.12415	3.26912	0.00180512	0.0313716	-1.34757	hypothetical protein
CALMACG00000014137	0.312434	6.62333	4.2763	7.07267e-05	0.00411808	1.2506	Eukaryotic translation initiation factor 4 gamma 2
CALMACG00000013494	0.31281	6.0606	4.32483	5.98844e-05	0.00369216	1.43257	Large neutral amino acids transporter small subunit 2
CALMACG00000013494	0.31281	6.0606	4.32483	5.98844e-05	0.00369216	1.43257	Y L amino acid transporter 2
CALMACG00000012549	0.313161	3.49893	3.87444	0.000271313	0.00933643	0.311083	hypothetical protein
CALMACG00000014328	0.313831	5.17978	4.94607	6.66317e-06	0.000884834	3.60937	Bifunctional heparan sulfate N-deacetylase/N-sulfotransferase
CALMACG00000002026	0.314209	2.63429	3.83784	0.00030568	0.0100516	0.238742	TLD domain-containing protein 1
CALMACG00000010658	0.314442	3.0081	4.17836	9.87038e-05	0.00518971	1.24454	Kinesin-like protein Klp68D
CALMACG00000014748	0.314648	3.6906	4.65972	1.85958e-05	0.00169486	2.75655	Acyl-CoA:lysophosphatidylglycerol acyltransferase 1
CALMACG00000020889	0.315986	2.41389	3.29804	0.00165544	0.0296965	-1.22362	Graves disease carrier protein
CALMACG00000020889	0.315986	2.41389	3.29804	0.00165544	0.0296965	-1.22362	Graves disease carrier protein homolog
CALMACG00000017992	0.316606	7.07391	3.37632	0.00130692	0.0255858	-1.50204	CCR4-NOT transcription complex subunit 4
CALMACG00000016399	0.317094	2.76038	3.43858	0.00108056	0.0234641	-0.874339	hypothetical protein
CALMACG00000017303	0.318266	3.65624	3.18591	0.00230994	0.0366969	-1.61578	Cysteine-rich PDZ-binding protein
CALMACG00000018369	0.318922	6.84542	3.78828	0.000358929	0.0113347	-0.291558	Putative inorganic phosphate cotransporter
CALMACG00000007705	0.319911	5.55726	3.13974	0.00264459	0.0402241	-2.06207	hypothetical protein
CALMACG00000007327	0.320522	2.43586	3.43687	0.00108626	0.0234651	-0.864105	Transcription factor SPT20 homolog
CALMACG00000020617	0.320821	4.72636	4.27132	7.19413e-05	0.00416295	1.4154	hypothetical protein
CALMACG00000014647	0.320922	3.13106	3.41445	0.0011635	0.0240677	-0.96652	L-lactate dehydrogenase A chain
CALMACG00000012807	0.321485	4.32454	4.18521	9.64404e-05	0.00509658	1.18012	DDB1- and CUL4-associated factor 5
CALMACG00000016408	0.321997	2.71886	4.53501	2.88641e-05	0.00219834	2.33348	Protein E(sev)2B
CALMACG00000014021	0.32353	5.3566	5.06077	4.39059e-06	0.000659415	3.9942	hypothetical protein
CALMACG00000012509	0.323836	4.033	3.55549	0.000752251	0.0184428	-0.668064	Zinc finger protein 521
CALMACG00000011937	0.324458	5.42327	4.71476	1.52934e-05	0.00152975	2.79818	ATPase family AAA domain-containing protein 5
CALMACG00000008473	0.324785	5.31447	4.83858	9.8204e-06	0.00116919	3.22972	hypothetical protein
CALMACG00000006731	0.324954	4.08301	3.17493	0.00238572	0.0374982	-1.72339	5'-nucleotidase domain-containing protein 3
CALMACG00000010747	0.325229	3.55423	3.6799	0.000508075	0.0141301	-0.253001	Leucine-rich repeat and calponin homology domain-containing protein 1
CALMACG00000018066	0.325683	4.24996	3.5638	0.000732947	0.0181623	-0.666791	Protein N-terminal glutamine amidohydrolase
CALMACG00000003544	0.326806	6.29926	5.71379	3.87191e-07	0.000129372	6.26222	Zinc finger protein 26
CALMACG00000003544	0.326806	6.29926	5.71379	3.87191e-07	0.000129372	6.26222	Zinc finger protein 287
CALMACG00000003544	0.326806	6.29926	5.71379	3.87191e-07	0.000129372	6.26222	hypothetical protein
CALMACG00000003544	0.326806	6.29926	5.71379	3.87191e-07	0.000129372	6.26222	Zinc finger protein 782
CALMACG00000003918	0.327226	3.90927	4.21041	8.85379e-05	0.00475169	1.31162	E3 ubiquitin-protein ligase SH3RF1
CALMACG00000003918	0.327226	3.90927	4.21041	8.85379e-05	0.00475169	1.31162	SH3 domain-containing RING finger protein 3
CALMACG00000011698	0.327423	4.57379	4.48108	3.48566e-05	0.00249372	2.1124	Rapamycin-insensitive companion of mTOR
CALMACG00000012480	0.327525	5.89632	4.53674	2.86895e-05	0.00219834	2.15473	BCL-6 corepressor
CALMACG00000003923	0.328303	5.84488	3.09542	0.00300807	0.0432327	-2.21772	Protein MMS22-like
CALMACG00000020544	0.328417	5.91174	5.61848	5.54591e-07	0.000168955	5.9324	Protein dispatched
CALMACG00000012227	0.3285	4.28207	3.41227	0.00117127	0.0241673	-1.1046	BSD domain-containing protein 1
CALMACG00000002458	0.328553	5.14431	4.17272	0.000100604	0.00523647	1.04169	Metal-response element-binding transcription factor 2
CALMACG00000015689	0.330802	7.55284	3.03793	0.00354931	0.0486293	-2.41878	RNA polymerase II elongation factor ELL2
CALMACG00000009207	0.331278	6.83757	5.08151	4.07033e-06	0.000640517	3.98175	KN motif and ankyrin repeat domain-containing protein 1
CALMACG00000006670	0.333736	6.90019	3.7706	0.000380003	0.0117846	-0.344818	Chromosome-associated kinesin KIF4A
CALMACG00000006266	0.333944	3.88901	4.022	0.000166806	0.00708104	0.72443	Phosphofurin acidic cluster sorting protein 1
CALMACG00000019654	0.336775	3.23141	3.36898	0.00133639	0.0259221	-1.09763	Anion exchange protein 2
CALMACG00000019654	0.336775	3.23141	3.36898	0.00133639	0.0259221	-1.09763	Sodium bicarbonate cotransporter 3
CALMACG00000015567	0.337151	7.24374	3.73995	0.000419355	0.0124461	-0.437048	hypothetical protein
CALMACG00000007504	0.337683	5.84778	4.54107	2.82575e-05	0.00218427	2.16316	hypothetical protein
CALMACG00000009093	0.337765	2.2426	3.07269	0.0032121	0.045205	-1.78161	Multidrug resistance-associated protein 1
CALMACG00000020185	0.338377	3.80975	3.9086	0.000242607	0.0087853	0.390236	Structural maintenance of chromosomes protein 6
CALMACG00000009325	0.338557	5.35822	5.53368	7.62554e-07	0.000216581	5.66632	hypothetical protein
CALMACG00000004367	0.339933	4.47462	5.01766	5.13786e-06	0.00070959	3.92281	Gamma-tubulin complex component 2
CALMACG00000011682	0.340486	1.72431	3.39537	0.0012333	0.0248573	-0.977384	hypothetical protein
CALMACG00000008223	0.34139	3.15429	3.65185	0.000555429	0.0149592	-0.306511	Katanin p80 WD40 repeat-containing subunit B1
CALMACG00000005200	0.3416	5.8741	3.85162	0.000292272	0.00979727	-0.0472295	Exportin-2
CALMACG00000012408	0.342657	5.72157	3.83975	0.000303783	0.010021	-0.0636002	HMG box transcription factor BBX
CALMACG00000006634	0.344471	5.87518	3.38679	0.00126597	0.0250944	-1.4258	Spatacsin
CALMACG00000012718	0.345301	4.21055	5.09486	3.87634e-06	0.000627362	4.2	Protein son of sevenless
CALMACG00000013585	0.345682	1.84115	3.34512	0.00143658	0.0272706	-1.10423	85/88 kDa calcium-independent phospholipase A2
CALMACG00000017911	0.346008	2.97952	3.484	0.000939449	0.0214808	-0.7648	Protocadherin-like wing polarity protein stan
CALMACG00000016915	0.346518	6.55555	4.35236	5.44714e-05	0.00347735	1.50089	Lipase maturation factor 2
CALMACG00000004030	0.348278	4.87292	3.42256	0.00113497	0.0238881	-1.18177	Protein TFG
CALMACG00000007233	0.348909	4.33588	3.96366	0.00020239	0.00794075	0.494337	hypothetical protein
CALMACG00000010763	0.349712	5.03939	3.64717	0.000563718	0.0149718	-0.561811	Adenomatous polyposis coli protein
CALMACG00000015361	0.350298	4.39321	3.44844	0.00104832	0.0230102	-1.02093	hypothetical protein
CALMACG00000008834	0.350566	5.16775	3.90682	0.00024403	0.0087853	0.210503	Transcription factor Dp-1
CALMACG00000008834	0.350566	5.16775	3.90682	0.00024403	0.0087853	0.210503	hypothetical protein
CALMACG00000013202	0.351486	3.15378	3.84779	0.000295939	0.00988818	0.258182	Sorting nexin-27
CALMACG00000009549	0.35281	4.16997	4.10276	0.000127354	0.00596894	0.947243	hypothetical protein
CALMACG00000008830	0.353382	5.36308	3.51177	0.000861998	0.0202569	-0.996541	Spermatogenesis-associated protein 13
CALMACG00000018587	0.354115	2.48645	3.34519	0.00143628	0.0272706	-1.10483	Nuclear receptor-binding factor 2
CALMACG00000009477	0.35463	3.58992	3.93329	0.000223705	0.00842595	0.486188	Beta-1%2C3-galactosyltransferase 1
CALMACG00000007203	0.355721	3.42327	5.0592	4.41586e-06	0.000659415	4.07843	Sodium/hydrogen exchanger 8
CALMACG00000011740	0.356008	4.09764	3.42198	0.00113698	0.0238881	-1.04914	Myosin-I heavy chain
CALMACG00000010752	0.356156	2.91292	3.94243	0.000217075	0.00823612	0.541101	Trafficking protein particle complex subunit 10
CALMACG00000016799	0.356533	3.73889	3.26301	0.00183832	0.0317807	-1.43678	hypothetical protein
CALMACG00000009006	0.358556	6.05141	5.13745	3.31641e-06	0.000582227	4.20312	hypothetical protein
CALMACG00000013394	0.359548	3.54647	4.62212	2.12427e-05	0.00174628	2.63683	Histone acetyltransferase KAT7
CALMACG00000019200	0.359705	3.51332	4.79729	1.13892e-05	0.00127953	3.20891	UPF0518 protein CG3558
CALMACG00000019715	0.360439	5.65737	3.3706	0.00132984	0.0258432	-1.44435	Dehydrodolichyl diphosphate synthase complex subunit DHDDS
CALMACG00000020325	0.362722	1.63598	3.11251	0.00286268	0.0421059	-1.6751	Homeodomain-interacting protein kinase 2
CALMACG00000019054	0.365932	5.95385	4.04134	0.000156405	0.00677842	0.534479	Ubiquitin-conjugating enzyme E2 C
CALMACG00000002736	0.366387	3.27727	3.16658	0.00244492	0.0380819	-1.63134	Sodium/hydrogen exchanger 7
CALMACG00000007453	0.367376	6.08218	3.87923	0.000267093	0.00924729	0.0133603	Wee1-like protein kinase
CALMACG00000008094	0.367448	3.49621	3.60631	0.000641378	0.0163228	-0.4678	hypothetical protein
CALMACG00000015000	0.367751	2.14087	3.51898	0.00084292	0.0199299	-0.644303	hypothetical protein
CALMACG00000001124	0.370612	4.91335	5.04253	4.6928e-06	0.000675111	3.97352	Histone H3
CALMACG00000001124	0.370612	4.91335	5.04253	4.6928e-06	0.000675111	3.97352	Histone H3.2
CALMACG00000003693	0.371454	1.12536	3.06148	0.00331743	0.0464351	-1.81227	hypothetical protein
CALMACG00000015927	0.373398	7.49128	5.1507	3.15895e-06	0.000582227	4.22902	hypothetical protein
CALMACG00000005501	0.373984	1.24109	3.03442	0.00358511	0.0489901	-1.87512	Centrosomal protein of 164 kDa
CALMACG00000016506	0.374193	2.91317	3.55354	0.000756846	0.0184892	-0.571108	hypothetical protein
CALMACG00000002016	0.374696	5.72631	4.0653	0.000144385	0.00641864	0.632105	DNA-binding protein Ikaros
CALMACG00000014298	0.374959	1.12627	3.10805	0.00289999	0.0424868	-1.71159	Semaphorin-1A
CALMACG00000014892	0.375206	3.79175	4.85229	9.34811e-06	0.00115271	3.39077	Zinc finger protein 583
CALMACG00000001252	0.375814	3.29469	4.01583	0.000170268	0.00714024	0.748345	Homer protein homolog 2
CALMACG00000010988	0.376159	7.11597	3.86405	0.000280672	0.00953182	-0.0592364	hypothetical protein
CALMACG00000016494	0.379093	5.47734	4.00777	0.000174886	0.00719287	0.47439	Protein aurora borealis
CALMACG00000009365	0.379716	3.19325	4.15761	0.000105877	0.00542495	1.17868	hypothetical protein
CALMACG00000018632	0.379866	5.8604	4.23041	8.27165e-05	0.00457745	1.1444	Tripartite motif-containing protein 2
CALMACG00000016572	0.380754	5.60535	5.95826	1.53088e-07	6.09878e-05	7.19446	Dolichyldiphosphatase 1
CALMACG00000006412	0.381006	1.87707	3.8435	0.000300104	0.00994392	0.215322	hypothetical protein
CALMACG00000001286	0.382278	3.23639	4.73388	1.42866e-05	0.00146515	2.99472	E3 ubiquitin-protein ligase TRIM33
CALMACG00000004011	0.382699	2.00671	3.14502	0.0026041	0.0397249	-1.59771	Lysine-specific demethylase 6A
CALMACG00000011157	0.386811	4.79262	6.07868	9.66492e-08	4.35258e-05	7.67262	WW domain-containing adapter protein with coiled-coil
CALMACG00000003010	0.388208	4.75431	4.01148	0.000172744	0.00715714	0.593557	Histone-lysine N-methyltransferase SUV39H2
CALMACG00000003010	0.388208	4.75431	4.01148	0.000172744	0.00715714	0.593557	hypothetical protein
CALMACG00000011672	0.388247	1.48842	3.62087	0.000612593	0.0157842	-0.428186	hypothetical protein
CALMACG00000007615	0.388699	3.16832	3.54493	0.000777472	0.018728	-0.609591	SH2B adapter protein 2
CALMACG00000016998	0.388781	4.43202	3.41133	0.00117462	0.0241717	-1.13597	Putative ATP-dependent RNA helicase DHX33
CALMACG00000000327	0.39009	3.95438	4.48761	3.40715e-05	0.00246792	2.18289	hypothetical protein
CALMACG00000018081	0.390282	5.34387	3.91754	0.000235589	0.00865976	0.206566	Spastin
CALMACG00000007632	0.392479	3.60756	4.86186	9.03146e-06	0.00112708	3.42259	G-protein-signaling modulator 2
CALMACG00000020938	0.393173	1.50634	3.48055	0.000949526	0.0215709	-0.784069	Asparagine-rich zinc finger protein AZF1
CALMACG00000012568	0.393991	1.84269	3.15118	0.0025577	0.0391903	-1.58148	hypothetical protein
CALMACG00000014486	0.394455	5.19146	5.49549	8.79812e-07	0.000239818	5.54341	Serine/threonine-protein kinase TAO1
CALMACG00000004828	0.397462	3.18354	5.10451	3.74185e-06	0.00062513	4.21477	E3 ubiquitin-protein ligase MARCH6
CALMACG00000020352	0.398072	1.69059	3.5116	0.000862454	0.0202569	-0.687959	Dual specificity protein phosphatase Mpk3
CALMACG00000004208	0.39888	2.6454	4.01165	0.000172645	0.00715714	0.743628	Ubiquitin-protein ligase E3B
CALMACG00000002505	0.399227	3.27221	4.26866	7.25997e-05	0.00417771	1.51955	WD repeat-containing protein 20
CALMACG00000011959	0.401405	2.38097	3.94129	0.00021789	0.00823687	0.528408	hypothetical protein
CALMACG00000019158	0.404092	2.98106	5.08077	4.0813e-06	0.000640517	4.11702	Histone-arginine methyltransferase CARMER
CALMACG00000007557	0.40447	3.21494	4.17321	0.000100439	0.00523647	1.22527	E3 ubiquitin-protein ligase MSL2
CALMACG00000007557	0.40447	3.21494	4.17321	0.000100439	0.00523647	1.22527	hypothetical protein
CALMACG00000010108	0.405296	3.37664	3.30613	0.00161574	0.0293611	-1.27847	ATPase family AAA domain-containing protein 2B
CALMACG00000006441	0.405845	4.27591	5.44198	1.07452e-06	0.000271461	5.40212	hypothetical protein
CALMACG00000009714	0.406336	3.28616	3.21128	0.00214346	0.0350189	-1.51556	Zinc finger Y-chromosomal protein 1
CALMACG00000012134	0.406533	3.75715	5.65151	4.89738e-07	0.000153718	6.12562	Zinc finger protein 367
CALMACG00000006662	0.40661	3.23529	3.61188	0.000630217	0.016118	-0.431416	hypothetical protein
CALMACG00000002746	0.406791	1.92329	3.11728	0.00282331	0.0418367	-1.66644	Neuronal pentraxin-2
CALMACG00000018846	0.406802	2.7091	3.95299	0.000209645	0.00801293	0.57183	Kinesin-like protein KIF3A
CALMACG00000011902	0.40858	2.48232	3.02569	0.00367568	0.0498209	-1.91522	hypothetical protein
CALMACG00000017643	0.408733	4.96061	5.14167	3.26543e-06	0.000582227	4.31448	PAX-interacting protein 1
CALMACG00000015605	0.409591	2.30767	3.49017	0.000921709	0.0212874	-0.719934	hypothetical protein
CALMACG00000002299	0.409752	5.81623	3.28467	0.0017231	0.0304553	-1.69995	Ankyrin-1
CALMACG00000002299	0.409752	5.81623	3.28467	0.0017231	0.0304553	-1.69995	Ankyrin-2
CALMACG00000001094	0.41096	2.66027	3.19022	0.00228084	0.0364021	-1.51465	Zinc finger protein 468
CALMACG00000020015	0.411151	2.50293	3.1338	0.00269077	0.0406283	-1.64323	Probable ATP-dependent RNA helicase DDX20
CALMACG00000009538	0.41157	4.77401	4.48048	3.49296e-05	0.00249372	2.08693	Protein phosphatase PP2A 55 kDa regulatory subunit
CALMACG00000002786	0.412325	3.78716	3.41466	0.00116275	0.0240677	-1.03937	hypothetical protein
CALMACG00000011984	0.41578	7.804	3.32133	0.00154348	0.0284477	-1.64257	Thaumatin-like protein 1b (Fragment)
CALMACG00000019703	0.417716	4.2748	4.62815	2.07948e-05	0.00174628	2.62045	Ataxin-7
CALMACG00000006208	0.418283	2.65198	4.68061	1.72681e-05	0.00164859	2.784	hypothetical protein
CALMACG00000005683	0.41865	1.60663	4.38288	4.90249e-05	0.00322312	1.65575	Tau-tubulin kinase 2
CALMACG00000004227	0.419636	3.83421	4.34545	5.57844e-05	0.00350191	1.73984	Uncharacterized protein CG43867
CALMACG00000004227	0.419636	3.83421	4.34545	5.57844e-05	0.00350191	1.73984	NA
CALMACG00000016231	0.422424	3.76456	5.03562	4.81242e-06	0.000682836	4.00475	Protein tramtrack%2C beta isoform
CALMACG00000018237	0.425881	2.98835	4.63974	1.99596e-05	0.00172076	2.68409	Methyltransferase-like protein 9
CALMACG00000013980	0.428478	4.71424	4.7241	1.47931e-05	0.00150223	2.90002	hypothetical protein
CALMACG00000015569	0.428825	4.66806	5.12301	3.49673e-06	0.000603652	4.26711	Serine/threonine-protein kinase PAK mbt
CALMACG00000004859	0.429174	2.65844	3.03235	0.00360644	0.0491519	-1.89965	Insulin-like receptor
CALMACG00000013071	0.429851	1.68001	3.5995	0.000655268	0.0166355	-0.466209	hypothetical protein
CALMACG00000015504	0.430722	4.39212	6.72738	7.91838e-09	6.37166e-06	10.037	DNA replication complex GINS protein SLD5
CALMACG00000021113	0.431917	5.04921	5.16695	2.97588e-06	0.000571734	4.39099	Probable ribosome biogenesis protein RLP24
CALMACG00000007951	0.432103	4.00464	4.11525	0.00012212	0.00582914	1.0024	Rho GTPase-activating protein 190
CALMACG00000018191	0.434109	7.12627	4.69472	1.64234e-05	0.00160484	2.64185	BAG family molecular chaperone regulator 2
CALMACG00000009417	0.434454	4.00781	4.79652	1.14207e-05	0.00127953	3.19738	Zinc finger protein 142
CALMACG00000015748	0.439569	6.24933	4.15323	0.000107456	0.00542495	0.869297	hypothetical protein
CALMACG00000010820	0.441373	3.7217	4.50781	3.17493e-05	0.00234011	2.26341	hypothetical protein
CALMACG00000001519	0.442222	2.7289	5.16502	2.99713e-06	0.000571734	4.3479	THAP domain-containing protein 2
CALMACG00000011848	0.442785	2.04428	4.0225	0.000166531	0.00708104	0.721549	Polycomb complex protein BMI-1-B
CALMACG00000018948	0.444632	2.84725	3.72447	0.000440697	0.0127507	-0.0839152	Actin-related protein 8
CALMACG00000016466	0.445148	2.14558	5.74278	3.47e-07	0.000119807	6.09926	Pleckstrin homology domain-containing family F member 2
CALMACG00000016776	0.445724	3.72319	5.75483	3.3154e-07	0.000118417	6.48405	hypothetical protein
CALMACG00000014690	0.447706	3.47635	4.56497	2.59826e-05	0.00205441	2.45229	Solute carrier organic anion transporter family member 4A1
CALMACG00000020420	0.44817	1.77531	3.1289	0.00272949	0.0407785	-1.63521	hypothetical protein
CALMACG00000000831	0.451315	1.71332	3.17716	0.00237017	0.037424	-1.52022	hypothetical protein
CALMACG00000001287	0.452006	3.33559	4.28726	6.81244e-05	0.00407789	1.57517	Protein smoothened
CALMACG00000016976	0.452907	5.19746	6.19509	6.18591e-08	3.05113e-05	8.08739	Dynamin
CALMACG00000010787	0.453459	3.63674	3.99021	0.000185374	0.0075004	0.645086	hypothetical protein
CALMACG00000010805	0.45401	5.23796	4.65885	1.86536e-05	0.00169486	2.6229	FACT complex subunit SPT16
CALMACG00000018008	0.454531	4.40243	4.47868	3.515e-05	0.00249372	2.11424	SNF-related serine/threonine-protein kinase
CALMACG00000005339	0.455656	3.02256	5.09965	3.80894e-06	0.000626238	4.17656	DNA-binding protein RFX5
CALMACG00000020240	0.456033	6.5065	6.26654	4.70064e-08	2.86407e-05	8.29839	hypothetical protein
CALMACG00000003759	0.456269	1.95282	4.22572	8.40484e-05	0.00457745	1.2986	Beta-1-syntrophin
CALMACG00000001402	0.458282	3.15488	4.51968	3.04566e-05	0.00230269	2.30629	hypothetical protein
CALMACG00000006515	0.459156	2.71674	4.38205	4.91652e-05	0.00322312	1.86118	Connector enhancer of kinase suppressor of ras 2
CALMACG00000008004	0.460134	6.74636	3.56035	0.0007409	0.0183156	-0.969228	Transcription termination factor 2
CALMACG00000001817	0.460539	1.57705	3.85357	0.000290422	0.00976685	0.199994	Frizzled-2
CALMACG00000004626	0.461168	3.61974	5.76249	3.22062e-07	0.000118417	6.50269	hypothetical protein
CALMACG00000002920	0.461378	4.34792	4.89608	7.98341e-06	0.00101706	3.50999	Tubulin polyglutamylase TTLL5
CALMACG00000014732	0.461648	6.53048	4.82954	1.01448e-05	0.00119409	3.10844	Cytoskeleton-associated protein 5
CALMACG00000014872	0.463923	1.27871	3.4374	0.00108449	0.0234651	-0.923901	Nuclear hormone receptor FTZ-F1
CALMACG00000018808	0.464424	5.00438	5.31675	1.71194e-06	0.000385485	4.92044	Spastin
CALMACG00000006138	0.465506	2.72912	4.10887	0.00012477	0.00592831	1.03091	F-box/LRR-repeat protein 14
CALMACG00000005761	0.468274	3.29418	4.64502	1.95896e-05	0.00172076	2.70951	Heat shock factor protein
CALMACG00000015383	0.468441	4.27178	4.5029	3.22992e-05	0.00235602	2.21208	hypothetical protein
CALMACG00000007890	0.468733	4.0146	5.39565	1.27701e-06	0.00030761	5.24135	Homeobox protein homothorax
CALMACG00000013934	0.469067	1.57825	3.44102	0.00107251	0.0233852	-0.881972	hypothetical protein
CALMACG00000010098	0.470941	6.00928	4.59883	2.3062e-05	0.00188091	2.34771	E3 ubiquitin-protein ligase NRDP1
CALMACG00000004177	0.473273	1.4377	3.67983	0.000508192	0.0141301	-0.277866	hypothetical protein
CALMACG00000007771	0.473321	4.22474	4.6779	1.7435e-05	0.00164859	2.79189	hypothetical protein
CALMACG00000019023	0.473787	5.58341	4.56707	2.57908e-05	0.00205441	2.27477	hypothetical protein
CALMACG00000010053	0.476114	2.23264	3.26949	0.0018031	0.0313716	-1.29285	Fibroblast growth factor receptor substrate 2
CALMACG00000015112	0.47782	4.22156	4.13941	0.000112583	0.0054944	1.0545	hypothetical protein
CALMACG00000016696	0.477921	1.03637	3.65577	0.000548562	0.0148744	-0.418018	hypothetical protein
CALMACG00000004408	0.480193	4.46252	4.59246	2.35858e-05	0.00190861	2.48269	Docking protein 3
CALMACG00000011242	0.48028	3.19218	5.19864	2.64843e-06	0.000548649	4.52306	hypothetical protein
CALMACG00000011970	0.487379	4.68312	5.25733	2.13296e-06	0.000470068	4.73633	E3 ubiquitin-protein ligase TRIM33
CALMACG00000004136	0.493413	4.19844	7.06535	2.12832e-09	2.20452e-06	11.2632	Serine/threonine-protein kinase PAK mbt
CALMACG00000005589	0.502833	1.85811	3.17899	0.00235742	0.0372797	-1.51388	Putative methyltransferase C9orf114
CALMACG00000016336	0.505803	2.63739	4.46031	3.74732e-05	0.00262262	2.09203	Dual specificity protein phosphatase Mpk3
CALMACG00000004370	0.507695	3.74977	5.52983	7.73652e-07	0.000216581	5.70089	E3 ubiquitin-protein ligase Smurf1
CALMACG00000010544	0.508412	0.903852	3.09561	0.00300638	0.0432327	-1.76666	hypothetical protein
CALMACG00000012519	0.515868	4.74581	5.05706	4.45056e-06	0.000659415	4.03045	BTB/POZ domain-containing protein KCTD5
CALMACG00000012429	0.516795	10.5876	6.16952	6.82364e-08	3.21269e-05	7.99704	Probable ATP-dependent RNA helicase DDX17
CALMACG00000013037	0.517998	3.61399	3.25891	0.00186091	0.03186	-1.44202	DNA helicase MCM9
CALMACG00000013037	0.517998	3.61399	3.25891	0.00186091	0.03186	-1.44202	hypothetical protein
CALMACG00000017781	0.518754	6.48455	4.89372	8.05162e-06	0.00101706	3.33249	Polycomb protein Suz12
CALMACG00000000294	0.520213	5.59623	5.16152	3.03585e-06	0.000571734	4.31895	Probable protein phosphatase CG10417
CALMACG00000003952	0.525376	3.14009	4.6233	2.11536e-05	0.00174628	2.63394	Protocadherin-like wing polarity protein stan
CALMACG00000016737	0.529858	2.97332	6.31919	3.83841e-08	2.48489e-05	8.31867	Mothers against decapentaplegic homolog 4
CALMACG00000006692	0.537005	4.47834	6.22959	5.41822e-08	2.95379e-05	8.22388	Protein bric-a-brac 2
CALMACG00000006692	0.537005	4.47834	6.22959	5.41822e-08	2.95379e-05	8.22388	hypothetical protein
CALMACG00000017436	0.537482	1.85513	3.92672	0.000228588	0.00851695	0.429708	Mitochondrial glutamate carrier 1
CALMACG00000014232	0.553304	4.01241	4.82479	1.03194e-05	0.00120099	3.28733	Aurora kinase A
CALMACG00000001510	0.561151	3.72856	5.66045	4.7351e-07	0.000153269	6.15463	Kelch-like protein 17
CALMACG00000008857	0.567274	2.76788	3.5551	0.000753165	0.0184428	-0.556269	hypothetical protein
CALMACG00000007150	0.567719	2.49973	5.20967	2.54301e-06	0.000537561	4.48772	G1/S-specific cyclin-D2
CALMACG00000007150	0.567719	2.49973	5.20967	2.54301e-06	0.000537561	4.48772	G1/S-specific cyclin-D1
CALMACG00000005374	0.571432	1.65873	6.72484	7.99687e-09	6.37166e-06	8.86421	Polycomb group RING finger protein 3
CALMACG00000004870	0.575257	3.23651	7.31723	7.97777e-10	9.18152e-07	11.9225	Probable medium-chain specific acyl-CoA dehydrogenase%2C mitochondrial
CALMACG00000009854	0.583776	2.12895	4.0173	0.000169437	0.00714024	0.730933	hypothetical protein
CALMACG00000004897	0.599445	3.78635	6.5026	1.89138e-08	1.30606e-05	9.15218	hypothetical protein
CALMACG00000019025	0.630313	2.50182	5.44994	1.04305e-06	0.000270098	5.24169	Protein lap1
CALMACG00000003728	0.648778	4.51287	3.17281	0.00240063	0.0376184	-1.79751	hypothetical protein
CALMACG00000004762	0.689267	7.77166	7.9017	8.18478e-11	1.05972e-07	14.4704	Transforming growth factor-beta-induced protein ig-h3
CALMACG00000007948	0.701115	3.56538	6.59067	1.3452e-08	9.95254e-06	9.43674	Serine/threonine-protein kinase PAK mbt
CALMACG00000001751	0.726724	0.953202	3.90494	0.000245534	0.00880015	0.186357	CUE domain-containing protein 2
CALMACG00000012251	0.727434	3.81956	8.22641	2.31819e-11	3.43026e-08	15.4495	hypothetical protein
CALMACG00000020970	0.733297	4.31	5.48355	9.19982e-07	0.000244338	5.54439	Ankyrin-3
CALMACG00000002731	0.755818	2.22889	4.75698	1.31559e-05	0.0013905	2.96158	THAP domain-containing protein 2
CALMACG00000016813	0.800529	3.71922	4.54676	2.76982e-05	0.00215712	2.37629	Alpha-crystallin B chain
CALMACG00000009371	0.821348	7.52926	13.4243	1.46569e-19	3.03633e-16	33.9033	Heat shock protein 26
CALMACG00000008563	0.838838	1.7115	3.4928	0.000914217	0.021232	-0.735568	Synapsin
CALMACG00000007012	1.41553	4.6197	9.36706	2.89261e-13	4.99361e-10	19.811	Heat shock protein 68
CALMACG00000007776	2.72033	7.36447	13.8149	4.04563e-20	1.39682e-16	35.0098	Protein lethal(2)essential for life
CALMACG00000002403	2.73841	7.43447	13.6038	8.09132e-20	2.09525e-16	34.3445	Heat shock protein 70 A1
CALMACG00000000643	2.97131	5.48425	23.928	5.27176e-32	2.73025e-28	59.4152	Protein lethal(2)essential for life
CALMACG00000013167	3.18468	5.83988	27.834	1.47438e-35	1.52716e-31	66.346	Heat shock protein 23
