# Supplementary material for: Life-history adaptation under climate warming magnifies the agricultural footprint of a cosmopolitan insect pest
Source: Nat Commun. 2025 Jan 18;16:827. doi: 10.1038/s41467-025-56177-2 (PMC11743133; doi:10.1038/s41467-025-56177-2)
Supplement: Supplementary file 4 — Supplementary Data 2 [file 41467_2025_56177_MOESM4_ESM.xlsx]

## Sheet: heat shock genes_up
GOBPID	Pvalue	OddsRatio	ExpCount	Count	Size	Term	Category	adj.p.vals
GO:0009987	8.97791e-18	4.06727	182.691	243	4986	cellular process	Biological Process	2.4246e-15
GO:0004713	7.70435e-17	54.5092	0.856216	15	22	protein tyrosine kinase activity	Molecular Function	1.0395e-14
GO:0007172	3.71622e-15	Inf	0.366408	10	10	signal complex assembly	Biological Process	3.348e-13
GO:0036211	1.11323e-14	3.40226	26.7478	70	730	protein modification process	Biological Process	5.994e-13
GO:0043412	1.11334e-14	3.32186	28.6898	73	783	macromolecule modification	Biological Process	5.994e-13
GO:0030055	8.35415e-14	259.286	0.443343	10	11	cell-substrate junction	Cellular Component	3.22071e-12
GO:0005925	8.35415e-14	259.286	0.443343	10	11	focal adhesion	Cellular Component	3.22071e-12
GO:0005488	5.89263e-13	2.15329	335.948	407	8632	binding	Molecular Function	1.98787e-11
GO:0006468	1.89433e-12	3.57485	18.1372	52	495	protein phosphorylation	Biological Process	5.67e-11
GO:0043170	5.00118e-11	2.24265	101.715	154	2776	macromolecule metabolic process	Biological Process	1.35e-09
GO:0004672	1.01275e-10	3.09384	18.9924	51	488	protein kinase activity	Molecular Function	2.47909e-09
GO:0016310	2.07986e-10	3.08747	20.5189	52	560	phosphorylation	Biological Process	4.68e-09
GO:0065003	2.85175e-09	8.21131	2.56486	16	70	protein-containing complex assembly	Biological Process	5.91923e-08
GO:0071840	4.51916e-09	3.88565	9.52661	31	260	cellular component organization or biogenesis	Biological Process	8.71714e-08
GO:0043167	5.98989e-09	1.73709	135.01	193	3469	ion binding	Molecular Function	1.06313e-07
GO:0044237	6.30457e-09	2.03672	101.971	148	2783	cellular metabolic process	Biological Process	1.06313e-07
GO:0016043	8.4334e-09	4.09114	8.1709	28	223	cellular component organization	Biological Process	1.33888e-07
GO:0043933	1.24706e-08	7.26191	2.82134	16	77	protein-containing complex organization	Biological Process	1.875e-07
GO:0051082	3.20684e-08	8.05325	2.2573	14	58	unfolded protein binding	Molecular Function	4.5495e-07
GO:0050794	3.37238e-08	2.15384	49.3918	86	1348	regulation of cellular process	Biological Process	4.5495e-07
GO:0022607	4.6224e-08	6.50798	3.07783	16	84	cellular component assembly	Biological Process	5.94e-07
GO:0005524	5.97178e-08	2.0009	49.7384	88	1278	ATP binding	Molecular Function	7.1325e-07
GO:0035639	6.2221e-08	1.91551	59.9741	101	1541	purine ribonucleoside triphosphate binding	Molecular Function	7.1325e-07
GO:0050789	6.33636e-08	2.11712	50.0514	86	1366	regulation of biological process	Biological Process	7.1325e-07
GO:0044085	6.6532e-08	5.18793	4.43354	19	121	cellular component biogenesis	Biological Process	7.17577e-07
GO:0016301	6.90531e-08	2.46021	23.6627	52	608	kinase activity	Molecular Function	7.17577e-07
GO:0070161	8.19997e-08	13.562	1.16881	10	29	anchoring junction	Cellular Component	8.2e-07
GO:0032555	9.77556e-08	1.89465	60.5189	101	1555	purine ribonucleotide binding	Molecular Function	9.13345e-07
GO:0032559	9.81216e-08	1.97518	50.2832	88	1292	adenyl ribonucleotide binding	Molecular Function	9.13345e-07
GO:0030054	1.18849e-07	12.8795	1.20912	10	30	cell junction	Cellular Component	1.05387e-06
GO:0065007	1.21002e-07	2.07946	50.7475	86	1385	biological regulation	Biological Process	1.05387e-06
GO:0032553	1.89213e-07	1.86411	61.3362	101	1576	ribonucleotide binding	Molecular Function	1.59469e-06
GO:0016773	2.88866e-07	2.33674	24.7524	52	636	phosphotransferase activity, alcohol group as acceptor	Molecular Function	2.36455e-06
GO:0097367	3.32294e-07	1.82368	64.4886	104	1657	carbohydrate derivative binding	Molecular Function	2.63647e-06
GO:0031323	4.70965e-07	2.70109	16.7082	39	456	regulation of cellular metabolic process	Biological Process	3.63343e-06
GO:0043229	5.51948e-07	2.52482	48.3647	75	1200	intracellular organelle	Cellular Component	4.14e-06
GO:0043226	6.20871e-07	2.51386	48.4856	75	1203	organelle	Cellular Component	4.53162e-06
GO:0090304	6.9362e-07	2.08467	40.5247	71	1106	nucleic acid metabolic process	Biological Process	4.93105e-06
GO:0007166	8.83782e-07	8.10163	1.75876	11	48	cell surface receptor signaling pathway	Biological Process	5.862e-06
GO:0030554	9.33083e-07	1.85828	52.9297	88	1360	adenyl nucleotide binding	Molecular Function	5.862e-06
GO:0060255	9.6668e-07	2.61441	17.1845	39	469	regulation of macromolecule metabolic process	Biological Process	5.862e-06
GO:2001141	9.76623e-07	2.72389	15.2059	36	415	regulation of RNA biosynthetic process	Biological Process	5.862e-06
GO:0051252	9.76623e-07	2.72389	15.2059	36	415	regulation of RNA metabolic process	Biological Process	5.862e-06
GO:0006355	9.76623e-07	2.72389	15.2059	36	415	regulation of DNA-templated transcription	Biological Process	5.862e-06
GO:1903506	9.76623e-07	2.72389	15.2059	36	415	regulation of nucleic acid-templated transcription	Biological Process	5.862e-06
GO:0017076	1.05711e-06	1.7841	63.5935	101	1634	purine nucleotide binding	Molecular Function	6.22174e-06
GO:0019222	1.19796e-06	2.58878	17.3311	39	473	regulation of metabolic process	Biological Process	6.89362e-06
GO:0019219	1.37599e-06	2.67908	15.4258	36	421	regulation of nucleobase-containing compound metabolic process	Biological Process	7.506e-06
GO:0006796	1.37952e-06	2.1632	31.8775	59	870	phosphate-containing compound metabolic process	Biological Process	7.506e-06
GO:0006807	1.38509e-06	1.79737	116.591	155	3182	nitrogen compound metabolic process	Biological Process	7.506e-06
GO:0006793	1.60615e-06	2.15124	32.0241	59	874	phosphorus metabolic process	Biological Process	8.52353e-06
GO:0006493	1.76465e-06	Inf	0.146563	4	4	protein O-linked glycosylation	Biological Process	9.13846e-06
GO:0006820	1.84384e-06	12.7147	0.91602	8	25	monoatomic anion transport	Biological Process	9.37358e-06
GO:0031326	2.03188e-06	2.62854	15.6823	36	428	regulation of cellular biosynthetic process	Biological Process	9.7875e-06
GO:0010556	2.03188e-06	2.62854	15.6823	36	428	regulation of macromolecule biosynthetic process	Biological Process	9.7875e-06
GO:0009889	2.03188e-06	2.62854	15.6823	36	428	regulation of biosynthetic process	Biological Process	9.7875e-06
GO:0008509	2.11059e-06	12.5302	0.934054	8	24	monoatomic anion transmembrane transporter activity	Molecular Function	9.99474e-06
GO:0000030	2.2681e-06	Inf	0.155676	4	4	mannosyltransferase activity	Molecular Function	1.05672e-05
GO:0097659	2.76865e-06	2.46037	18.6135	40	508	nucleic acid-templated transcription	Biological Process	1.2465e-05
GO:0006351	2.76865e-06	2.46037	18.6135	40	508	DNA-templated transcription	Biological Process	1.2465e-05
GO:0051171	3.23074e-06	2.53449	16.6716	37	455	regulation of nitrogen compound metabolic process	Biological Process	1.40661e-05
GO:0080090	3.23074e-06	2.53449	16.6716	37	455	regulation of primary metabolic process	Biological Process	1.40661e-05
GO:0010468	3.8677e-06	2.54597	16.122	36	440	regulation of gene expression	Biological Process	1.65857e-05
GO:0032774	4.49039e-06	2.40532	18.9799	40	518	RNA biosynthetic process	Biological Process	1.89422e-05
GO:0003676	5.63877e-06	1.64845	80.3676	118	2065	nucleic acid binding	Molecular Function	2.34277e-05
GO:0043168	1.07248e-05	1.66388	69.5092	104	1786	anion binding	Molecular Function	4.37727e-05
GO:0005634	1.37036e-05	2.3733	24.9481	45	619	nucleus	Cellular Component	5.47941e-05
GO:0016772	1.37652e-05	1.90495	35.027	61	900	transferase activity, transferring phosphorus-containing groups	Molecular Function	5.47941e-05
GO:0046872	2.46401e-05	1.6417	66.6292	99	1712	metal ion binding	Molecular Function	9.50704e-05
GO:0008154	2.49627e-05	53.3481	0.219845	4	6	actin polymerization or depolymerization	Biological Process	9.50704e-05
GO:0030041	2.49627e-05	53.3481	0.219845	4	6	actin filament polymerization	Biological Process	9.50704e-05
GO:0007267	2.96722e-05	9.91425	0.952661	7	26	cell-cell signaling	Biological Process	0.000111375
GO:0006260	3.81366e-05	4.32604	3.48088	13	95	DNA replication	Biological Process	0.000139743
GO:0005515	3.82822e-05	1.49147	123.062	162	3162	protein binding	Molecular Function	0.000139743
GO:0023052	4.58761e-05	1.89767	34.8454	58	951	signaling	Biological Process	0.00016524
GO:0043169	4.73303e-05	1.60952	67.7189	99	1740	cation binding	Molecular Function	0.000167738
GO:0043231	4.8689e-05	2.14872	32.9686	53	818	intracellular membrane-bounded organelle	Cellular Component	0.000167738
GO:0007154	4.87552e-05	1.89283	34.9187	58	953	cell communication	Biological Process	0.000167738
GO:1901265	4.97065e-05	1.59124	72.0778	104	1852	nucleoside phosphate binding	Molecular Function	0.000167738
GO:0000166	4.97065e-05	1.59124	72.0778	104	1852	nucleotide binding	Molecular Function	0.000167738
GO:0005622	5.25931e-05	2.18562	67.0254	88	1663	intracellular anatomical structure	Cellular Component	0.000175333
GO:0043227	5.43129e-05	2.13732	33.0895	53	821	membrane-bounded organelle	Cellular Component	0.000178793
GO:0007015	5.65668e-05	35.5605	0.256486	4	7	actin filament organization	Biological Process	0.000181929
GO:0097435	5.65668e-05	35.5605	0.256486	4	7	supramolecular fiber organization	Biological Process	0.000181929
GO:0004715	5.86129e-05	Inf	0.116757	3	3	non-membrane spanning protein tyrosine kinase activity	Molecular Function	0.000186141
GO:0016070	6.59678e-05	1.96424	28.1401	49	768	RNA metabolic process	Biological Process	0.000207209
GO:0006457	7.23326e-05	3.78682	4.21369	14	115	protein folding	Biological Process	0.000224379
GO:0031968	9.72843e-05	15.4754	0.523951	5	13	organelle outer membrane	Cellular Component	0.00029518
GO:0005741	9.72843e-05	15.4754	0.523951	5	13	mitochondrial outer membrane	Cellular Component	0.00029518
GO:0071495	0.00010134	7.84332	1.13587	7	31	cellular response to endogenous stimulus	Biological Process	0.00029967
GO:0009719	0.00010134	7.84332	1.13587	7	31	response to endogenous stimulus	Biological Process	0.00029967
GO:0006996	0.000125863	3.39018	4.98315	15	136	organelle organization	Biological Process	0.000369783
GO:0034654	0.00014644	1.95536	25.1356	44	686	nucleobase-containing compound biosynthetic process	Biological Process	0.000423871
GO:0006139	0.000190964	1.67972	51.8834	76	1416	nucleobase-containing compound metabolic process	Biological Process	0.000543812
GO:0016485	0.000192086	21.3304	0.329767	4	9	protein processing	Biological Process	0.000543812
GO:0031072	0.000193355	8.80865	0.895135	6	23	heat shock protein binding	Molecular Function	0.000543812
GO:0005856	0.000218885	2.86027	7.85927	19	195	cytoskeleton	Cellular Component	0.000609588
GO:0005539	0.000227647	74.521	0.155676	3	4	glycosaminoglycan binding	Molecular Function	0.000621818
GO:0008201	0.000227647	74.521	0.155676	3	4	heparin binding	Molecular Function	0.000621818
GO:0036094	0.000298921	1.50347	75.4638	104	1939	small molecule binding	Molecular Function	0.000799307
GO:0019867	0.000299428	11.2432	0.644863	5	16	outer membrane	Cellular Component	0.000799307
GO:0007167	0.000368322	10.2817	0.659535	5	18	enzyme-linked receptor protein signaling pathway	Biological Process	0.000974118
GO:0006725	0.000465061	1.61991	53.349	76	1456	cellular aromatic compound metabolic process	Biological Process	0.00121893
GO:0051604	0.000474602	15.2317	0.403049	4	11	protein maturation	Biological Process	0.00123317
GO:0019538	0.000486775	1.59299	59.6146	83	1627	protein metabolic process	Biological Process	0.00125229
GO:0019438	0.00051386	1.82945	26.6012	44	726	aromatic compound biosynthetic process	Biological Process	0.00130925
GO:0016740	0.000547449	1.51603	62.7373	88	1612	transferase activity	Molecular Function	0.00138028
GO:0046483	0.000562904	1.60693	53.6788	76	1465	heterocycle metabolic process	Biological Process	0.0014075
GO:1901360	0.000638132	1.59836	53.8986	76	1471	organic cyclic compound metabolic process	Biological Process	0.00158037
GO:0005819	0.000665383	14.0339	0.443343	4	11	spindle	Cellular Component	0.00161757
GO:0000922	0.000665383	14.0339	0.443343	4	11	spindle pole	Cellular Component	0.00161757
GO:0009059	0.0007445	1.73303	31.9508	50	872	macromolecule biosynthetic process	Biological Process	0.00179598
GO:0016881	0.0008282	4.54619	2.02378	8	52	acid-amino acid ligase activity	Molecular Function	0.00197841
GO:0018130	0.000885428	1.77468	27.2974	44	745	heterocycle biosynthetic process	Biological Process	0.0020475
GO:0007178	0.000896349	26.572	0.219845	3	6	transmembrane receptor protein serine/threonine kinase signaling pathway	Biological Process	0.0020475
GO:0007179	0.000896349	26.572	0.219845	3	6	transforming growth factor beta receptor signaling pathway	Biological Process	0.0020475
GO:0071560	0.000896349	26.572	0.219845	3	6	cellular response to transforming growth factor beta stimulus	Biological Process	0.0020475
GO:0071559	0.000896349	26.572	0.219845	3	6	response to transforming growth factor beta	Biological Process	0.0020475
GO:0007010	0.000903102	4.48371	2.05189	8	56	cytoskeleton organization	Biological Process	0.0020475
GO:1901362	0.000910351	1.77188	27.334	44	746	organic cyclic compound biosynthetic process	Biological Process	0.0020475
GO:0032296	0.00107331	24.8363	0.233514	3	6	double-stranded RNA-specific ribonuclease activity	Molecular Function	0.00234172
GO:0004525	0.00107331	24.8363	0.233514	3	6	ribonuclease III activity	Molecular Function	0.00234172
GO:0006366	0.00128939	4.81658	1.68548	7	46	transcription by RNA polymerase II	Biological Process	0.00234172
GO:0023056	0.00133783	Inf	0.0732816	2	2	positive regulation of signaling	Biological Process	0.00234172
GO:0032006	0.00133783	Inf	0.0732816	2	2	regulation of TOR signaling	Biological Process	0.00234172
GO:0032008	0.00133783	Inf	0.0732816	2	2	positive regulation of TOR signaling	Biological Process	0.00234172
GO:0071229	0.00133783	Inf	0.0732816	2	2	cellular response to acid chemical	Biological Process	0.00234172
GO:0045010	0.00133783	Inf	0.0732816	2	2	actin nucleation	Biological Process	0.00234172
GO:0071230	0.00133783	Inf	0.0732816	2	2	cellular response to amino acid stimulus	Biological Process	0.00234172
GO:1902533	0.00133783	Inf	0.0732816	2	2	positive regulation of intracellular signal transduction	Biological Process	0.00234172
GO:0001101	0.00133783	Inf	0.0732816	2	2	response to acid chemical	Biological Process	0.00234172
GO:0034314	0.00133783	Inf	0.0732816	2	2	Arp2/3 complex-mediated actin nucleation	Biological Process	0.00234172
GO:0000165	0.00133783	Inf	0.0732816	2	2	MAPK cascade	Biological Process	0.00234172
GO:1901701	0.00133783	Inf	0.0732816	2	2	cellular response to oxygen-containing compound	Biological Process	0.00234172
GO:0043410	0.00133783	Inf	0.0732816	2	2	positive regulation of MAPK cascade	Biological Process	0.00234172
GO:0055092	0.00133783	Inf	0.0732816	2	2	sterol homeostasis	Biological Process	0.00234172
GO:0001919	0.00133783	Inf	0.0732816	2	2	regulation of receptor recycling	Biological Process	0.00234172
GO:0055088	0.00133783	Inf	0.0732816	2	2	lipid homeostasis	Biological Process	0.00234172
GO:0043408	0.00133783	Inf	0.0732816	2	2	regulation of MAPK cascade	Biological Process	0.00234172
GO:0080171	0.00133783	Inf	0.0732816	2	2	lytic vacuole organization	Biological Process	0.00234172
GO:0007076	0.00133783	Inf	0.0732816	2	2	mitotic chromosome condensation	Biological Process	0.00234172
GO:0031929	0.00133783	Inf	0.0732816	2	2	TOR signaling	Biological Process	0.00234172
GO:0007040	0.00133783	Inf	0.0732816	2	2	lysosome organization	Biological Process	0.00234172
GO:0010647	0.00133783	Inf	0.0732816	2	2	positive regulation of cell communication	Biological Process	0.00234172
GO:0043112	0.00133783	Inf	0.0732816	2	2	receptor metabolic process	Biological Process	0.00234172
GO:0030261	0.00133783	Inf	0.0732816	2	2	chromosome condensation	Biological Process	0.00234172
GO:0001881	0.00133783	Inf	0.0732816	2	2	receptor recycling	Biological Process	0.00234172
GO:0009967	0.00133783	Inf	0.0732816	2	2	positive regulation of signal transduction	Biological Process	0.00234172
GO:0071417	0.00133783	Inf	0.0732816	2	2	cellular response to organonitrogen compound	Biological Process	0.00234172
GO:1901698	0.00133783	Inf	0.0732816	2	2	response to nitrogen compound	Biological Process	0.00234172
GO:1901699	0.00133783	Inf	0.0732816	2	2	cellular response to nitrogen compound	Biological Process	0.00234172
GO:0043200	0.00133783	Inf	0.0732816	2	2	response to amino acid	Biological Process	0.00234172
GO:0010243	0.00133783	Inf	0.0732816	2	2	response to organonitrogen compound	Biological Process	0.00234172
GO:0042632	0.00133783	Inf	0.0732816	2	2	cholesterol homeostasis	Biological Process	0.00234172
GO:0007165	0.00134432	1.66388	34.479	52	941	signal transduction	Biological Process	0.00234172
GO:1901363	0.00149675	1.33441	153.029	184	3932	heterocyclic compound binding	Molecular Function	0.00257962
GO:0097159	0.00149675	1.33441	153.029	184	3932	organic cyclic compound binding	Molecular Function	0.00257962
GO:0004357	0.00151179	Inf	0.0778378	2	2	glutamate-cysteine ligase activity	Molecular Function	0.00258038
GO:0005885	0.00161162	Inf	0.0806079	2	2	Arp2/3 protein complex	Cellular Component	0.0025875
GO:0032045	0.00161162	Inf	0.0806079	2	2	guanyl-nucleotide exchange factor complex	Cellular Component	0.0025875
GO:0098857	0.00161162	Inf	0.0806079	2	2	membrane microdomain	Cellular Component	0.0025875
GO:0045121	0.00161162	Inf	0.0806079	2	2	membrane raft	Cellular Component	0.0025875
GO:0005768	0.00161162	Inf	0.0806079	2	2	endosome	Cellular Component	0.0025875
GO:0031902	0.00161162	Inf	0.0806079	2	2	late endosome membrane	Cellular Component	0.0025875
GO:0000796	0.00161162	Inf	0.0806079	2	2	condensin complex	Cellular Component	0.0025875
GO:0005770	0.00161162	Inf	0.0806079	2	2	late endosome	Cellular Component	0.0025875
GO:0010008	0.00161162	Inf	0.0806079	2	2	endosome membrane	Cellular Component	0.0025875
GO:0071986	0.00161162	Inf	0.0806079	2	2	Ragulator complex	Cellular Component	0.0025875
GO:0050896	0.00167773	1.60121	40.7812	59	1113	response to stimulus	Biological Process	0.0026804
GO:0005815	0.00183667	9.81356	0.564255	4	14	microtubule organizing center	Cellular Component	0.00291706
GO:0044815	0.00198557	18.2836	0.282128	3	7	DNA packaging complex	Cellular Component	0.00313511
GO:0044238	0.00208495	1.43555	131.247	155	3582	primary metabolic process	Biological Process	0.00326185
GO:0003887	0.00209244	5.1587	1.36216	6	35	DNA-directed DNA polymerase activity	Molecular Function	0.00326185
GO:0010467	0.00218888	1.62008	35.2485	52	962	gene expression	Biological Process	0.00339655
GO:0071363	0.00237597	15.9387	0.293127	3	8	cellular response to growth factor stimulus	Biological Process	0.00364496
GO:0070848	0.00237597	15.9387	0.293127	3	8	response to growth factor	Biological Process	0.00364496
GO:0034061	0.00242983	4.98635	1.40108	6	36	DNA polymerase activity	Molecular Function	0.00370678
GO:0051716	0.0025096	1.58937	38.0332	55	1038	cellular response to stimulus	Biological Process	0.00380669
GO:0006479	0.00359288	7.60847	0.659535	4	18	protein methylation	Biological Process	0.00535954
GO:0016570	0.00359288	7.60847	0.659535	4	18	histone modification	Biological Process	0.00535954
GO:0008213	0.00359288	7.60847	0.659535	4	18	protein alkylation	Biological Process	0.00535954
GO:1901700	0.00391614	52.9632	0.109922	2	3	response to oxygen-containing compound	Biological Process	0.00577791
GO:0007033	0.00391614	52.9632	0.109922	2	3	vacuole organization	Biological Process	0.00577791
GO:0008270	0.00440203	1.62228	25.9978	40	668	zinc ion binding	Molecular Function	0.0064532
GO:0000226	0.00442164	7.10025	0.696175	4	19	microtubule cytoskeleton organization	Biological Process	0.0064532
GO:0051258	0.00537016	6.65556	0.732816	4	20	protein polymerization	Biological Process	0.0077954
GO:0023051	0.00563395	2.31144	6.52206	14	178	regulation of signaling	Biological Process	0.0080485
GO:0010646	0.00563395	2.31144	6.52206	14	178	regulation of cell communication	Biological Process	0.0080485
GO:0009966	0.00563395	2.31144	6.52206	14	178	regulation of signal transduction	Biological Process	0.0080485
GO:0034641	0.0056905	1.43394	61.8863	80	1689	cellular nitrogen compound metabolic process	Biological Process	0.00808579
GO:0007017	0.00598136	2.60123	4.5801	11	125	microtubule-based process	Biological Process	0.00845533
GO:0018022	0.00645077	9.95756	0.403049	3	11	peptidyl-lysine methylation	Biological Process	0.00897787
GO:0016571	0.00645077	9.95756	0.403049	3	11	histone methylation	Biological Process	0.00897787
GO:0034968	0.00645077	9.95756	0.403049	3	11	histone lysine methylation	Biological Process	0.00897787
GO:0006357	0.00741022	4.59877	1.24579	5	34	regulation of transcription by RNA polymerase II	Biological Process	0.00982655
GO:0048583	0.00750382	2.22796	6.74191	14	184	regulation of response to stimulus	Biological Process	0.00982655
GO:0030832	0.00764287	26.4779	0.146563	2	4	regulation of actin filament length	Biological Process	0.00982655
GO:0030833	0.00764287	26.4779	0.146563	2	4	regulation of actin filament polymerization	Biological Process	0.00982655
GO:0090066	0.00764287	26.4779	0.146563	2	4	regulation of anatomical structure size	Biological Process	0.00982655
GO:0110053	0.00764287	26.4779	0.146563	2	4	regulation of actin filament organization	Biological Process	0.00982655
GO:0044087	0.00764287	26.4779	0.146563	2	4	regulation of cellular component biogenesis	Biological Process	0.00982655
GO:0032535	0.00764287	26.4779	0.146563	2	4	regulation of cellular component size	Biological Process	0.00982655
GO:0000070	0.00764287	26.4779	0.146563	2	4	mitotic sister chromatid segregation	Biological Process	0.00982655
GO:0043254	0.00764287	26.4779	0.146563	2	4	regulation of protein-containing complex assembly	Biological Process	0.00982655
GO:1902903	0.00764287	26.4779	0.146563	2	4	regulation of supramolecular fiber organization	Biological Process	0.00982655
GO:0032271	0.00764287	26.4779	0.146563	2	4	regulation of protein polymerization	Biological Process	0.00982655
GO:0008064	0.00764287	26.4779	0.146563	2	4	regulation of actin polymerization or depolymerization	Biological Process	0.00982655
GO:0032956	0.00764287	26.4779	0.146563	2	4	regulation of actin cytoskeleton organization	Biological Process	0.00982655
GO:0065008	0.00764287	26.4779	0.146563	2	4	regulation of biological quality	Biological Process	0.00982655
GO:0032970	0.00764287	26.4779	0.146563	2	4	regulation of actin filament-based process	Biological Process	0.00982655
GO:0005667	0.00822852	4.55524	1.28973	5	32	transcription regulator complex	Cellular Component	0.0105294
GO:0070887	0.00900459	5.60234	0.842739	4	23	cellular response to chemical stimulus	Biological Process	0.0114143
GO:0071310	0.00900459	5.60234	0.842739	4	23	cellular response to organic substance	Biological Process	0.0114143
GO:0008017	0.00919937	3.23213	2.37405	7	61	microtubule binding	Molecular Function	0.0116075
GO:0016592	0.00939156	4.39103	1.33003	5	33	mediator complex	Cellular Component	0.0117941
GO:0015631	0.0100328	3.17311	2.41297	7	62	tubulin binding	Molecular Function	0.0125
GO:0006259	0.0100614	1.81276	12.9342	22	353	DNA metabolic process	Biological Process	0.0125188
GO:0071704	0.0102285	1.34326	139.711	159	3813	organic substance metabolic process	Biological Process	0.0126683
GO:0043414	0.0105004	5.32148	0.87938	4	24	macromolecule methylation	Biological Process	0.0129457
GO:0016747	0.0116361	2.24099	5.68216	12	146	acyltransferase activity, transferring groups other than amino-acyl groups	Molecular Function	0.0142807
GO:0098588	0.0123246	3.09674	2.53915	7	63	bounding membrane of organelle	Cellular Component	0.0149838
GO:0007059	0.012431	17.6495	0.183204	2	5	chromosome segregation	Biological Process	0.0149838
GO:0098813	0.012431	17.6495	0.183204	2	5	nuclear chromosome segregation	Biological Process	0.0149838
GO:0000819	0.012431	17.6495	0.183204	2	5	sister chromatid segregation	Biological Process	0.0149838
GO:0140110	0.0152427	2.01511	7.31676	14	188	transcription regulator activity	Molecular Function	0.018253
GO:0042054	0.0154812	6.76919	0.544865	3	14	histone methyltransferase activity	Molecular Function	0.018253
GO:0018024	0.0154812	6.76919	0.544865	3	14	histone lysine N-methyltransferase activity	Molecular Function	0.018253
GO:0016278	0.0154812	6.76919	0.544865	3	14	lysine N-methyltransferase activity	Molecular Function	0.018253
GO:0016279	0.0154812	6.76919	0.544865	3	14	protein-lysine N-methyltransferase activity	Molecular Function	0.018253
GO:0010033	0.0159182	4.62544	0.989302	4	27	response to organic substance	Biological Process	0.0186866
GO:0043413	0.0162225	3.70095	1.50227	5	41	macromolecule glycosylation	Biological Process	0.0187183
GO:0009100	0.0162225	3.70095	1.50227	5	41	glycoprotein metabolic process	Biological Process	0.0187183
GO:0009101	0.0162225	3.70095	1.50227	5	41	glycoprotein biosynthetic process	Biological Process	0.0187183
GO:0006486	0.0162225	3.70095	1.50227	5	41	protein glycosylation	Biological Process	0.0187183
GO:0035091	0.0169178	3.6579	1.51784	5	39	phosphatidylinositol binding	Molecular Function	0.019417
GO:0070085	0.0178798	3.60042	1.53891	5	42	glycosylation	Biological Process	0.0204788
GO:0140014	0.0181983	13.2353	0.219845	2	6	mitotic nuclear division	Biological Process	0.0205607
GO:0000280	0.0181983	13.2353	0.219845	2	6	nuclear division	Biological Process	0.0205607
GO:0048584	0.0181983	13.2353	0.219845	2	6	positive regulation of response to stimulus	Biological Process	0.0205607
GO:0018205	0.019123	6.12347	0.586253	3	16	peptidyl-lysine modification	Biological Process	0.0215133
GO:0051276	0.0215216	3.41483	1.6122	5	44	chromosome organization	Biological Process	0.0241113
GO:0003700	0.021863	1.97066	6.92757	13	178	DNA-binding transcription factor activity	Molecular Function	0.0244339
GO:0044271	0.022727	1.40765	37.9599	50	1036	cellular nitrogen compound biosynthetic process	Biological Process	0.0252522
GO:0044249	0.0241656	1.37934	43.4926	56	1187	cellular biosynthetic process	Biological Process	0.0267406
GO:1903047	0.0248672	10.5868	0.256486	2	7	mitotic cell cycle process	Biological Process	0.0271828
GO:0000278	0.0248672	10.5868	0.256486	2	7	mitotic cell cycle	Biological Process	0.0271828
GO:0051493	0.0248672	10.5868	0.256486	2	7	regulation of cytoskeleton organization	Biological Process	0.0271828
GO:0030029	0.0254719	3.938	1.13587	4	31	actin filament-based process	Biological Process	0.0276201
GO:0030036	0.0254719	3.938	1.13587	4	31	actin cytoskeleton organization	Biological Process	0.0276201
GO:0005158	0.0278757	9.91315	0.272432	2	7	insulin receptor binding	Molecular Function	0.030132
GO:0016879	0.0298875	2.31808	3.65838	8	94	ligase activity, forming carbon-nitrogen bonds	Molecular Function	0.0321633
GO:0032259	0.0313027	3.66539	1.20915	4	33	methylation	Biological Process	0.0335387
GO:0042592	0.0319329	2.4589	3.04119	7	83	homeostatic process	Biological Process	0.0340785
GO:0006750	0.0323643	8.82108	0.293127	2	8	glutathione biosynthetic process	Biological Process	0.0342681
GO:0019184	0.0323643	8.82108	0.293127	2	8	nonribosomal peptide biosynthetic process	Biological Process	0.0342681
GO:1901576	0.0372543	1.33706	44.5919	56	1217	organic substance biosynthetic process	Biological Process	0.0393398
GO:0000785	0.0384719	8.05278	0.322431	2	8	chromatin	Cellular Component	0.040261
GO:0034483	0.0389189	Inf	0.0389189	1	1	heparan sulfate sulfotransferase activity	Molecular Function	0.040261
GO:0031386	0.0389189	Inf	0.0389189	1	1	protein tag	Molecular Function	0.040261
GO:0031491	0.0389189	Inf	0.0389189	1	1	nucleosome binding	Molecular Function	0.040261
GO:0015016	0.0389189	Inf	0.0389189	1	1	[heparan sulfate]-glucosamine N-sulfotransferase activity	Molecular Function	0.040261
GO:0008023	0.0403039	Inf	0.0403039	1	1	transcription elongation factor complex	Cellular Component	0.0415346
GO:0048878	0.0406204	7.55987	0.329767	2	9	chemical homeostasis	Biological Process	0.0417015
GO:0003924	0.0425392	2.29244	3.23027	7	83	GTPase activity	Molecular Function	0.0434659
GO:0004714	0.0453922	7.07968	0.35027	2	9	transmembrane receptor protein tyrosine kinase activity	Molecular Function	0.0462566
GO:0003677	0.0456104	1.32893	36.6227	47	941	DNA binding	Molecular Function	0.0462857
GO:0004725	0.0457996	3.20387	1.36216	4	35	protein tyrosine phosphatase activity	Molecular Function	0.0463142
GO:0008170	0.0463012	4.1344	0.817297	3	21	N-methyltransferase activity	Molecular Function	0.0466467
GO:0000159	0.0481809	6.9	0.362735	2	9	protein phosphatase type 2A complex	Cellular Component	0.04836
GO:0033043	0.0495703	6.61397	0.366408	2	10	regulation of organelle organization	Biological Process	0.0495703

## Sheet: heat shock genes_down
GOCCID	Pvalue	OddsRatio	ExpCount	Count	Size	Term	Category	adj.p.val
GO:0003735	2.02061e-37	25.8803	2.50471	40	159	structural constituent of ribosome	Molecular Function	2.4038e-35
GO:0005840	1.81991e-29	19.4077	4.68054	40	161	ribosome	Cellular Component	1.0829e-27
GO:0006412	7.28639e-27	13.5385	4.79741	40	287	translation	Biological Process	2.8917e-25
GO:0043043	2.16345e-26	13.099	4.93113	40	295	peptide biosynthetic process	Biological Process	6.426e-25
GO:0006518	3.68019e-26	12.8894	4.99799	40	299	peptide metabolic process	Biological Process	8.33e-25
GO:0043604	4.19747e-26	12.838	5.01471	40	300	amide biosynthetic process	Biological Process	8.33e-25
GO:0043603	1.34032e-25	12.3927	5.16515	40	309	amide metabolic process	Biological Process	2.278e-24
GO:0005198	1.01701e-24	10.7025	5.10394	40	324	structural molecule activity	Molecular Function	1.51725e-23
GO:0034645	1.52329e-24	11.1267	5.85049	41	350	cellular macromolecule biosynthetic process	Biological Process	2.00978e-23
GO:0031072	2.66881e-20	104.28	0.362317	14	23	heat shock protein binding	Molecular Function	3.1773e-19
GO:1901566	1.49503e-18	6.96268	9.32736	43	558	organonitrogen compound biosynthetic process	Biological Process	1.62273e-17
GO:0043228	4.11748e-14	5.92821	12.152	41	418	non-membrane-bounded organelle	Cellular Component	3.77138e-13
GO:0043232	4.11748e-14	5.92821	12.152	41	418	intracellular non-membrane-bounded organelle	Cellular Component	3.77138e-13
GO:0010467	7.18421e-14	4.54776	16.0805	49	962	gene expression	Biological Process	6.103e-13
GO:0051082	2.04312e-13	21.2713	0.913668	14	58	unfolded protein binding	Molecular Function	1.6184e-12
GO:0009059	7.70324e-13	4.43878	14.5761	45	872	macromolecule biosynthetic process	Biological Process	5.72687e-12
GO:0008381	7.73735e-12	36.449	0.441081	10	28	mechanosensitive monoatomic ion channel activity	Molecular Function	5.418e-11
GO:0044260	2.50964e-11	4.10463	14.1916	42	849	cellular macromolecule metabolic process	Biological Process	1.65939e-10
GO:0044271	8.16778e-11	3.74246	17.3175	46	1036	cellular nitrogen compound biosynthetic process	Biological Process	5.117e-10
GO:0044249	7.03924e-10	3.40093	19.8415	48	1187	cellular biosynthetic process	Biological Process	4.1888e-09
GO:1901576	1.67032e-09	3.29766	20.343	48	1217	organic substance biosynthetic process	Biological Process	9.46333e-09
GO:0007156	2.90567e-09	17.6739	0.768922	10	46	homophilic cell adhesion via plasma membrane adhesion molecules	Biological Process	1.44287e-08
GO:0098742	2.90567e-09	17.6739	0.768922	10	46	cell-cell adhesion via plasma-membrane adhesion molecules	Biological Process	1.44287e-08
GO:0098609	2.90567e-09	17.6739	0.768922	10	46	cell-cell adhesion	Biological Process	1.44287e-08
GO:0006457	5.46171e-09	9.05611	1.92231	14	115	protein folding	Biological Process	2.59896e-08
GO:0019538	5.95637e-09	2.98704	27.1964	56	1627	protein metabolic process	Biological Process	2.72785e-08
GO:0009058	9.01994e-09	3.10017	21.3794	48	1279	biosynthetic process	Biological Process	3.97548e-08
GO:0019787	1.26929e-08	12.0506	1.11846	11	71	ubiquitin-like protein transferase activity	Molecular Function	5.21138e-08
GO:0004842	1.26929e-08	12.0506	1.11846	11	71	ubiquitin-protein transferase activity	Molecular Function	5.21138e-08
GO:0004527	1.10828e-07	23.8015	0.409575	7	26	exonuclease activity	Molecular Function	4.403e-07
GO:0034641	1.92546e-07	2.65988	28.2328	54	1689	cellular nitrogen compound metabolic process	Biological Process	7.40871e-07
GO:0004030	8.75161e-07	127.44	0.0945174	4	6	aldehyde dehydrogenase [NAD(P)+] activity	Molecular Function	3.25391e-06
GO:0044237	1.0182e-06	2.40519	46.5198	73	2783	cellular metabolic process	Biological Process	3.67818e-06
GO:0006081	1.08786e-06	121.504	0.100294	4	6	cellular aldehyde metabolic process	Biological Process	3.808e-06
GO:0009987	1.11992e-06	3.01426	83.3445	107	4986	cellular process	Biological Process	3.808e-06
GO:0043229	1.18953e-06	2.88917	34.886	57	1200	intracellular organelle	Cellular Component	3.93361e-06
GO:0043226	1.30997e-06	2.87679	34.9732	57	1203	organelle	Cellular Component	4.21324e-06
GO:0005509	1.64236e-06	4.65186	3.85946	16	245	calcium ion binding	Molecular Function	5.13579e-06
GO:0008409	3.85273e-06	Inf	0.0472587	3	3	5'-3' exonuclease activity	Molecular Function	1.14538e-05
GO:0004534	3.85273e-06	Inf	0.0472587	3	3	5'-3' RNA exonuclease activity	Molecular Function	1.14538e-05
GO:1901564	5.76119e-06	2.28858	34.7018	58	2076	organonitrogen compound metabolic process	Biological Process	1.6718e-05
GO:0005622	2.46747e-05	2.68472	48.3462	67	1663	intracellular anatomical structure	Cellular Component	6.99833e-05
GO:0016896	3.76357e-05	95.1045	0.0787645	3	5	RNA exonuclease activity, producing 5'-phosphomonoesters	Molecular Function	9.72696e-05
GO:0008603	3.76357e-05	95.1045	0.0787645	3	5	cAMP-dependent protein kinase regulator activity	Molecular Function	9.72696e-05
GO:0004532	3.76357e-05	95.1045	0.0787645	3	5	exoribonuclease activity	Molecular Function	9.72696e-05
GO:0016796	3.76357e-05	95.1045	0.0787645	3	5	exonuclease activity, active with either ribo- or deoxyribonucleic acids and producing 5'-phosphomonoesters	Molecular Function	9.72696e-05
GO:0007155	3.87577e-05	5.52174	2.07275	10	124	cell adhesion	Biological Process	9.82383e-05
GO:0005952	9.30465e-05	103.694	0.116287	3	4	cAMP-dependent protein kinase complex	Cellular Component	0.000230563
GO:0008380	0.000115905	20.2231	0.267451	4	16	RNA splicing	Biological Process	0.000281714
GO:0001932	0.000189886	17.3294	0.300883	4	18	regulation of protein phosphorylation	Biological Process	0.000451929
GO:0042325	0.000237427	16.1719	0.317598	4	19	regulation of phosphorylation	Biological Process	0.000553995
GO:0031399	0.000357245	14.2654	0.35103	4	21	regulation of protein modification process	Biological Process	0.000816981
GO:0019220	0.000431021	13.4711	0.367745	4	22	regulation of phosphate metabolic process	Biological Process	0.000949796
GO:0051174	0.000431021	13.4711	0.367745	4	22	regulation of phosphorus metabolic process	Biological Process	0.000949796
GO:0043170	0.000445079	1.85497	46.4028	65	2776	macromolecule metabolic process	Biological Process	0.000962989
GO:0004518	0.000574641	5.35618	1.43351	7	91	nuclease activity	Molecular Function	0.00122188
GO:0016903	0.000637213	6.30154	1.05544	6	67	oxidoreductase activity, acting on the aldehyde or oxo group of donors	Molecular Function	0.00132988
GO:0016567	0.000717029	11.5419	0.417892	4	25	protein ubiquitination	Biological Process	0.00147109
GO:1902911	0.000763861	25.8971	0.203502	3	7	protein kinase complex	Cellular Component	0.00151527
GO:1902554	0.000763861	25.8971	0.203502	3	7	serine/threonine protein kinase complex	Cellular Component	0.00151527
GO:0032446	0.000836528	11.0158	0.434608	4	26	protein modification by small protein conjugation	Biological Process	0.0016065
GO:0070647	0.000836528	11.0158	0.434608	4	26	protein modification by small protein conjugation or removal	Biological Process	0.0016065
GO:0022836	0.000894522	3.57834	3.0088	10	191	gated channel activity	Molecular Function	0.00166414
GO:0022839	0.000894522	3.57834	3.0088	10	191	monoatomic ion gated channel activity	Molecular Function	0.00166414
GO:0019843	0.0014511	63.0891	0.0630116	2	4	rRNA binding	Molecular Function	0.00265462
GO:0006807	0.00155522	1.73446	53.1894	70	3182	nitrogen compound metabolic process	Biological Process	0.002771
GO:0022618	0.00162703	59.7642	0.0668628	2	4	ribonucleoprotein complex assembly	Biological Process	0.002771
GO:0071826	0.00162703	59.7642	0.0668628	2	4	ribonucleoprotein complex subunit organization	Biological Process	0.002771
GO:0006376	0.00162703	59.7642	0.0668628	2	4	mRNA splice site selection	Biological Process	0.002771
GO:0000245	0.00162703	59.7642	0.0668628	2	4	spliceosomal complex assembly	Biological Process	0.002771
GO:0003729	0.00355291	31.5396	0.0945174	2	6	mRNA binding	Molecular Function	0.00595
GO:0071704	0.00370234	1.6645	63.737	79	3813	organic substance metabolic process	Biological Process	0.00611528
GO:0051246	0.00389347	6.91192	0.651912	4	39	regulation of protein metabolic process	Biological Process	0.00634123
GO:0097525	0.00482691	34.1512	0.116287	2	4	spliceosomal snRNP complex	Cellular Component	0.0073185
GO:0005685	0.00482691	34.1512	0.116287	2	4	U1 snRNP	Cellular Component	0.0073185
GO:0120114	0.00482691	34.1512	0.116287	2	4	Sm-like protein family complex	Cellular Component	0.0073185
GO:0030532	0.00482691	34.1512	0.116287	2	4	small nuclear ribonucleoprotein complex	Cellular Component	0.0073185
GO:0016433	0.0049226	25.2297	0.11027	2	7	rRNA (adenine) methyltransferase activity	Molecular Function	0.0073185
GO:0008649	0.0049226	25.2297	0.11027	2	7	rRNA methyltransferase activity	Molecular Function	0.0073185
GO:0140102	0.0049226	25.2297	0.11027	2	7	catalytic activity, acting on a rRNA	Molecular Function	0.0073185
GO:0052890	0.00610882	9.04407	0.378069	3	24	oxidoreductase activity, acting on the CH-CH group of donors, with a flavin as acceptor	Molecular Function	0.00886695
GO:0003995	0.00610882	9.04407	0.378069	3	24	acyl-CoA dehydrogenase activity	Molecular Function	0.00886695
GO:0008152	0.00638416	1.64983	75.2039	89	4499	metabolic process	Biological Process	0.00914723
GO:0016620	0.0102328	5.0784	0.850656	4	54	oxidoreductase activity, acting on the aldehyde or oxo group of donors, NAD or NADP as acceptor	Molecular Function	0.01445
GO:0019898	0.0116166	17.064	0.17443	2	6	extrinsic component of membrane	Cellular Component	0.01624
GO:0000398	0.0138133	13.2683	0.183873	2	11	mRNA splicing, via spliceosome	Biological Process	0.0186793
GO:0000375	0.0138133	13.2683	0.183873	2	11	RNA splicing, via transesterification reactions	Biological Process	0.0186793
GO:0000377	0.0138133	13.2683	0.183873	2	11	RNA splicing, via transesterification reactions with bulged adenosine as nucleophile	Biological Process	0.0186793
GO:0004014	0.0157529	Inf	0.0157529	1	1	adenosylmethionine decarboxylase activity	Molecular Function	0.0198917
GO:0010942	0.0167157	Inf	0.0167157	1	1	positive regulation of cell death	Biological Process	0.0198917
GO:0042401	0.0167157	Inf	0.0167157	1	1	biogenic amine biosynthetic process	Biological Process	0.0198917
GO:0009309	0.0167157	Inf	0.0167157	1	1	amine biosynthetic process	Biological Process	0.0198917
GO:0006595	0.0167157	Inf	0.0167157	1	1	polyamine metabolic process	Biological Process	0.0198917
GO:0006596	0.0167157	Inf	0.0167157	1	1	polyamine biosynthetic process	Biological Process	0.0198917
GO:0006597	0.0167157	Inf	0.0167157	1	1	spermine biosynthetic process	Biological Process	0.0198917
GO:0043065	0.0167157	Inf	0.0167157	1	1	positive regulation of apoptotic process	Biological Process	0.0198917
GO:0043068	0.0167157	Inf	0.0167157	1	1	positive regulation of programmed cell death	Biological Process	0.0198917
GO:0008295	0.0167157	Inf	0.0167157	1	1	spermidine biosynthetic process	Biological Process	0.0198917
GO:0008215	0.0167157	Inf	0.0167157	1	1	spermine metabolic process	Biological Process	0.0198917
GO:0008216	0.0167157	Inf	0.0167157	1	1	spermidine metabolic process	Biological Process	0.0198917
GO:0016624	0.0171825	11.4626	0.204788	2	13	oxidoreductase activity, acting on the aldehyde or oxo group of donors, disulfide as acceptor	Molecular Function	0.0202653
GO:0044238	0.017894	1.48737	59.8756	72	3582	primary metabolic process	Biological Process	0.0208764
GO:0003779	0.0201713	4.09161	1.03969	4	66	actin binding	Molecular Function	0.0231369
GO:0006397	0.0202205	5.62577	0.585049	3	35	mRNA processing	Biological Process	0.0231369
GO:0005681	0.0263413	9.74086	0.261645	2	9	spliceosomal complex	Cellular Component	0.0298067
GO:0016884	0.0287514	8.4033	0.267799	2	17	carbon-nitrogen ligase activity, with glutamine as amido-N-donor	Molecular Function	0.0317697
GO:0030964	0.0290717	Inf	0.0290717	1	1	NADH dehydrogenase complex	Cellular Component	0.0317697
GO:0005747	0.0290717	Inf	0.0290717	1	1	mitochondrial respiratory chain complex I	Cellular Component	0.0317697
GO:0045271	0.0290717	Inf	0.0290717	1	1	respiratory chain complex I	Cellular Component	0.0317697
GO:0004540	0.0299686	4.74104	0.677375	3	43	ribonuclease activity	Molecular Function	0.0324545
GO:0004591	0.0312588	62.7833	0.0315058	1	2	oxoglutarate dehydrogenase (succinyl-transferring) activity	Molecular Function	0.0335559
GO:0016071	0.032613	4.6116	0.702059	3	42	mRNA metabolic process	Biological Process	0.0346513
GO:0007029	0.0331542	59.2903	0.0334314	1	2	endoplasmic reticulum organization	Biological Process	0.0349146
GO:1990904	0.0347364	3.5409	1.25008	4	43	ribonucleoprotein complex	Cellular Component	0.0362219
GO:0008173	0.0354173	7.41351	0.299305	2	19	RNA methyltransferase activity	Molecular Function	0.0366313
GO:0050660	0.0399537	2.7841	1.87459	5	119	flavin adenine dinucleotide binding	Molecular Function	0.0410345
GO:0061695	0.0419883	4.28676	0.784936	3	27	transferase complex, transferring phosphorus-containing groups	Cellular Component	0.0427179
GO:0016627	0.0461939	3.94838	0.803398	3	51	oxidoreductase activity, acting on the CH-CH group of donors	Molecular Function	0.0465915
GO:0006099	0.04932	29.6411	0.0501471	1	3	tricarboxylic acid cycle	Biological Process	0.0493

## Sheet: mating genes_down
GOCCID	Pvalue	OddsRatio	ExpCount	Count	Size	Term	Category	adj.p.val
GO:0005634	6.15095e-27	6.9389	28.4245	85	619	nucleus	Cellular Component	1.75275e-24
GO:0006260	1.10149e-23	12.7804	4.92913	37	95	DNA replication	Biological Process	1.5675e-21
GO:0043231	5.23217e-23	5.8292	37.5626	92	818	intracellular membrane-bounded organelle	Cellular Component	4.9685e-21
GO:0043227	7.01746e-23	5.79716	37.7004	92	821	membrane-bounded organelle	Cellular Component	5.00175e-21
GO:0006259	2.61063e-22	5.0739	18.3156	68	353	DNA metabolic process	Biological Process	1.4877e-20
GO:0090304	4.23096e-22	3.19691	57.3854	131	1106	nucleic acid metabolic process	Biological Process	2.00925e-20
GO:0005622	5.70276e-20	7.83717	76.365	125	1663	intracellular anatomical structure	Cellular Component	2.32071e-18
GO:0043167	9.80901e-20	2.06754	192.871	302	3469	ion binding	Molecular Function	3.49481e-18
GO:0006139	1.65493e-18	2.7319	73.4699	145	1416	nucleobase-containing compound metabolic process	Biological Process	5.225e-17
GO:0009987	1.16979e-17	3.03761	258.701	331	4986	cellular process	Biological Process	3.3345e-16
GO:0006725	2.31098e-17	2.63034	75.5453	145	1456	cellular aromatic compound metabolic process	Biological Process	5.985e-16
GO:0046483	4.10605e-17	2.60834	76.0123	145	1465	heterocycle metabolic process	Biological Process	9.76125e-16
GO:1901360	6.00135e-17	2.59383	76.3236	145	1471	organic cyclic compound metabolic process	Biological Process	1.28454e-15
GO:0005488	6.31273e-17	2.11051	479.926	578	8632	binding	Molecular Function	1.28454e-15
GO:0043229	1.53892e-16	4.49417	55.1041	102	1200	intracellular organelle	Cellular Component	2.926e-15
GO:0043226	1.89064e-16	4.47441	55.2418	102	1203	organelle	Cellular Component	3.36656e-15
GO:0034641	5.68832e-15	2.38166	87.6347	154	1689	cellular nitrogen compound metabolic process	Biological Process	9.53912e-14
GO:0044260	5.99879e-14	2.72458	44.0508	95	849	cellular macromolecule metabolic process	Biological Process	9.5e-13
GO:0006281	3.72473e-13	7.29017	5.13667	27	99	DNA repair	Biological Process	5.58e-12
GO:0006974	6.32592e-13	7.09111	5.24044	27	101	cellular response to DNA damage stimulus	Biological Process	8.59071e-12
GO:0033554	6.32592e-13	7.09111	5.24044	27	101	cellular response to stress	Biological Process	8.59071e-12
GO:0032011	8.22839e-13	21.8921	1.45279	15	28	ARF protein signal transduction	Biological Process	1.0198e-11
GO:0032012	8.22839e-13	21.8921	1.45279	15	28	regulation of ARF protein signal transduction	Biological Process	1.0198e-11
GO:0006950	5.32221e-12	5.05603	8.35357	33	161	response to stress	Biological Process	6.3175e-11
GO:0046872	4.38743e-11	1.91438	95.1846	157	1712	metal ion binding	Molecular Function	5.0046e-10
GO:0044237	4.74945e-11	1.9822	144.397	206	2783	cellular metabolic process	Biological Process	5.20673e-10
GO:0043169	1.53203e-10	1.87559	96.7413	157	1740	cation binding	Molecular Function	1.615e-09
GO:0043168	5.84364e-10	1.83086	99.2988	158	1786	anion binding	Molecular Function	5.94429e-09
GO:0036094	6.96546e-10	1.79739	107.805	168	1939	small molecule binding	Molecular Function	6.84983e-09
GO:0030151	9.14857e-10	51.5907	0.667181	9	12	molybdenum ion binding	Molecular Function	8.6925e-09
GO:0006544	3.80059e-09	23.4193	0.93394	10	18	glycine metabolic process	Biological Process	3.49355e-08
GO:0035639	4.50107e-09	1.82981	85.6772	138	1541	purine ribonucleoside triphosphate binding	Molecular Function	4.00781e-08
GO:0009069	7.65513e-09	20.8142	0.985825	10	19	serine family amino acid metabolic process	Biological Process	6.61545e-08
GO:0032555	8.0892e-09	1.80939	86.4556	138	1555	purine ribonucleotide binding	Molecular Function	6.78132e-08
GO:0017076	1.00937e-08	1.78503	90.8479	143	1634	purine nucleotide binding	Molecular Function	8.22429e-08
GO:0000808	1.23825e-08	76.5227	0.41328	7	9	origin recognition complex	Cellular Component	9.55135e-08
GO:0003677	1.24125e-08	2.01803	52.3181	94	941	DNA binding	Molecular Function	9.55135e-08
GO:0046914	1.68177e-08	2.02632	50.3722	91	906	transition metal ion binding	Molecular Function	1.26e-07
GO:0032553	1.90209e-08	1.7795	87.6232	138	1576	ribonucleotide binding	Molecular Function	1.38846e-07
GO:0005694	2.19407e-08	8.00356	2.66336	15	58	chromosome	Cellular Component	1.56037e-07
GO:1901265	2.50568e-08	1.71796	102.968	156	1852	nucleoside phosphate binding	Molecular Function	1.70321e-07
GO:0000166	2.50568e-08	1.71796	102.968	156	1852	nucleotide binding	Molecular Function	1.70321e-07
GO:0050290	2.89607e-08	Inf	0.333591	6	6	sphingomyelin phosphodiesterase D activity	Molecular Function	1.92209e-07
GO:0070013	3.52701e-08	9.5087	2.02048	13	44	intracellular organelle lumen	Cellular Component	2.18707e-07
GO:0031974	3.52701e-08	9.5087	2.02048	13	44	membrane-enclosed lumen	Cellular Component	2.18707e-07
GO:0043233	3.52701e-08	9.5087	2.02048	13	44	organelle lumen	Cellular Component	2.18707e-07
GO:0003676	7.14796e-08	1.65779	114.811	168	2065	nucleic acid binding	Molecular Function	4.33564e-07
GO:0005524	8.97608e-08	1.80881	71.0548	115	1278	ATP binding	Molecular Function	5.33188e-07
GO:0031981	1.01372e-07	9.65129	1.8368	12	40	nuclear lumen	Cellular Component	5.87449e-07
GO:0030554	1.31891e-07	1.77258	75.6139	120	1360	adenyl nucleotide binding	Molecular Function	7.524e-07
GO:0032559	1.60621e-07	1.78503	71.8332	115	1292	adenyl ribonucleotide binding	Molecular Function	8.99706e-07
GO:0008270	1.77684e-07	2.09478	37.1398	70	668	zinc ion binding	Molecular Function	9.75577e-07
GO:0097367	2.32466e-07	1.68825	92.1266	139	1657	carbohydrate derivative binding	Molecular Function	1.24755e-06
GO:0006546	2.6436e-07	32.5472	0.570741	7	11	glycine catabolic process	Biological Process	1.368e-06
GO:0009071	2.6436e-07	32.5472	0.570741	7	11	serine family amino acid catabolic process	Biological Process	1.368e-06
GO:0140513	4.75765e-07	4.70621	5.18897	19	113	nuclear protein-containing complex	Cellular Component	2.40284e-06
GO:1901363	4.88515e-07	1.48543	218.613	279	3932	heterocyclic compound binding	Molecular Function	2.40284e-06
GO:0097159	4.88515e-07	1.48543	218.613	279	3932	organic cyclic compound binding	Molecular Function	2.40284e-06
GO:0003887	1.776e-06	7.89057	1.94595	11	35	DNA-directed DNA polymerase activity	Molecular Function	8.59831e-06
GO:0034061	2.43e-06	7.57433	2.00154	11	36	DNA polymerase activity	Molecular Function	1.15425e-05
GO:0140640	2.95045e-06	2.30406	21.1274	44	380	catalytic activity, acting on a nucleic acid	Molecular Function	1.37828e-05
GO:0005663	4.26545e-06	Inf	0.18368	4	4	DNA replication factor C complex	Cellular Component	1.90148e-05
GO:0005657	4.26545e-06	Inf	0.18368	4	4	replication fork	Cellular Component	1.90148e-05
GO:0000439	4.26545e-06	Inf	0.18368	4	4	transcription factor TFIIH core complex	Cellular Component	1.90148e-05
GO:0006807	4.42623e-06	1.59928	165.1	208	3182	nitrogen compound metabolic process	Biological Process	1.94238e-05
GO:0008017	4.66447e-06	5.1402	3.39151	14	61	microtubule binding	Molecular Function	2.01227e-05
GO:0015631	5.72102e-06	5.0327	3.4471	14	62	tubulin binding	Molecular Function	2.43313e-05
GO:0009063	7.30084e-06	14.4552	0.830168	7	16	amino acid catabolic process	Biological Process	3.01522e-05
GO:1901606	7.30084e-06	14.4552	0.830168	7	16	alpha-amino acid catabolic process	Biological Process	3.01522e-05
GO:0090575	7.71208e-06	13.8698	0.826561	7	18	RNA polymerase II transcription regulator complex	Cellular Component	3.13907e-05
GO:0043170	8.19209e-06	1.58243	144.034	185	2776	macromolecule metabolic process	Biological Process	3.28754e-05
GO:0003689	9.48041e-06	Inf	0.222394	4	4	DNA clamp loader activity	Molecular Function	3.7011e-05
GO:0060590	9.48041e-06	Inf	0.222394	4	4	ATPase regulator activity	Molecular Function	3.7011e-05
GO:0006396	1.0594e-05	3.32357	7.31586	21	141	RNA processing	Biological Process	4.08243e-05
GO:0000228	1.10775e-05	18.5671	0.596961	6	13	nuclear chromosome	Cellular Component	4.218e-05
GO:0006520	1.47698e-05	3.24111	7.47152	21	144	amino acid metabolic process	Biological Process	5.55e-05
GO:0016070	1.96627e-05	1.86516	39.8481	66	768	RNA metabolic process	Biological Process	7.29156e-05
GO:0005664	2.05653e-05	85.5407	0.2296	4	5	nuclear origin of replication recognition complex	Cellular Component	7.52692e-05
GO:0140097	2.48221e-05	3.0037	8.28417	22	149	catalytic activity, acting on DNA	Molecular Function	8.94684e-05
GO:0007267	3.34238e-05	8.27135	1.34902	8	26	cell-cell signaling	Biological Process	0.000118987
GO:0006302	3.95026e-05	13.9045	0.726397	6	14	double-strand break repair	Biological Process	0.000138981
GO:0051087	4.53047e-05	68.3184	0.277992	4	5	chaperone binding	Molecular Function	0.000157445
GO:0004047	5.47373e-05	21.3741	0.500386	5	9	aminomethyltransferase activity	Molecular Function	0.000187825
GO:0000049	5.91125e-05	12.8382	0.778378	6	14	tRNA binding	Molecular Function	0.000200518
GO:0016054	8.29381e-05	8.66579	1.14148	7	22	organic acid catabolic process	Biological Process	0.000274727
GO:0046395	8.29381e-05	8.66579	1.14148	7	22	carboxylic acid catabolic process	Biological Process	0.000274727
GO:0080019	9.53042e-05	5.20572	2.39073	10	43	fatty-acyl-CoA reductase (alcohol-forming) activity	Molecular Function	0.00031219
GO:0006231	0.000138659	Inf	0.155657	3	3	dTMP biosynthetic process	Biological Process	0.000373462
GO:0071929	0.000138659	Inf	0.155657	3	3	alpha-tubulin acetylation	Biological Process	0.000373462
GO:0043543	0.000138659	Inf	0.155657	3	3	protein acylation	Biological Process	0.000373462
GO:0051262	0.000138659	Inf	0.155657	3	3	protein tetramerization	Biological Process	0.000373462
GO:0051289	0.000138659	Inf	0.155657	3	3	protein homotetramerization	Biological Process	0.000373462
GO:0009162	0.000138659	Inf	0.155657	3	3	deoxyribonucleoside monophosphate metabolic process	Biological Process	0.000373462
GO:0009157	0.000138659	Inf	0.155657	3	3	deoxyribonucleoside monophosphate biosynthetic process	Biological Process	0.000373462
GO:0046073	0.000138659	Inf	0.155657	3	3	dTMP metabolic process	Biological Process	0.000373462
GO:0009176	0.000138659	Inf	0.155657	3	3	pyrimidine deoxyribonucleoside monophosphate metabolic process	Biological Process	0.000373462
GO:0009177	0.000138659	Inf	0.155657	3	3	pyrimidine deoxyribonucleoside monophosphate biosynthetic process	Biological Process	0.000373462
GO:0009263	0.000138659	Inf	0.155657	3	3	deoxyribonucleotide biosynthetic process	Biological Process	0.000373462
GO:0009265	0.000138659	Inf	0.155657	3	3	2'-deoxyribonucleotide biosynthetic process	Biological Process	0.000373462
GO:0006473	0.000138659	Inf	0.155657	3	3	protein acetylation	Biological Process	0.000373462
GO:0006475	0.000138659	Inf	0.155657	3	3	internal protein amino acid acetylation	Biological Process	0.000373462
GO:0009221	0.000138659	Inf	0.155657	3	3	pyrimidine deoxyribonucleotide biosynthetic process	Biological Process	0.000373462
GO:0018393	0.000138659	Inf	0.155657	3	3	internal peptidyl-lysine acetylation	Biological Process	0.000373462
GO:0018394	0.000138659	Inf	0.155657	3	3	peptidyl-lysine acetylation	Biological Process	0.000373462
GO:0046385	0.000138659	Inf	0.155657	3	3	deoxyribose phosphate biosynthetic process	Biological Process	0.000373462
GO:0010467	0.000138902	1.6757	49.9139	75	962	gene expression	Biological Process	0.000373462
GO:0034660	0.00016138	2.95065	6.90078	18	133	ncRNA metabolic process	Biological Process	0.000429844
GO:0008140	0.00017119	Inf	0.166795	3	3	cAMP response element binding protein binding	Molecular Function	0.000435616
GO:0042083	0.00017119	Inf	0.166795	3	3	5,10-methylenetetrahydrofolate-dependent methyltransferase activity	Molecular Function	0.000435616
GO:0140297	0.00017119	Inf	0.166795	3	3	DNA-binding transcription factor binding	Molecular Function	0.000435616
GO:0019799	0.00017119	Inf	0.166795	3	3	tubulin N-acetyltransferase activity	Molecular Function	0.000435616
GO:0004799	0.00017119	Inf	0.166795	3	3	thymidylate synthase activity	Molecular Function	0.000435616
GO:0006289	0.000214333	13.2096	0.622626	5	12	nucleotide-excision repair	Biological Process	0.000540573
GO:1901605	0.000280583	4.43941	2.69805	10	52	alpha-amino acid metabolic process	Biological Process	0.000701459
GO:0004620	0.000301636	8.55602	1.00077	6	18	phospholipase activity	Molecular Function	0.000747532
GO:0044238	0.000328116	1.43612	185.854	219	3582	primary metabolic process	Biological Process	0.000806147
GO:0044282	0.000344657	6.49475	1.40091	7	27	small molecule catabolic process	Biological Process	0.000839549
GO:0006082	0.00037839	2.25341	12.712	26	245	organic acid metabolic process	Biological Process	0.000898676
GO:0019752	0.00037839	2.25341	12.712	26	245	carboxylic acid metabolic process	Biological Process	0.000898676
GO:0043436	0.00037839	2.25341	12.712	26	245	oxoacid metabolic process	Biological Process	0.000898676
GO:0008094	0.000438401	5.27398	1.89035	8	34	ATP-dependent activity, acting on DNA	Molecular Function	0.0010326
GO:0005667	0.000474291	6.07303	1.46944	7	32	transcription regulator complex	Cellular Component	0.0011073
GO:0030170	0.000493884	3.49641	3.94749	12	71	pyridoxal phosphate binding	Molecular Function	0.00113514
GO:0070279	0.000493884	3.49641	3.94749	12	71	vitamin B6 binding	Molecular Function	0.00113514
GO:0006545	0.000533211	55.239	0.207542	3	4	glycine biosynthetic process	Biological Process	0.00120607
GO:0009070	0.000533211	55.239	0.207542	3	4	serine family amino acid biosynthetic process	Biological Process	0.00120607
GO:0016298	0.00057237	7.33253	1.11197	6	20	lipase activity	Molecular Function	0.00128445
GO:0007049	0.000583257	4.40689	2.43862	9	47	cell cycle	Biological Process	0.00129866
GO:0004146	0.000656317	51.1674	0.222394	3	4	dihydrofolate reductase activity	Molecular Function	0.00143885
GO:0019206	0.000656317	51.1674	0.222394	3	4	nucleoside kinase activity	Molecular Function	0.00143885
GO:0016620	0.000684047	3.90077	3.00232	10	54	oxidoreductase activity, acting on the aldehyde or oxo group of donors, NAD or NADP as acceptor	Molecular Function	0.00146814
GO:0007265	0.000690284	2.86918	5.86306	15	113	Ras protein signal transduction	Biological Process	0.00146814
GO:0006399	0.000690284	2.86918	5.86306	15	113	tRNA metabolic process	Biological Process	0.00146814
GO:0046578	0.000690284	2.86918	5.86306	15	113	regulation of Ras protein signal transduction	Biological Process	0.00146814
GO:0006801	0.000730036	14.7604	0.46697	4	9	superoxide metabolic process	Biological Process	0.00152985
GO:0072593	0.000730036	14.7604	0.46697	4	9	reactive oxygen species metabolic process	Biological Process	0.00152985
GO:0140056	0.000852613	5.40923	1.60845	7	31	organelle localization by membrane tethering	Biological Process	0.00173568
GO:0022406	0.000852613	5.40923	1.60845	7	31	membrane docking	Biological Process	0.00173568
GO:0048278	0.000852613	5.40923	1.60845	7	31	vesicle docking	Biological Process	0.00173568
GO:0051640	0.000852613	5.40923	1.60845	7	31	organelle localization	Biological Process	0.00173568
GO:0005801	0.000885597	31.8309	0.2296	3	5	cis-Golgi network	Cellular Component	0.00179085
GO:0016903	0.00107708	3.37281	3.7251	11	67	oxidoreductase activity, acting on the aldehyde or oxo group of donors	Molecular Function	0.00216175
GO:0140101	0.00150462	2.86469	5.05946	13	91	catalytic activity, acting on a tRNA	Molecular Function	0.00295625
GO:0016779	0.00151236	2.52731	6.94981	16	125	nucleotidyltransferase activity	Molecular Function	0.00295625
GO:0034212	0.00151948	11.3818	0.555985	4	10	peptide N-acetyltransferase activity	Molecular Function	0.00295625
GO:0061733	0.00151948	11.3818	0.555985	4	10	peptide-lysine-N-acetyltransferase activity	Molecular Function	0.00295625
GO:0006887	0.00152481	4.80616	1.76411	7	34	exocytosis	Biological Process	0.00295625
GO:0006418	0.00154157	3.44699	3.32067	10	64	tRNA aminoacylation for protein translation	Biological Process	0.00296856
GO:0016742	0.00164277	5.70121	1.33436	6	24	hydroxymethyl-, formyl- and related transferase activity	Molecular Function	0.0031422
GO:0005730	0.0017117	21.2132	0.27552	3	6	nucleolus	Cellular Component	0.003249
GO:0032940	0.00182259	4.63386	1.81599	7	35	secretion by cell	Biological Process	0.00338556
GO:0046903	0.00182259	4.63386	1.81599	7	35	secretion	Biological Process	0.00338556
GO:0140352	0.00182259	4.63386	1.81599	7	35	export from cell	Biological Process	0.00338556
GO:0019842	0.00182939	2.94431	4.55907	12	82	vitamin binding	Molecular Function	0.00338556
GO:0033557	0.00209417	Inf	0.0918401	2	2	Slx1-Slx4 complex	Cellular Component	0.0038429
GO:0030983	0.00228332	9.75499	0.611583	4	11	mismatched DNA binding	Molecular Function	0.00414488
GO:0051537	0.00228332	9.75499	0.611583	4	11	2 iron, 2 sulfur cluster binding	Molecular Function	0.00414488
GO:0006457	0.00239387	2.5903	5.96684	14	115	protein folding	Biological Process	0.00431805
GO:0009394	0.00246483	18.4078	0.311313	3	6	2'-deoxyribonucleotide metabolic process	Biological Process	0.0043632
GO:0019692	0.00246483	18.4078	0.311313	3	6	deoxyribose phosphate metabolic process	Biological Process	0.0043632
GO:0009219	0.00246483	18.4078	0.311313	3	6	pyrimidine deoxyribonucleotide metabolic process	Biological Process	0.0043632
GO:0006298	0.00253204	9.22135	0.622626	4	12	mismatch repair	Biological Process	0.00445452
GO:0004784	0.00308713	Inf	0.111197	2	2	superoxide dismutase activity	Molecular Function	0.00508574
GO:0004375	0.00308713	Inf	0.111197	2	2	glycine dehydrogenase (decarboxylating) activity	Molecular Function	0.00508574
GO:0017108	0.00308713	Inf	0.111197	2	2	5'-flap endonuclease activity	Molecular Function	0.00508574
GO:0042802	0.00308713	Inf	0.111197	2	2	identical protein binding	Molecular Function	0.00508574
GO:0042803	0.00308713	Inf	0.111197	2	2	protein homodimerization activity	Molecular Function	0.00508574
GO:0000774	0.00308713	Inf	0.111197	2	2	adenyl-nucleotide exchange factor activity	Molecular Function	0.00508574
GO:0048256	0.00308713	Inf	0.111197	2	2	flap endonuclease activity	Molecular Function	0.00508574
GO:0016642	0.00308713	Inf	0.111197	2	2	oxidoreductase activity, acting on the CH-NH2 group of donors, disulfide as acceptor	Molecular Function	0.00508574
GO:0044183	0.00308713	Inf	0.111197	2	2	protein folding chaperone	Molecular Function	0.00508574
GO:0016721	0.00308713	Inf	0.111197	2	2	oxidoreductase activity, acting on superoxide radicals as acceptor	Molecular Function	0.00508574
GO:0001671	0.00308713	Inf	0.111197	2	2	ATPase activator activity	Molecular Function	0.00508574
GO:0003690	0.00327549	8.53492	0.667181	4	12	double-stranded DNA binding	Molecular Function	0.00536502
GO:0003684	0.00403741	5.69464	1.11197	5	20	damaged DNA binding	Molecular Function	0.00657521
GO:0045892	0.00471406	7.375	0.726397	4	14	negative regulation of DNA-templated transcription	Biological Process	0.00750563
GO:0051253	0.00471406	7.375	0.726397	4	14	negative regulation of RNA metabolic process	Biological Process	0.00750563
GO:1902679	0.00471406	7.375	0.726397	4	14	negative regulation of RNA biosynthetic process	Biological Process	0.00750563
GO:1903507	0.00471406	7.375	0.726397	4	14	negative regulation of nucleic acid-templated transcription	Biological Process	0.00750563
GO:0007264	0.00492709	1.86114	14.4242	25	278	small GTPase mediated signal transduction	Biological Process	0.00780123
GO:0071704	0.00498958	1.31763	197.84	223	3813	organic substance metabolic process	Biological Process	0.00785652
GO:0043038	0.00508474	2.85918	3.89141	10	75	amino acid activation	Biological Process	0.00786078
GO:0043039	0.00508474	2.85918	3.89141	10	75	tRNA aminoacylation	Biological Process	0.00786078
GO:0016875	0.00510261	2.85681	3.89189	10	70	ligase activity, forming carbon-oxygen bonds	Molecular Function	0.00786078
GO:0004812	0.00510261	2.85681	3.89189	10	70	aminoacyl-tRNA ligase activity	Molecular Function	0.00786078
GO:0007017	0.00515152	2.35357	6.48569	14	125	microtubule-based process	Biological Process	0.00789346
GO:0008092	0.00568344	2.24144	7.2278	15	130	cytoskeletal protein binding	Molecular Function	0.00866192
GO:0019900	0.00605982	6.82682	0.778378	4	14	kinase binding	Molecular Function	0.00901577
GO:0019901	0.00605982	6.82682	0.778378	4	14	protein kinase binding	Molecular Function	0.00901577
GO:0005672	0.00609283	42.146	0.13776	2	3	transcription factor TFIIA complex	Cellular Component	0.00901577
GO:0022613	0.00611413	3.60003	2.23108	7	43	ribonucleoprotein complex biogenesis	Biological Process	0.00901577
GO:0031327	0.00616869	6.7036	0.778283	4	15	negative regulation of cellular biosynthetic process	Biological Process	0.00901577
GO:0045934	0.00616869	6.7036	0.778283	4	15	negative regulation of nucleobase-containing compound metabolic process	Biological Process	0.00901577
GO:0010558	0.00616869	6.7036	0.778283	4	15	negative regulation of macromolecule biosynthetic process	Biological Process	0.00901577
GO:0009890	0.00616869	6.7036	0.778283	4	15	negative regulation of biosynthetic process	Biological Process	0.00901577
GO:0009262	0.00638329	11.0416	0.415084	3	8	deoxyribonucleotide metabolic process	Biological Process	0.00928183
GO:0007018	0.00735039	2.42761	5.3961	12	104	microtubule-based movement	Biological Process	0.0106338
GO:0051056	0.00754257	2.17002	7.47152	15	144	regulation of small GTPase mediated signal transduction	Biological Process	0.0108567
GO:0008134	0.00776398	10.2301	0.444788	3	8	transcription factor binding	Molecular Function	0.0110303
GO:0006909	0.00777927	36.7306	0.155657	2	3	phagocytosis	Biological Process	0.0110303
GO:0000910	0.00777927	36.7306	0.155657	2	3	cytokinesis	Biological Process	0.0110303
GO:0008380	0.00789341	6.1441	0.830168	4	16	RNA splicing	Biological Process	0.0111367
GO:0003723	0.00815757	1.87371	11.8981	21	214	RNA binding	Molecular Function	0.0114527
GO:1902531	0.00853603	2.13628	7.57529	15	146	regulation of intracellular signal transduction	Biological Process	0.0119253
GO:0140098	0.00881162	1.89137	11.2309	20	202	catalytic activity, acting on RNA	Molecular Function	0.0122503
GO:0008152	0.00896012	1.30131	233.433	256	4499	metabolic process	Biological Process	0.0123963
GO:0044085	0.00970577	2.24114	6.27815	13	121	cellular component biogenesis	Biological Process	0.013363
GO:0031324	0.0099069	5.67067	0.882054	4	17	negative regulation of cellular metabolic process	Biological Process	0.0135094
GO:0051172	0.0099069	5.67067	0.882054	4	17	negative regulation of nitrogen compound metabolic process	Biological Process	0.0135094
GO:0034470	0.0106192	2.90568	3.06125	8	59	ncRNA processing	Biological Process	0.0144117
GO:0003777	0.0108996	2.28625	5.67104	12	102	microtubule motor activity	Molecular Function	0.0147222
GO:0016874	0.0117195	1.86709	10.7861	19	194	ligase activity	Molecular Function	0.0155694
GO:0097525	0.0118191	21.0657	0.18368	2	4	spliceosomal snRNP complex	Cellular Component	0.0155694
GO:0005685	0.0118191	21.0657	0.18368	2	4	U1 snRNP	Cellular Component	0.0155694
GO:0120114	0.0118191	21.0657	0.18368	2	4	Sm-like protein family complex	Cellular Component	0.0155694
GO:0030532	0.0118191	21.0657	0.18368	2	4	small nuclear ribonucleoprotein complex	Cellular Component	0.0155694
GO:0006367	0.0126568	7.8846	0.518855	3	10	transcription initiation at RNA polymerase II promoter	Biological Process	0.016623
GO:0006352	0.0134019	4.01124	1.45279	5	28	DNA-templated transcription initiation	Biological Process	0.0175208
GO:0051082	0.0143442	2.73708	3.22471	8	58	unfolded protein binding	Molecular Function	0.0186672
GO:0016741	0.0149847	2.03543	7.339	14	132	transferase activity, transferring one-carbon groups	Molecular Function	0.0189479
GO:0022618	0.0150253	18.3627	0.207542	2	4	ribonucleoprotein complex assembly	Biological Process	0.0189479
GO:0071826	0.0150253	18.3627	0.207542	2	4	ribonucleoprotein complex subunit organization	Biological Process	0.0189479
GO:0006376	0.0150253	18.3627	0.207542	2	4	mRNA splice site selection	Biological Process	0.0189479
GO:0006493	0.0150253	18.3627	0.207542	2	4	protein O-linked glycosylation	Biological Process	0.0189479
GO:0000245	0.0150253	18.3627	0.207542	2	4	spliceosomal complex assembly	Biological Process	0.0189479
GO:0006420	0.0150253	18.3627	0.207542	2	4	arginyl-tRNA aminoacylation	Biological Process	0.0189479
GO:0003682	0.0152486	3.88048	1.50116	5	27	chromatin binding	Molecular Function	0.0191447
GO:0034728	0.0167433	6.89805	0.570741	3	11	nucleosome organization	Biological Process	0.0208378
GO:0006334	0.0167433	6.89805	0.570741	3	11	nucleosome assembly	Biological Process	0.0208378
GO:0016192	0.017036	2.06607	6.74512	13	130	vesicle-mediated transport	Biological Process	0.0210163
GO:0008176	0.0171817	17.0306	0.222394	2	4	tRNA (guanine-N7-)-methyltransferase activity	Molecular Function	0.0210163
GO:0004814	0.0171817	17.0306	0.222394	2	4	arginine-tRNA ligase activity	Molecular Function	0.0210163
GO:0000030	0.0171817	17.0306	0.222394	2	4	mannosyltransferase activity	Molecular Function	0.0210163
GO:0030145	0.0201879	6.39226	0.611583	3	11	manganese ion binding	Molecular Function	0.0245878
GO:0005794	0.0227182	3.43885	1.65312	5	36	Golgi apparatus	Cellular Component	0.0274523
GO:0032561	0.0228287	1.63466	14.7336	23	265	guanyl ribonucleotide binding	Molecular Function	0.0274523
GO:0005525	0.0228287	1.63466	14.7336	23	265	GTP binding	Molecular Function	0.0274523
GO:0090079	0.0241462	2.65841	2.89112	7	52	translation regulator activity, nucleic acid binding	Molecular Function	0.0282521
GO:0008135	0.0241462	2.65841	2.89112	7	52	translation factor activity, RNA binding	Molecular Function	0.0282521
GO:0045182	0.0241462	2.65841	2.89112	7	52	translation regulator activity	Molecular Function	0.0282521
GO:0042246	0.0241878	12.2401	0.259428	2	5	tissue regeneration	Biological Process	0.0282521
GO:0031099	0.0241878	12.2401	0.259428	2	5	regeneration	Biological Process	0.0282521
GO:0048589	0.0241878	12.2401	0.259428	2	5	developmental growth	Biological Process	0.0282521
GO:0051301	0.0241878	12.2401	0.259428	2	5	cell division	Biological Process	0.0282521
GO:0008080	0.0246783	2.92797	2.27954	6	41	N-acetyltransferase activity	Molecular Function	0.0285907
GO:0016407	0.0246783	2.92797	2.27954	6	41	acetyltransferase activity	Molecular Function	0.0285907
GO:0009059	0.0260411	1.3551	45.2442	58	872	macromolecule biosynthetic process	Biological Process	0.0300474
GO:0006413	0.0262097	3.29261	1.71222	5	33	translational initiation	Biological Process	0.03012
GO:0071900	0.0268718	5.51688	0.674512	3	13	regulation of protein serine/threonine kinase activity	Biological Process	0.0302706
GO:0006325	0.0268718	5.51688	0.674512	3	13	chromatin organization	Biological Process	0.0302706
GO:0006338	0.0268718	5.51688	0.674512	3	13	chromatin remodeling	Biological Process	0.0302706
GO:0000079	0.0268718	5.51688	0.674512	3	13	regulation of cyclin-dependent protein serine/threonine kinase activity	Biological Process	0.0302706
GO:1904029	0.0268718	5.51688	0.674512	3	13	regulation of cyclin-dependent protein kinase activity	Biological Process	0.0302706
GO:0016888	0.0275877	11.3528	0.277992	2	5	endodeoxyribonuclease activity, producing 5'-phosphomonoesters	Molecular Function	0.0308118
GO:0016423	0.0275877	11.3528	0.277992	2	5	tRNA (guanine) methyltransferase activity	Molecular Function	0.0308118
GO:0065003	0.0276766	2.38642	3.63199	8	70	protein-containing complex assembly	Biological Process	0.0308118
GO:0071840	0.0286344	1.64025	13.4902	21	260	cellular component organization or biogenesis	Biological Process	0.0317541
GO:0022607	0.0293321	2.22111	4.35838	9	84	cellular component assembly	Biological Process	0.0324017
GO:0043549	0.0329148	5.01464	0.726397	3	14	regulation of kinase activity	Biological Process	0.0356682
GO:0045859	0.0329148	5.01464	0.726397	3	14	regulation of protein kinase activity	Biological Process	0.0356682
GO:0071824	0.0329148	5.01464	0.726397	3	14	protein-DNA complex subunit organization	Biological Process	0.0356682
GO:0051338	0.0329148	5.01464	0.726397	3	14	regulation of transferase activity	Biological Process	0.0356682
GO:0065004	0.0329148	5.01464	0.726397	3	14	protein-DNA complex assembly	Biological Process	0.0356682
GO:0016410	0.0337116	2.69615	2.44633	6	44	N-acyltransferase activity	Molecular Function	0.0363932
GO:0019001	0.0343477	1.56215	15.3452	23	276	guanyl nucleotide binding	Molecular Function	0.03694
GO:0010605	0.0380265	3.50645	1.29714	4	25	negative regulation of macromolecule metabolic process	Biological Process	0.04059
GO:0009892	0.0380265	3.50645	1.29714	4	25	negative regulation of metabolic process	Biological Process	0.04059
GO:0051260	0.0396014	4.5961	0.778283	3	15	protein homooligomerization	Biological Process	0.0420888
GO:0008175	0.0398736	8.51393	0.333591	2	6	tRNA methyltransferase activity	Molecular Function	0.0420888
GO:0003729	0.0398736	8.51393	0.333591	2	6	mRNA binding	Molecular Function	0.0420888
GO:0008081	0.0407845	2.56092	2.55753	6	46	phosphoric diester hydrolase activity	Molecular Function	0.0428914
GO:0023051	0.043012	1.70899	9.23562	15	178	regulation of signaling	Biological Process	0.0447387
GO:0010646	0.043012	1.70899	9.23562	15	178	regulation of cell communication	Biological Process	0.0447387
GO:0009966	0.043012	1.70899	9.23562	15	178	regulation of signal transduction	Biological Process	0.0447387
GO:1990904	0.044973	2.79851	1.97456	5	43	ribonucleoprotein complex	Cellular Component	0.0466364
GO:0043933	0.0452571	2.14218	3.99519	8	77	protein-containing complex organization	Biological Process	0.0467328
GO:0005869	0.0459201	Inf	0.0459201	1	1	dynactin complex	Cellular Component	0.0470558
GO:0033588	0.0459201	Inf	0.0459201	1	1	elongator holoenzyme complex	Cellular Component	0.0470558
GO:0051259	0.0469186	4.24196	0.830168	3	16	protein complex oligomerization	Biological Process	0.0477564
GO:0018205	0.0469186	4.24196	0.830168	3	16	peptidyl-lysine modification	Biological Process	0.0477564
GO:0005085	0.047271	3.24794	1.38996	4	25	guanyl-nucleotide exchange factor activity	Molecular Function	0.0479439
GO:0008033	0.0494751	2.70926	2.02354	5	39	tRNA processing	Biological Process	0.0498248
GO:0042254	0.0494751	2.70926	2.02354	5	39	ribosome biogenesis	Biological Process	0.0498248
GO:0097659	0.0499949	1.38705	26.3578	35	508	nucleic acid-templated transcription	Biological Process	0.0499949
GO:0006351	0.0499949	1.38705	26.3578	35	508	DNA-templated transcription	Biological Process	0.0499949

## Sheet: mating genes_up
GOMFID	Pvalue	OddsRatio	ExpCount	Count	Size	Term	Category	adj.p.val
GO:0003876	4.38572e-20	Inf	0.776062	15	15	AMP deaminase activity	Molecular Function	1.785e-18
GO:0047623	4.38572e-20	Inf	0.776062	15	15	adenosine-phosphate deaminase activity	Molecular Function	1.785e-18
GO:0043173	5.59967e-20	Inf	0.79433	15	15	nucleotide salvage	Biological Process	1.785e-18
GO:0106380	5.59967e-20	Inf	0.79433	15	15	purine ribonucleotide salvage	Biological Process	1.785e-18
GO:0043101	5.59967e-20	Inf	0.79433	15	15	purine-containing compound salvage	Biological Process	1.785e-18
GO:0043094	5.59967e-20	Inf	0.79433	15	15	cellular metabolic compound salvage	Biological Process	1.785e-18
GO:0032261	5.59967e-20	Inf	0.79433	15	15	purine nucleotide salvage	Biological Process	1.785e-18
GO:0032264	5.59967e-20	Inf	0.79433	15	15	IMP salvage	Biological Process	1.785e-18
GO:0046040	3.94419e-17	92.9003	0.953196	15	18	IMP metabolic process	Biological Process	1.0047e-15
GO:0006188	3.94419e-17	92.9003	0.953196	15	18	IMP biosynthetic process	Biological Process	1.0047e-15
GO:0009167	1.78384e-16	69.6654	1.00615	15	19	purine ribonucleoside monophosphate metabolic process	Biological Process	3.24214e-15
GO:0009168	1.78384e-16	69.6654	1.00615	15	19	purine ribonucleoside monophosphate biosynthetic process	Biological Process	3.24214e-15
GO:0009126	1.78384e-16	69.6654	1.00615	15	19	purine nucleoside monophosphate metabolic process	Biological Process	3.24214e-15
GO:0009127	1.78384e-16	69.6654	1.00615	15	19	purine nucleoside monophosphate biosynthetic process	Biological Process	3.24214e-15
GO:0016814	1.4575e-14	35.1298	1.18996	15	23	hydrolase activity, acting on carbon-nitrogen (but not peptide) bonds, in cyclic amidines	Molecular Function	2.482e-13
GO:0019239	3.70235e-14	31.2239	1.2417	15	24	deaminase activity	Molecular Function	5.89687e-13
GO:0031012	1.09008e-11	16.3771	1.66501	15	36	extracellular matrix	Cellular Component	1.635e-10
GO:0016810	1.5641e-11	6.87532	4.65637	24	90	hydrolase activity, acting on carbon-nitrogen (but not peptide) bonds	Molecular Function	2.21e-10
GO:0016459	2.10956e-11	10.7743	2.63627	18	57	myosin complex	Cellular Component	2.83184e-10
GO:0030312	2.79713e-11	14.9426	1.75752	15	38	external encapsulating structure	Cellular Component	3.57e-10
GO:0009161	4.09571e-11	14.6353	1.80048	15	34	ribonucleoside monophosphate metabolic process	Biological Process	4.75227e-10
GO:0009156	4.09571e-11	14.6353	1.80048	15	34	ribonucleoside monophosphate biosynthetic process	Biological Process	4.75227e-10
GO:0015629	5.12997e-11	7.07944	4.67129	23	101	actin cytoskeleton	Cellular Component	5.68761e-10
GO:0009123	1.78418e-10	12.6342	1.95935	15	37	nucleoside monophosphate metabolic process	Biological Process	1.8156e-09
GO:0009124	1.78418e-10	12.6342	1.95935	15	37	nucleoside monophosphate biosynthetic process	Biological Process	1.8156e-09
GO:0004725	8.70594e-09	11.0249	1.81081	13	35	protein tyrosine phosphatase activity	Molecular Function	8.5425e-08
GO:0016887	1.70888e-08	3.5308	10.5544	32	204	ATP hydrolysis activity	Molecular Function	1.615e-07
GO:0016787	3.8113e-08	1.77589	84.6425	133	1636	hydrolase activity	Molecular Function	3.46982e-07
GO:0008745	1.0073e-07	43.2071	0.517375	7	10	N-acetylmuramoyl-L-alanine amidase activity	Molecular Function	8.88103e-07
GO:0008237	9.31515e-07	3.52709	7.86409	24	152	metallopeptidase activity	Molecular Function	7.922e-06
GO:0016817	1.13214e-06	2.58631	16.4008	38	317	hydrolase activity, acting on acid anhydrides	Molecular Function	9.29516e-06
GO:0004222	1.3083e-06	4.67534	4.39768	17	85	metalloendopeptidase activity	Molecular Function	1.02e-05
GO:0006026	1.44093e-06	21.2219	0.688419	7	13	aminoglycan catabolic process	Biological Process	1.02e-05
GO:0006027	1.44093e-06	21.2219	0.688419	7	13	glycosaminoglycan catabolic process	Biological Process	1.02e-05
GO:0000270	1.44093e-06	21.2219	0.688419	7	13	peptidoglycan metabolic process	Biological Process	1.02e-05
GO:0009253	1.44093e-06	21.2219	0.688419	7	13	peptidoglycan catabolic process	Biological Process	1.02e-05
GO:0061783	4.29834e-06	16.1961	0.776062	7	15	peptidoglycan muralytic activity	Molecular Function	2.96351e-05
GO:0006470	6.14058e-06	5.42927	3.01845	13	57	protein dephosphorylation	Biological Process	4.12026e-05
GO:0004721	7.55006e-06	5.26246	3.05251	13	59	phosphoprotein phosphatase activity	Molecular Function	4.52625e-05
GO:0051189	7.80983e-06	45.2685	0.370687	5	7	prosthetic group metabolic process	Biological Process	4.52625e-05
GO:0006777	7.80983e-06	45.2685	0.370687	5	7	Mo-molybdopterin cofactor biosynthetic process	Biological Process	4.52625e-05
GO:0019720	7.80983e-06	45.2685	0.370687	5	7	Mo-molybdopterin cofactor metabolic process	Biological Process	4.52625e-05
GO:0043545	7.80983e-06	45.2685	0.370687	5	7	molybdopterin cofactor metabolic process	Biological Process	4.52625e-05
GO:0032324	7.80983e-06	45.2685	0.370687	5	7	molybdopterin cofactor biosynthetic process	Biological Process	4.52625e-05
GO:0030203	8.35766e-06	14.142	0.847285	7	16	glycosaminoglycan metabolic process	Biological Process	4.73733e-05
GO:0071944	8.90912e-06	4.30568	4.62504	16	100	cell periphery	Cellular Component	4.93924e-05
GO:0043167	1.28884e-05	1.43865	179.477	228	3469	ion binding	Molecular Function	6.99894e-05
GO:0009152	1.32132e-05	4.31718	4.18347	15	79	purine ribonucleotide biosynthetic process	Biological Process	7.0125e-05
GO:0017111	1.39106e-05	2.4528	14.8486	33	287	ribonucleoside triphosphate phosphatase activity	Molecular Function	7.23367e-05
GO:0005856	1.87992e-05	3.10301	9.01883	23	195	cytoskeleton	Cellular Component	9.588e-05
GO:1901136	2.11921e-05	11.5674	0.953196	7	18	carbohydrate derivative catabolic process	Biological Process	0.000104942
GO:0016462	2.1357e-05	2.395	15.1591	33	293	pyrophosphatase activity	Molecular Function	0.000104942
GO:0016311	2.79638e-05	4.58877	3.4421	13	65	dephosphorylation	Biological Process	0.000134717
GO:0016811	3.16439e-05	6.9531	1.70734	9	33	hydrolase activity, acting on carbon-nitrogen (but not peptide) bonds, in linear amides	Molecular Function	0.000149222
GO:1901265	3.31483e-05	1.52162	95.8178	133	1852	nucleoside phosphate binding	Molecular Function	0.000150723
GO:0000166	3.31483e-05	1.52162	95.8178	133	1852	nucleotide binding	Molecular Function	0.000150723
GO:0036094	5.41439e-05	1.49457	100.319	137	1939	small molecule binding	Molecular Function	0.000242026
GO:0016614	6.2178e-05	2.96801	7.55367	20	146	oxidoreductase activity, acting on CH-OH group of donors	Molecular Function	0.000268831
GO:0016818	6.22235e-05	2.25316	15.9869	33	309	hydrolase activity, acting on acid anhydrides, in phosphorus-containing anhydrides	Molecular Function	0.000268831
GO:0004175	7.35805e-05	2.12328	18.9359	37	366	endopeptidase activity	Molecular Function	0.0003128
GO:0008812	8.47511e-05	5.95786	1.91429	9	37	choline dehydrogenase activity	Molecular Function	0.000354492
GO:0042626	0.000107005	2.93282	7.24324	19	140	ATPase-coupled transmembrane transporter activity	Molecular Function	0.000437688
GO:0009260	0.000109851	3.48998	4.9778	15	94	ribonucleotide biosynthetic process	Biological Process	0.000437688
GO:0046390	0.000109851	3.48998	4.9778	15	94	ribose phosphate biosynthetic process	Biological Process	0.000437688
GO:0004756	0.000137901	Inf	0.155212	3	3	selenide, water dikinase activity	Molecular Function	0.00048875
GO:0004379	0.000137901	Inf	0.155212	3	3	glycylpeptide N-tetradecanoyltransferase activity	Molecular Function	0.00048875
GO:0016421	0.000137901	Inf	0.155212	3	3	CoA carboxylase activity	Molecular Function	0.00048875
GO:0004652	0.000137901	Inf	0.155212	3	3	polynucleotide adenylyltransferase activity	Molecular Function	0.00048875
GO:0019107	0.000137901	Inf	0.155212	3	3	myristoyltransferase activity	Molecular Function	0.00048875
GO:0004611	0.000137901	Inf	0.155212	3	3	phosphoenolpyruvate carboxykinase activity	Molecular Function	0.00048875
GO:0003989	0.000137901	Inf	0.155212	3	3	acetyl-CoA carboxylase activity	Molecular Function	0.00048875
GO:0016781	0.000137901	Inf	0.155212	3	3	phosphotransferase activity, paired acceptors	Molecular Function	0.00048875
GO:0009150	0.000155267	2.96344	6.88419	18	130	purine ribonucleotide metabolic process	Biological Process	0.000542372
GO:0005488	0.000170971	1.37256	446.598	489	8632	binding	Molecular Function	0.000589257
GO:0043168	0.000187478	1.46632	92.4031	125	1786	anion binding	Molecular Function	0.0006358
GO:0140657	0.000223558	1.95677	21.471	39	415	ATP-dependent activity	Molecular Function	0.000751579
GO:0033036	0.000246104	2.41865	11.0147	24	208	macromolecule localization	Biological Process	0.00081502
GO:0006164	0.00025038	3.20271	5.34849	15	101	purine nucleotide biosynthetic process	Biological Process	0.000818549
GO:0007265	0.000275761	3.03201	5.98395	16	113	Ras protein signal transduction	Biological Process	0.00087899
GO:0046578	0.000275761	3.03201	5.98395	16	113	regulation of Ras protein signal transduction	Biological Process	0.00087899
GO:0006913	0.000436071	7.76703	1.05911	6	20	nucleocytoplasmic transport	Biological Process	0.00135607
GO:0051169	0.000436071	7.76703	1.05911	6	20	nuclear transport	Biological Process	0.00135607
GO:0043228	0.000461304	2.09075	19.3327	34	418	non-membrane-bounded organelle	Cellular Component	0.00140039
GO:0043232	0.000461304	2.09075	19.3327	34	418	intracellular non-membrane-bounded organelle	Cellular Component	0.00140039
GO:0004420	0.000530293	55.2279	0.20695	3	4	hydroxymethylglutaryl-CoA reductase (NADPH) activity	Molecular Function	0.00159
GO:1901363	0.000596819	1.31625	203.432	242	3932	heterocyclic compound binding	Molecular Function	0.00172833
GO:0097159	0.000596819	1.31625	203.432	242	3932	organic cyclic compound binding	Molecular Function	0.00172833
GO:0019693	0.000609256	2.6078	7.67852	18	145	ribose phosphate metabolic process	Biological Process	0.00172833
GO:0009259	0.000609256	2.6078	7.67852	18	145	ribonucleotide metabolic process	Biological Process	0.00172833
GO:0005524	0.000609599	1.48889	66.1205	92	1278	ATP binding	Molecular Function	0.00172833
GO:0072522	0.000639865	2.89557	5.82509	15	110	purine-containing compound biosynthetic process	Biological Process	0.00179303
GO:0003723	0.000715423	2.24999	11.0718	23	214	RNA binding	Molecular Function	0.00198179
GO:0032559	0.000866208	1.46967	66.8448	92	1292	adenyl ribonucleotide binding	Molecular Function	0.00237452
GO:0008233	0.000906582	1.69746	30.1112	48	582	peptidase activity	Molecular Function	0.00246048
GO:0005509	0.000918476	2.12474	12.6757	25	245	calcium ion binding	Molecular Function	0.00246411
GO:0050660	0.00120665	2.68115	6.15676	15	119	flavin adenine dinucleotide binding	Molecular Function	0.00321406
GO:0051028	0.00126011	12.034	0.529553	4	10	mRNA transport	Biological Process	0.00330459
GO:0016885	0.00127464	27.6117	0.258687	3	5	ligase activity, forming carbon-carbon bonds	Molecular Function	0.00330459
GO:0030554	0.00131629	1.43863	70.3629	95	1360	adenyl nucleotide binding	Molecular Function	0.003366
GO:1901564	0.00131816	1.40301	109.935	137	2076	organonitrogen compound metabolic process	Biological Process	0.003366
GO:0043631	0.00136054	27.0229	0.264777	3	5	RNA polyadenylation	Biological Process	0.00336832
GO:0000184	0.00136054	27.0229	0.264777	3	5	nuclear-transcribed mRNA catabolic process, nonsense-mediated decay	Biological Process	0.00336832
GO:0000956	0.00136054	27.0229	0.264777	3	5	nuclear-transcribed mRNA catabolic process	Biological Process	0.00336832
GO:0003774	0.00145879	2.37678	8.22625	18	159	cytoskeletal motor activity	Molecular Function	0.00357981
GO:0035639	0.00166735	1.40338	79.7274	105	1541	purine ribonucleoside triphosphate binding	Molecular Function	0.00405571
GO:0071705	0.00177852	2.10018	11.915	23	225	nitrogen compound transport	Biological Process	0.00427852
GO:0030904	0.00212452	Inf	0.0925008	2	2	retromer complex	Cellular Component	0.00479428
GO:0062023	0.00212452	Inf	0.0925008	2	2	collagen-containing extracellular matrix	Cellular Component	0.00479428
GO:0005604	0.00212452	Inf	0.0925008	2	2	basement membrane	Cellular Component	0.00479428
GO:0005606	0.00212452	Inf	0.0925008	2	2	laminin-1 complex	Cellular Component	0.00479428
GO:0015934	0.00212452	Inf	0.0925008	2	2	large ribosomal subunit	Cellular Component	0.00479428
GO:0044391	0.00212452	Inf	0.0925008	2	2	ribosomal subunit	Cellular Component	0.00479428
GO:0043256	0.00212452	Inf	0.0925008	2	2	laminin complex	Cellular Component	0.00479428
GO:0032555	0.00223881	1.38804	80.4517	105	1555	purine ribonucleotide binding	Molecular Function	0.00501053
GO:0032553	0.00241864	1.38209	81.5382	106	1576	ribonucleotide binding	Molecular Function	0.00536374
GO:0006163	0.00253192	2.26223	8.68468	18	164	purine nucleotide metabolic process	Biological Process	0.00536374
GO:0016155	0.00267298	Inf	0.103475	2	2	formyltetrahydrofolate dehydrogenase activity	Molecular Function	0.00536374
GO:0030623	0.00267298	Inf	0.103475	2	2	U5 snRNA binding	Molecular Function	0.00536374
GO:0017070	0.00267298	Inf	0.103475	2	2	U6 snRNA binding	Molecular Function	0.00536374
GO:0017076	0.00273475	1.37026	84.539	109	1634	purine nucleotide binding	Molecular Function	0.00536374
GO:0051641	0.00278903	2.13694	10.1674	20	192	cellular localization	Biological Process	0.00536374
GO:0045995	0.00279756	Inf	0.105911	2	2	regulation of embryonic development	Biological Process	0.00536374
GO:0040011	0.00279756	Inf	0.105911	2	2	locomotion	Biological Process	0.00536374
GO:0040012	0.00279756	Inf	0.105911	2	2	regulation of locomotion	Biological Process	0.00536374
GO:0030334	0.00279756	Inf	0.105911	2	2	regulation of cell migration	Biological Process	0.00536374
GO:2000145	0.00279756	Inf	0.105911	2	2	regulation of cell motility	Biological Process	0.00536374
GO:0043649	0.00279756	Inf	0.105911	2	2	dicarboxylic acid catabolic process	Biological Process	0.00536374
GO:0030155	0.00279756	Inf	0.105911	2	2	regulation of cell adhesion	Biological Process	0.00536374
GO:2000026	0.00279756	Inf	0.105911	2	2	regulation of multicellular organismal development	Biological Process	0.00536374
GO:0009256	0.00279756	Inf	0.105911	2	2	10-formyltetrahydrofolate metabolic process	Biological Process	0.00536374
GO:0009258	0.00279756	Inf	0.105911	2	2	10-formyltetrahydrofolate catabolic process	Biological Process	0.00536374
GO:0009790	0.00279756	Inf	0.105911	2	2	embryo development	Biological Process	0.00536374
GO:0016477	0.00279756	Inf	0.105911	2	2	cell migration	Biological Process	0.00536374
GO:0046907	0.00290156	2.2909	8.10217	17	153	intracellular transport	Biological Process	0.00548073
GO:0051649	0.00290156	2.2909	8.10217	17	153	establishment of localization in cell	Biological Process	0.00548073
GO:0006508	0.00312065	1.59499	33.0971	49	625	proteolysis	Biological Process	0.00585121
GO:0006066	0.00315908	3.33792	3.07141	9	58	alcohol metabolic process	Biological Process	0.00588004
GO:0007264	0.00323564	1.90455	14.7216	26	278	small GTPase mediated signal transduction	Biological Process	0.00597889
GO:0005024	0.00348938	8.18886	0.672587	4	13	transforming growth factor beta receptor activity	Molecular Function	0.00640252
GO:1901615	0.00355797	3.2707	3.12436	9	59	organic hydroxy compound metabolic process	Biological Process	0.00648058
GO:0016705	0.00378989	2.10416	9.6749	19	187	oxidoreductase activity, acting on paired donors, with incorporation or reduction of molecular oxygen	Molecular Function	0.00684608
GO:0051056	0.00381233	2.2875	7.62557	16	144	regulation of small GTPase mediated signal transduction	Biological Process	0.00684608
GO:1902531	0.00436989	2.25166	7.73148	16	146	regulation of intracellular signal transduction	Biological Process	0.00757442
GO:0051168	0.00439614	13.5076	0.370687	3	7	nuclear export	Biological Process	0.00757442
GO:0006401	0.00439614	13.5076	0.370687	3	7	RNA catabolic process	Biological Process	0.00757442
GO:0006402	0.00439614	13.5076	0.370687	3	7	mRNA catabolic process	Biological Process	0.00757442
GO:0006405	0.00439614	13.5076	0.370687	3	7	RNA export from nucleus	Biological Process	0.00757442
GO:0006406	0.00439614	13.5076	0.370687	3	7	mRNA export from nucleus	Biological Process	0.00757442
GO:0072521	0.00450939	2.12811	9.16127	18	173	purine-containing compound metabolic process	Biological Process	0.00771741
GO:0004675	0.00468733	7.36937	0.724324	4	14	transmembrane receptor protein serine/threonine kinase activity	Molecular Function	0.007973
GO:0007266	0.00495934	2.70579	4.5012	11	85	Rho protein signal transduction	Biological Process	0.00831995
GO:0035023	0.00495934	2.70579	4.5012	11	85	regulation of Rho protein signal transduction	Biological Process	0.00831995
GO:0140096	0.00512854	1.37492	68.2934	89	1320	catalytic activity, acting on a protein	Molecular Function	0.00855
GO:0046983	0.0052149	1.92339	12.1583	22	235	protein dimerization activity	Molecular Function	0.00862695
GO:0015031	0.00556478	2.13091	8.63172	17	163	protein transport	Biological Process	0.00915496
GO:0097367	0.00588924	1.3313	85.729	108	1657	carbohydrate derivative binding	Molecular Function	0.00962788
GO:0090407	0.00619613	1.97209	10.9088	20	206	organophosphate biosynthetic process	Biological Process	0.0100638
GO:0031123	0.00675943	10.8046	0.423643	3	8	RNA 3'-end processing	Biological Process	0.0109092
GO:0071702	0.00728565	1.79677	14.8804	25	281	organic substance transport	Biological Process	0.0116845
GO:0045184	0.00750276	2.05887	8.8965	17	168	establishment of protein localization	Biological Process	0.0119575
GO:0017069	0.00774312	36.7635	0.155212	2	3	snRNA binding	Molecular Function	0.012259
GO:0016791	0.00793926	2.29434	6.10502	13	118	phosphatase activity	Molecular Function	0.0122913
GO:0070727	0.00794894	2.04503	8.94945	17	169	cellular macromolecule localization	Biological Process	0.0122913
GO:0008104	0.00794894	2.04503	8.94945	17	169	protein localization	Biological Process	0.0122913
GO:0016197	0.00809781	35.9442	0.158866	2	3	endosomal transport	Biological Process	0.0122913
GO:0042147	0.00809781	35.9442	0.158866	2	3	retrograde transport, endosome to Golgi	Biological Process	0.0122913
GO:0048870	0.00809781	35.9442	0.158866	2	3	cell motility	Biological Process	0.0122913
GO:0016482	0.00809781	35.9442	0.158866	2	3	cytosolic transport	Biological Process	0.0122913
GO:1901137	0.00824527	2.08782	8.26103	16	156	carbohydrate derivative biosynthetic process	Biological Process	0.0124411
GO:0015399	0.00860871	1.9293	10.451	19	202	primary active transmembrane transporter activity	Molecular Function	0.012915
GO:0019538	0.00877535	1.33638	86.1583	106	1627	protein metabolic process	Biological Process	0.013086
GO:0010629	0.0097447	9.00254	0.476598	3	9	negative regulation of gene expression	Biological Process	0.0143636
GO:0015936	0.0097447	9.00254	0.476598	3	9	coenzyme A metabolic process	Biological Process	0.0143636
GO:1901135	0.0101797	1.66977	18.4814	29	349	carbohydrate derivative metabolic process	Biological Process	0.0148629
GO:0005506	0.0101839	1.93204	9.88185	18	191	iron ion binding	Molecular Function	0.0148629
GO:0004386	0.0110576	3.57044	1.91429	6	37	helicase activity	Molecular Function	0.0160824
GO:0008241	0.0121552	5.26212	0.931274	4	18	peptidyl-dipeptidase activity	Molecular Function	0.0175763
GO:0071704	0.0128024	1.26749	201.919	224	3813	organic substance metabolic process	Biological Process	0.0183137
GO:0023051	0.0129991	1.9282	9.42605	17	178	regulation of signaling	Biological Process	0.0183137
GO:0010646	0.0129991	1.9282	9.42605	17	178	regulation of cell communication	Biological Process	0.0183137
GO:0009966	0.0129991	1.9282	9.42605	17	178	regulation of signal transduction	Biological Process	0.0183137
GO:0033865	0.013381	7.71538	0.529553	3	10	nucleoside bisphosphate metabolic process	Biological Process	0.0185443
GO:0033875	0.013381	7.71538	0.529553	3	10	ribonucleoside bisphosphate metabolic process	Biological Process	0.0185443
GO:0034032	0.013381	7.71538	0.529553	3	10	purine nucleoside bisphosphate metabolic process	Biological Process	0.0185443
GO:0032011	0.0145442	3.92472	1.48275	5	28	ARF protein signal transduction	Biological Process	0.0199396
GO:0032012	0.0145442	3.92472	1.48275	5	28	regulation of ARF protein signal transduction	Biological Process	0.0199396
GO:0031369	0.014956	18.3802	0.20695	2	4	translation initiation factor binding	Molecular Function	0.0203457
GO:0004623	0.014956	18.3802	0.20695	2	4	phospholipase A2 activity	Molecular Function	0.0203457
GO:0050657	0.0159263	4.80748	1.00615	4	19	nucleic acid transport	Biological Process	0.0210425
GO:0050658	0.0159263	4.80748	1.00615	4	19	RNA transport	Biological Process	0.0210425
GO:0051236	0.0159263	4.80748	1.00615	4	19	establishment of RNA localization	Biological Process	0.0210425
GO:0006403	0.0159263	4.80748	1.00615	4	19	RNA localization	Biological Process	0.0210425
GO:0015931	0.0159263	4.80748	1.00615	4	19	nucleobase-containing compound transport	Biological Process	0.0210425
GO:0009058	0.0170655	1.32633	67.7299	84	1279	biosynthetic process	Biological Process	0.0223615
GO:0003824	0.0171492	1.18917	264.327	291	5109	catalytic activity	Molecular Function	0.0223615
GO:0048583	0.0175757	1.85731	9.74378	17	184	regulation of response to stimulus	Biological Process	0.0228663
GO:1901566	0.0189815	1.46656	29.5491	41	558	organonitrogen compound biosynthetic process	Biological Process	0.0245699
GO:0030662	0.0196843	6.3	0.601255	3	13	coated vesicle membrane	Cellular Component	0.0250975
GO:0030120	0.0196843	6.3	0.601255	3	13	vesicle coat	Cellular Component	0.0250975
GO:0030135	0.0196843	6.3	0.601255	3	13	coated vesicle	Cellular Component	0.0250975
GO:0070566	0.0213625	6.13243	0.620849	3	12	adenylyltransferase activity	Molecular Function	0.0271493
GO:0005515	0.0225998	1.20145	163.594	186	3162	protein binding	Molecular Function	0.0285297
GO:0004252	0.025684	1.75996	10.1405	17	196	serine-type endopeptidase activity	Molecular Function	0.0322833
GO:0034655	0.0265331	4.00454	1.16502	4	22	nucleobase-containing compound catabolic process	Biological Process	0.0331664
GO:0006629	0.0278554	1.74985	10.2733	17	194	lipid metabolic process	Biological Process	0.0340899
GO:1901293	0.0281844	1.81942	8.73763	15	165	nucleoside phosphate biosynthetic process	Biological Process	0.0340899
GO:0009165	0.0281844	1.81942	8.73763	15	165	nucleotide biosynthetic process	Biological Process	0.0340899
GO:0006413	0.0283215	3.22159	1.74753	5	33	translational initiation	Biological Process	0.0340899
GO:0006094	0.0283414	5.39847	0.688419	3	13	gluconeogenesis	Biological Process	0.0340899
GO:0051170	0.0283414	5.39847	0.688419	3	13	import into nucleus	Biological Process	0.0340899
GO:0034504	0.0283414	5.39847	0.688419	3	13	protein localization to nucleus	Biological Process	0.0340899
GO:0006606	0.0283414	5.39847	0.688419	3	13	protein import into nucleus	Biological Process	0.0340899
GO:0019199	0.0286902	3.87577	1.18996	4	23	transmembrane receptor protein kinase activity	Molecular Function	0.0341986
GO:0020037	0.028708	1.67749	11.8479	19	229	heme binding	Molecular Function	0.0341986
GO:0030659	0.0292712	5.24635	0.693756	3	15	cytoplasmic vesicle membrane	Cellular Component	0.0345563
GO:0012506	0.0292712	5.24635	0.693756	3	15	vesicle membrane	Cellular Component	0.0345563
GO:0019787	0.0296837	2.34345	3.67336	8	71	ubiquitin-like protein transferase activity	Molecular Function	0.0347408
GO:0004842	0.0296837	2.34345	3.67336	8	71	ubiquitin-protein transferase activity	Molecular Function	0.0347408
GO:0016831	0.0301792	2.76506	2.37992	6	46	carboxy-lyase activity	Molecular Function	0.0351644
GO:0046906	0.0310145	1.66139	11.9514	19	231	tetrapyrrole binding	Molecular Function	0.0359318
GO:0019637	0.0317581	1.56728	16.0984	24	304	organophosphate metabolic process	Biological Process	0.036644
GO:0016742	0.0330619	3.68168	1.2417	4	24	hydroxymethyl-, formyl- and related transferase activity	Molecular Function	0.0379641
GO:0046872	0.033163	1.23427	88.5745	105	1712	metal ion binding	Molecular Function	0.0379641
GO:0019319	0.0346876	4.90701	0.741375	3	14	hexose biosynthetic process	Biological Process	0.0389183
GO:0046364	0.0346876	4.90701	0.741375	3	14	monosaccharide biosynthetic process	Biological Process	0.0389183
GO:0097708	0.0348343	4.8411	0.740007	3	16	intracellular vesicle	Cellular Component	0.0389183
GO:0031982	0.0348343	4.8411	0.740007	3	16	vesicle	Cellular Component	0.0389183
GO:0031410	0.0348343	4.8411	0.740007	3	16	cytoplasmic vesicle	Cellular Component	0.0389183
GO:0006904	0.0354839	3.60306	1.27093	4	24	vesicle docking involved in exocytosis	Biological Process	0.0389183
GO:0140029	0.0354839	3.60306	1.27093	4	24	exocytic process	Biological Process	0.0389183
GO:0032940	0.0355606	3.00597	1.85344	5	35	secretion by cell	Biological Process	0.0389183
GO:0046903	0.0355606	3.00597	1.85344	5	35	secretion	Biological Process	0.0389183
GO:0140352	0.0355606	3.00597	1.85344	5	35	export from cell	Biological Process	0.0389183
GO:0051239	0.0364051	8.98223	0.317732	2	6	regulation of multicellular organismal process	Biological Process	0.0395034
GO:0043648	0.0364051	8.98223	0.317732	2	6	dicarboxylic acid metabolic process	Biological Process	0.0395034
GO:0043169	0.0380036	1.22451	90.0232	106	1740	cation binding	Molecular Function	0.0410093
GO:0030660	0.0382753	8.35362	0.323753	2	7	Golgi-associated vesicle membrane	Cellular Component	0.0410093
GO:0005798	0.0382753	8.35362	0.323753	2	7	Golgi-associated vesicle	Cellular Component	0.0410093
GO:0016491	0.0397194	1.2925	49.668	62	960	oxidoreductase activity	Molecular Function	0.0423577
GO:0006886	0.040122	1.86031	6.83124	12	129	intracellular protein transport	Biological Process	0.0426297
GO:0044270	0.0405372	3.431	1.32388	4	25	cellular nitrogen compound catabolic process	Biological Process	0.0427148
GO:0046700	0.0405372	3.431	1.32388	4	25	heterocycle catabolic process	Biological Process	0.0427148
GO:0006633	0.0417017	4.49746	0.79433	3	15	fatty acid biosynthetic process	Biological Process	0.0437611
GO:0008152	0.0425898	1.20937	238.246	255	4499	metabolic process	Biological Process	0.0445099
GO:0018130	0.0449144	1.32802	39.4517	50	745	heterocycle biosynthetic process	Biological Process	0.0467477
GO:1901362	0.045821	1.32591	39.5047	50	746	organic cyclic compound biosynthetic process	Biological Process	0.0471754
GO:0019439	0.0459777	3.27458	1.37684	4	26	aromatic compound catabolic process	Biological Process	0.0471754
GO:1901361	0.0459777	3.27458	1.37684	4	26	organic cyclic compound catabolic process	Biological Process	0.0471754
GO:0044281	0.0461197	1.35805	32.3557	42	611	small molecule metabolic process	Biological Process	0.0471754
GO:0005788	0.0462504	Inf	0.0462504	1	1	endoplasmic reticulum lumen	Cellular Component	0.0471754
GO:0008483	0.0466626	4.24415	0.827799	3	16	transaminase activity	Molecular Function	0.0472182
GO:0016769	0.0466626	4.24415	0.827799	3	16	transferase activity, transferring nitrogenous groups	Molecular Function	0.0472182
GO:0005921	0.0474675	4.1927	0.832507	3	18	gap junction	Cellular Component	0.0476543
GO:0005911	0.0474675	4.1927	0.832507	3	18	cell-cell junction	Cellular Component	0.0476543
GO:0050793	0.0492087	7.18477	0.370687	2	7	regulation of developmental process	Biological Process	0.0492087

## Sheet: mr_vec_all
GOMFID	Pvalue	OddsRatio	ExpCount	Count	Size	Term	Category
GO:0043167	1.63005e-21	1.79354	357.079	507	3469	ion binding	Molecular Function
GO:0043173	1.08096e-15	Inf	1.52046	15	15	nucleotide salvage	Biological Process
GO:0106380	1.08096e-15	Inf	1.52046	15	15	purine ribonucleotide salvage	Biological Process
GO:0043101	1.08096e-15	Inf	1.52046	15	15	purine-containing compound salvage	Biological Process
GO:0043094	1.08096e-15	Inf	1.52046	15	15	cellular metabolic compound salvage	Biological Process
GO:0032261	1.08096e-15	Inf	1.52046	15	15	purine nucleotide salvage	Biological Process
GO:0032264	1.08096e-15	Inf	1.52046	15	15	IMP salvage	Biological Process
GO:0003876	1.43746e-15	Inf	1.54402	15	15	AMP deaminase activity	Molecular Function
GO:0047623	1.43746e-15	Inf	1.54402	15	15	adenosine-phosphate deaminase activity	Molecular Function
GO:0032011	1.47113e-14	22.7371	2.83819	20	28	ARF protein signal transduction	Biological Process
GO:0032012	1.47113e-14	22.7371	2.83819	20	28	regulation of ARF protein signal transduction	Biological Process
GO:0036094	2.1009e-14	1.75035	199.59	298	1939	small molecule binding	Molecular Function
GO:0006260	7.46173e-14	5.89445	9.62958	37	95	DNA replication	Biological Process
GO:0009167	7.76639e-14	48.2803	1.92592	16	19	purine ribonucleoside monophosphate metabolic process	Biological Process
GO:0009168	7.76639e-14	48.2803	1.92592	16	19	purine ribonucleoside monophosphate biosynthetic process	Biological Process
GO:0009126	7.76639e-14	48.2803	1.92592	16	19	purine nucleoside monophosphate metabolic process	Biological Process
GO:0009127	7.76639e-14	48.2803	1.92592	16	19	purine nucleoside monophosphate biosynthetic process	Biological Process
GO:0043168	1.38058e-13	1.74775	183.841	276	1786	anion binding	Molecular Function
GO:1901265	4.32655e-13	1.71705	190.634	282	1852	nucleoside phosphate binding	Molecular Function
GO:0000166	4.32655e-13	1.71705	190.634	282	1852	nucleotide binding	Molecular Function
GO:0005488	4.40161e-13	1.58882	888.529	1003	8632	binding	Molecular Function
GO:0046040	6.57474e-13	45.2019	1.82455	15	18	IMP metabolic process	Biological Process
GO:0006188	6.57474e-13	45.2019	1.82455	15	18	IMP biosynthetic process	Biological Process
GO:0035639	2.13894e-12	1.75148	158.622	241	1541	purine ribonucleoside triphosphate binding	Molecular Function
GO:0032555	3.23702e-12	1.74073	160.063	242	1555	purine ribonucleotide binding	Molecular Function
GO:0005634	3.51464e-12	2.65056	54.3951	101	619	nucleus	Cellular Component
GO:0017076	8.34992e-12	1.70678	168.195	250	1634	purine nucleotide binding	Molecular Function
GO:0032553	1.35733e-11	1.70984	162.225	242	1576	ribonucleotide binding	Molecular Function
GO:0043229	1.03e-10	2.29303	105.451	155	1200	intracellular organelle	Cellular Component
GO:0043226	1.29561e-10	2.28247	105.715	155	1203	organelle	Cellular Component
GO:0005524	2.30499e-10	1.72576	131.55	200	1278	ATP binding	Molecular Function
GO:0009123	3.15159e-10	9.57285	3.75047	19	37	nucleoside monophosphate metabolic process	Biological Process
GO:0009124	3.15159e-10	9.57285	3.75047	19	37	nucleoside monophosphate biosynthetic process	Biological Process
GO:0016814	3.16002e-10	16.5151	2.36749	15	23	hydrolase activity, acting on carbon-nitrogen (but not peptide) bonds, in cyclic amidines	Molecular Function
GO:0032559	3.47462e-10	1.71312	132.991	201	1292	adenyl ribonucleotide binding	Molecular Function
GO:0030554	7.43254e-10	1.67957	139.991	208	1360	adenyl nucleotide binding	Molecular Function
GO:0019239	7.62406e-10	14.6788	2.47042	15	24	deaminase activity	Molecular Function
GO:0005622	1.18233e-09	2.27534	146.137	192	1663	intracellular anatomical structure	Cellular Component
GO:0097367	1.28596e-09	1.60864	170.562	243	1657	carbohydrate derivative binding	Molecular Function
GO:0043231	1.67918e-09	2.22952	71.8824	115	818	intracellular membrane-bounded organelle	Cellular Component
GO:0043227	2.14579e-09	2.21681	72.146	115	821	membrane-bounded organelle	Cellular Component
GO:0016598	1.07796e-08	Inf	0.810912	8	8	protein arginylation	Biological Process
GO:0004057	1.23675e-08	Inf	0.823475	8	8	arginyltransferase activity	Molecular Function
GO:0046872	2.6915e-08	1.54006	176.224	243	1712	metal ion binding	Molecular Function
GO:1901363	2.73701e-08	1.39567	404.738	493	3932	heterocyclic compound binding	Molecular Function
GO:0097159	2.73701e-08	1.39567	404.738	493	3932	organic cyclic compound binding	Molecular Function
GO:0009161	4.06162e-08	8.02875	3.44638	16	34	ribonucleoside monophosphate metabolic process	Biological Process
GO:0009156	4.06162e-08	8.02875	3.44638	16	34	ribonucleoside monophosphate biosynthetic process	Biological Process
GO:0043169	7.32348e-08	1.51584	179.106	244	1740	cation binding	Molecular Function
GO:0006259	8.74054e-08	2.22517	35.7815	68	353	DNA metabolic process	Biological Process
GO:0031012	1.00609e-07	7.79738	3.16353	15	36	extracellular matrix	Cellular Component
GO:0007265	1.43513e-07	3.45184	11.4541	31	113	Ras protein signal transduction	Biological Process
GO:0046578	1.43513e-07	3.45184	11.4541	31	113	regulation of Ras protein signal transduction	Biological Process
GO:0030151	2.0854e-07	26.3157	1.23521	9	12	molybdenum ion binding	Molecular Function
GO:0030312	2.37634e-07	7.11415	3.33928	15	38	external encapsulating structure	Cellular Component
GO:0009987	4.8244e-07	1.52233	505.401	565	4986	cellular process	Biological Process
GO:0046914	9.82755e-07	1.63132	93.2585	138	906	transition metal ion binding	Molecular Function
GO:0006281	1.04195e-06	3.4104	10.035	27	99	DNA repair	Biological Process
GO:0000808	1.15908e-06	37.2838	0.790882	7	9	origin recognition complex	Cellular Component
GO:0050290	1.17753e-06	Inf	0.617606	6	6	sphingomyelin phosphodiesterase D activity	Molecular Function
GO:0006974	1.59813e-06	3.31723	10.2378	27	101	cellular response to DNA damage stimulus	Biological Process
GO:0033554	1.59813e-06	3.31723	10.2378	27	101	cellular response to stress	Biological Process
GO:0006544	2.21726e-06	11.2166	1.82455	10	18	glycine metabolic process	Biological Process
GO:0006950	3.33537e-06	2.63069	16.3196	36	161	response to stress	Biological Process
GO:0090304	3.33611e-06	1.57391	112.109	156	1106	nucleic acid metabolic process	Biological Process
GO:0016459	3.71453e-06	4.64428	5.00892	17	57	myosin complex	Cellular Component
GO:0009069	4.25725e-06	9.96881	1.92592	10	19	serine family amino acid metabolic process	Biological Process
GO:1901360	4.6078e-06	1.50111	149.106	197	1471	organic cyclic compound metabolic process	Biological Process
GO:0046483	5.2825e-06	1.49808	148.498	196	1465	heterocycle metabolic process	Biological Process
GO:0006139	6.46028e-06	1.49901	143.531	190	1416	nucleobase-containing compound metabolic process	Biological Process
GO:0070013	1.20068e-05	5.05741	3.86653	14	44	intracellular organelle lumen	Cellular Component
GO:0031974	1.20068e-05	5.05741	3.86653	14	44	membrane-enclosed lumen	Cellular Component
GO:0043233	1.20068e-05	5.05741	3.86653	14	44	organelle lumen	Cellular Component
GO:0006725	1.794e-05	1.46424	147.586	192	1456	cellular aromatic compound metabolic process	Biological Process
GO:0006457	2.2145e-05	2.78361	11.6569	27	115	protein folding	Biological Process
GO:0006546	2.45061e-05	15.6498	1.115	7	11	glycine catabolic process	Biological Process
GO:0009071	2.45061e-05	15.6498	1.115	7	11	serine family amino acid catabolic process	Biological Process
GO:0008017	2.62279e-05	3.68436	6.279	18	61	microtubule binding	Molecular Function
GO:0015631	3.34428e-05	3.60031	6.38193	18	62	tubulin binding	Molecular Function
GO:0051056	3.51468e-05	2.49318	14.5964	31	144	regulation of small GTPase mediated signal transduction	Biological Process
GO:0034641	3.62432e-05	1.41959	171.204	216	1689	cellular nitrogen compound metabolic process	Biological Process
GO:0016755	4.09143e-05	10.014	1.54402	8	15	aminoacyltransferase activity	Molecular Function
GO:1902531	4.65573e-05	2.44908	14.7991	31	146	regulation of intracellular signal transduction	Biological Process
GO:0005663	5.84115e-05	Inf	0.351503	4	4	DNA replication factor C complex	Cellular Component
GO:0005657	5.84115e-05	Inf	0.351503	4	4	replication fork	Cellular Component
GO:0000439	5.84115e-05	Inf	0.351503	4	4	transcription factor TFIIH core complex	Cellular Component
GO:0003723	6.28757e-05	2.0992	22.028	41	214	RNA binding	Molecular Function
GO:0003774	6.43376e-05	2.31504	16.3666	33	159	cytoskeletal motor activity	Molecular Function
GO:0016742	6.53423e-05	6.26444	2.47042	10	24	hydroxymethyl-, formyl- and related transferase activity	Molecular Function
GO:0008270	6.61255e-05	1.57765	68.7602	100	668	zinc ion binding	Molecular Function
GO:0016817	7.11966e-05	1.86517	32.6302	55	317	hydrolase activity, acting on acid anhydrides	Molecular Function
GO:0016810	8.72335e-05	2.85007	9.26409	22	90	hydrolase activity, acting on carbon-nitrogen (but not peptide) bonds	Molecular Function
GO:0005694	9.02332e-05	3.77745	5.0968	15	58	chromosome	Cellular Component
GO:0031981	9.83516e-05	4.61136	3.51503	12	40	nuclear lumen	Cellular Component
GO:0032940	9.93749e-05	4.68376	3.54774	12	35	secretion by cell	Biological Process
GO:0046903	9.93749e-05	4.68376	3.54774	12	35	secretion	Biological Process
GO:0140352	9.93749e-05	4.68376	3.54774	12	35	export from cell	Biological Process
GO:0003689	0.000111811	Inf	0.411737	4	4	DNA clamp loader activity	Molecular Function
GO:0060590	0.000111811	Inf	0.411737	4	4	ATPase regulator activity	Molecular Function
GO:0004725	0.000117747	4.57914	3.6027	12	35	protein tyrosine phosphatase activity	Molecular Function
GO:0003887	0.000117747	4.57914	3.6027	12	35	DNA-directed DNA polymerase activity	Molecular Function
GO:0140657	0.000120712	1.71375	42.7178	67	415	ATP-dependent activity	Molecular Function
GO:0140056	0.000136122	4.93307	3.14228	11	31	organelle localization by membrane tethering	Biological Process
GO:0022406	0.000136122	4.93307	3.14228	11	31	membrane docking	Biological Process
GO:0048278	0.000136122	4.93307	3.14228	11	31	vesicle docking	Biological Process
GO:0051640	0.000136122	4.93307	3.14228	11	31	organelle localization	Biological Process
GO:0016054	0.000158559	6.19934	2.23001	9	22	organic acid catabolic process	Biological Process
GO:0046395	0.000158559	6.19934	2.23001	9	22	carboxylic acid catabolic process	Biological Process
GO:0034061	0.000160222	4.38796	3.70564	12	36	DNA polymerase activity	Molecular Function
GO:0051189	0.00018638	22.3041	0.709548	5	7	prosthetic group metabolic process	Biological Process
GO:0006777	0.00018638	22.3041	0.709548	5	7	Mo-molybdopterin cofactor biosynthetic process	Biological Process
GO:0019720	0.00018638	22.3041	0.709548	5	7	Mo-molybdopterin cofactor metabolic process	Biological Process
GO:0043545	0.00018638	22.3041	0.709548	5	7	molybdopterin cofactor metabolic process	Biological Process
GO:0032324	0.00018638	22.3041	0.709548	5	7	molybdopterin cofactor biosynthetic process	Biological Process
GO:0008440	0.00020164	21.8656	0.720541	5	7	inositol-1,4,5-trisphosphate 3-kinase activity	Molecular Function
GO:0005664	0.000271808	42.1374	0.439379	4	5	nuclear origin of replication recognition complex	Cellular Component
GO:0006887	0.000346172	4.2877	3.44638	11	34	exocytosis	Biological Process
GO:0006396	0.000352272	2.24265	14.2923	28	141	RNA processing	Biological Process
GO:0000228	0.000439834	9.07912	1.14239	6	13	nuclear chromosome	Cellular Component
GO:0044260	0.00045206	1.45857	86.058	115	849	cellular macromolecule metabolic process	Biological Process
GO:0051766	0.000491981	14.5758	0.823475	5	8	inositol trisphosphate kinase activity	Molecular Function
GO:0007264	0.00050893	1.80676	28.1792	46	278	small GTPase mediated signal transduction	Biological Process
GO:0090575	0.000510128	6.75676	1.58176	7	18	RNA polymerase II transcription regulator complex	Cellular Component
GO:0008184	0.000513144	34.9616	0.514672	4	5	glycogen phosphorylase activity	Molecular Function
GO:0004645	0.000513144	34.9616	0.514672	4	5	1,4-alpha-oligoglucan phosphorylase activity	Molecular Function
GO:0051087	0.000513144	34.9616	0.514672	4	5	chaperone binding	Molecular Function
GO:0008380	0.000538429	6.95029	1.62182	7	16	RNA splicing	Biological Process
GO:0009063	0.000538429	6.95029	1.62182	7	16	amino acid catabolic process	Biological Process
GO:1901606	0.000538429	6.95029	1.62182	7	16	alpha-amino acid catabolic process	Biological Process
GO:0016818	0.000800087	1.70901	31.8067	50	309	hydrolase activity, acting on acid anhydrides, in phosphorus-containing anhydrides	Molecular Function
GO:0023051	0.000870374	1.98468	18.0428	32	178	regulation of signaling	Biological Process
GO:0010646	0.000870374	1.98468	18.0428	32	178	regulation of cell communication	Biological Process
GO:0009966	0.000870374	1.98468	18.0428	32	178	regulation of signal transduction	Biological Process
GO:0016887	0.000871735	1.89156	20.9986	36	204	ATP hydrolysis activity	Molecular Function
GO:0044282	0.000937929	4.47397	2.73683	9	27	small molecule catabolic process	Biological Process
GO:0006801	0.000939456	11.1487	0.912276	5	9	superoxide metabolic process	Biological Process
GO:0072593	0.000939456	11.1487	0.912276	5	9	reactive oxygen species metabolic process	Biological Process
GO:0004047	0.00101308	10.9309	0.926409	5	9	aminomethyltransferase activity	Molecular Function
GO:0006231	0.00103778	Inf	0.304092	3	3	dTMP biosynthetic process	Biological Process
GO:0032786	0.00103778	Inf	0.304092	3	3	positive regulation of DNA-templated transcription, elongation	Biological Process
GO:0071929	0.00103778	Inf	0.304092	3	3	alpha-tubulin acetylation	Biological Process
GO:0043543	0.00103778	Inf	0.304092	3	3	protein acylation	Biological Process
GO:0009162	0.00103778	Inf	0.304092	3	3	deoxyribonucleoside monophosphate metabolic process	Biological Process
GO:0009157	0.00103778	Inf	0.304092	3	3	deoxyribonucleoside monophosphate biosynthetic process	Biological Process
GO:0046073	0.00103778	Inf	0.304092	3	3	dTMP metabolic process	Biological Process
GO:0009176	0.00103778	Inf	0.304092	3	3	pyrimidine deoxyribonucleoside monophosphate metabolic process	Biological Process
GO:0009177	0.00103778	Inf	0.304092	3	3	pyrimidine deoxyribonucleoside monophosphate biosynthetic process	Biological Process
GO:0009263	0.00103778	Inf	0.304092	3	3	deoxyribonucleotide biosynthetic process	Biological Process
GO:0009265	0.00103778	Inf	0.304092	3	3	2'-deoxyribonucleotide biosynthetic process	Biological Process
GO:0006473	0.00103778	Inf	0.304092	3	3	protein acetylation	Biological Process
GO:0006475	0.00103778	Inf	0.304092	3	3	internal protein amino acid acetylation	Biological Process
GO:0009221	0.00103778	Inf	0.304092	3	3	pyrimidine deoxyribonucleotide biosynthetic process	Biological Process
GO:0018393	0.00103778	Inf	0.304092	3	3	internal peptidyl-lysine acetylation	Biological Process
GO:0018394	0.00103778	Inf	0.304092	3	3	peptidyl-lysine acetylation	Biological Process
GO:0046385	0.00103778	Inf	0.304092	3	3	deoxyribose phosphate biosynthetic process	Biological Process
GO:0004379	0.00108844	Inf	0.308803	3	3	glycylpeptide N-tetradecanoyltransferase activity	Molecular Function
GO:0016421	0.00108844	Inf	0.308803	3	3	CoA carboxylase activity	Molecular Function
GO:0042083	0.00108844	Inf	0.308803	3	3	5,10-methylenetetrahydrofolate-dependent methyltransferase activity	Molecular Function
GO:0004652	0.00108844	Inf	0.308803	3	3	polynucleotide adenylyltransferase activity	Molecular Function
GO:0019107	0.00108844	Inf	0.308803	3	3	myristoyltransferase activity	Molecular Function
GO:0004611	0.00108844	Inf	0.308803	3	3	phosphoenolpyruvate carboxykinase activity	Molecular Function
GO:0003989	0.00108844	Inf	0.308803	3	3	acetyl-CoA carboxylase activity	Molecular Function
GO:0019799	0.00108844	Inf	0.308803	3	3	tubulin N-acetyltransferase activity	Molecular Function
GO:0004799	0.00108844	Inf	0.308803	3	3	thymidylate synthase activity	Molecular Function
GO:0004620	0.00137901	5.56986	1.85282	7	18	phospholipase activity	Molecular Function
GO:0008092	0.00151373	2.09553	13.3815	25	130	cytoskeletal protein binding	Molecular Function
GO:0048583	0.00154176	1.9046	18.651	32	184	regulation of response to stimulus	Biological Process
GO:0006302	0.00156273	6.69415	1.4191	6	14	double-strand break repair	Biological Process
GO:0008152	0.00158621	1.2685	456.037	494	4499	metabolic process	Biological Process
GO:0030660	0.00164901	14.0356	0.61513	4	7	Golgi-associated vesicle membrane	Cellular Component
GO:0005798	0.00164901	14.0356	0.61513	4	7	Golgi-associated vesicle	Cellular Component
GO:0030170	0.0019531	2.5539	7.30834	16	71	pyridoxal phosphate binding	Molecular Function
GO:0070279	0.0019531	2.5539	7.30834	16	71	vitamin B6 binding	Molecular Function
GO:0009152	0.0020114	2.46367	8.00776	17	79	purine ribonucleotide biosynthetic process	Biological Process
GO:0003676	0.00206148	1.24666	212.559	250	2065	nucleic acid binding	Molecular Function
GO:0006807	0.00215118	1.24941	322.54	360	3182	nitrogen compound metabolic process	Biological Process
GO:0071704	0.00226251	1.24774	386.501	424	3813	organic substance metabolic process	Biological Process
GO:0016462	0.00236474	1.64529	30.1598	46	293	pyrophosphatase activity	Molecular Function
GO:0043228	0.0024232	1.63339	36.7321	53	418	non-membrane-bounded organelle	Cellular Component
GO:0043232	0.0024232	1.63339	36.7321	53	418	intracellular non-membrane-bounded organelle	Cellular Component
GO:0015629	0.00249245	2.34182	8.87545	18	101	actin cytoskeleton	Cellular Component
GO:0030663	0.00251125	31.4829	0.351503	3	4	COPI-coated vesicle membrane	Cellular Component
GO:0030126	0.00251125	31.4829	0.351503	3	4	COPI vesicle coat	Cellular Component
GO:0030137	0.00251125	31.4829	0.351503	3	4	COPI-coated vesicle	Cellular Component
GO:0006913	0.00254034	4.80887	2.02728	7	20	nucleocytoplasmic transport	Biological Process
GO:0051169	0.00254034	4.80887	2.02728	7	20	nuclear transport	Biological Process
GO:0016192	0.00257357	2.0402	13.1773	24	130	vesicle-mediated transport	Biological Process
GO:0017111	0.00268756	1.64223	29.5422	45	287	ribonucleoside triphosphate phosphatase activity	Molecular Function
GO:0016298	0.00279423	4.71215	2.05869	7	20	lipase activity	Molecular Function
GO:0043170	0.00281657	1.24559	281.386	317	2776	macromolecule metabolic process	Biological Process
GO:0005794	0.00307285	3.54604	3.16353	9	36	Golgi apparatus	Cellular Component
GO:0007267	0.00318787	3.97156	2.63546	8	26	cell-cell signaling	Biological Process
GO:0080019	0.00340566	3.01236	4.42618	11	43	fatty-acyl-CoA reductase (alcohol-forming) activity	Molecular Function
GO:0030662	0.00360018	6.59243	1.14239	5	13	coated vesicle membrane	Cellular Component
GO:0030120	0.00360018	6.59243	1.14239	5	13	vesicle coat	Cellular Component
GO:0030135	0.00360018	6.59243	1.14239	5	13	coated vesicle	Cellular Component
GO:0140513	0.0037901	2.18249	9.92996	19	113	nuclear protein-containing complex	Cellular Component
GO:0006545	0.00383666	26.698	0.405456	3	4	glycine biosynthetic process	Biological Process
GO:0009070	0.00383666	26.698	0.405456	3	4	serine family amino acid biosynthetic process	Biological Process
GO:0006470	0.00387119	2.64759	5.77775	13	57	protein dephosphorylation	Biological Process
GO:0004420	0.00401832	26.2015	0.411737	3	4	hydroxymethylglutaryl-CoA reductase (NADPH) activity	Molecular Function
GO:0004146	0.00401832	26.2015	0.411737	3	4	dihydrofolate reductase activity	Molecular Function
GO:0019206	0.00401832	26.2015	0.411737	3	4	nucleoside kinase activity	Molecular Function
GO:0006289	0.00455531	6.36786	1.21637	5	12	nucleotide-excision repair	Biological Process
GO:0032561	0.00512898	1.61403	27.2776	41	265	guanyl ribonucleotide binding	Molecular Function
GO:0005525	0.00512898	1.61403	27.2776	41	265	GTP binding	Molecular Function
GO:0044238	0.00520805	1.22057	363.086	397	3582	primary metabolic process	Biological Process
GO:0004222	0.00538155	2.19396	8.74942	17	85	metalloendopeptidase activity	Molecular Function
GO:0005801	0.00587042	15.7357	0.439379	3	5	cis-Golgi network	Cellular Component
GO:0004721	0.0061144	2.47732	6.07313	13	59	phosphoprotein phosphatase activity	Molecular Function
GO:0019001	0.00624371	1.58257	28.4099	42	276	guanyl nucleotide binding	Molecular Function
GO:0030117	0.00634952	3.39349	2.8999	8	33	membrane coat	Cellular Component
GO:0048475	0.00634952	3.39349	2.8999	8	33	coated membrane	Cellular Component
GO:0030659	0.00725459	5.27011	1.31814	5	15	cytoplasmic vesicle membrane	Cellular Component
GO:0012506	0.00725459	5.27011	1.31814	5	15	vesicle membrane	Cellular Component
GO:0030904	0.00769567	Inf	0.175752	2	2	retromer complex	Cellular Component
GO:0033557	0.00769567	Inf	0.175752	2	2	Slx1-Slx4 complex	Cellular Component
GO:0062023	0.00769567	Inf	0.175752	2	2	collagen-containing extracellular matrix	Cellular Component
GO:0005604	0.00769567	Inf	0.175752	2	2	basement membrane	Cellular Component
GO:0005606	0.00769567	Inf	0.175752	2	2	laminin-1 complex	Cellular Component
GO:0015934	0.00769567	Inf	0.175752	2	2	large ribosomal subunit	Cellular Component
GO:0044391	0.00769567	Inf	0.175752	2	2	ribosomal subunit	Cellular Component
GO:0043256	0.00769567	Inf	0.175752	2	2	laminin complex	Cellular Component
GO:0042626	0.00846493	1.81781	14.4108	24	140	ATPase-coupled transmembrane transporter activity	Molecular Function
GO:0019842	0.00867678	2.12623	8.44062	16	82	vitamin binding	Molecular Function
GO:0045935	0.00886895	13.347	0.50682	3	5	positive regulation of nucleobase-containing compound metabolic process	Biological Process
GO:0045893	0.00886895	13.347	0.50682	3	5	positive regulation of DNA-templated transcription	Biological Process
GO:0051254	0.00886895	13.347	0.50682	3	5	positive regulation of RNA metabolic process	Biological Process
GO:1902680	0.00886895	13.347	0.50682	3	5	positive regulation of RNA biosynthetic process	Biological Process
GO:0043631	0.00886895	13.347	0.50682	3	5	RNA polyadenylation	Biological Process
GO:1903508	0.00886895	13.347	0.50682	3	5	positive regulation of nucleic acid-templated transcription	Biological Process
GO:0016885	0.00927608	13.0996	0.514672	3	5	ligase activity, forming carbon-carbon bonds	Molecular Function
GO:0097708	0.00980869	4.78927	1.40601	5	16	intracellular vesicle	Cellular Component
GO:0031982	0.00980869	4.78927	1.40601	5	16	vesicle	Cellular Component
GO:0031410	0.00980869	4.78927	1.40601	5	16	cytoplasmic vesicle	Cellular Component
GO:0044237	0.010173	1.20291	282.096	312	2783	cellular metabolic process	Biological Process
GO:0045995	0.0102625	Inf	0.202728	2	2	regulation of embryonic development	Biological Process
GO:0040011	0.0102625	Inf	0.202728	2	2	locomotion	Biological Process
GO:0040012	0.0102625	Inf	0.202728	2	2	regulation of locomotion	Biological Process
GO:0030334	0.0102625	Inf	0.202728	2	2	regulation of cell migration	Biological Process
GO:2000145	0.0102625	Inf	0.202728	2	2	regulation of cell motility	Biological Process
GO:0043649	0.0102625	Inf	0.202728	2	2	dicarboxylic acid catabolic process	Biological Process
GO:0030155	0.0102625	Inf	0.202728	2	2	regulation of cell adhesion	Biological Process
GO:2000026	0.0102625	Inf	0.202728	2	2	regulation of multicellular organismal development	Biological Process
GO:0009256	0.0102625	Inf	0.202728	2	2	10-formyltetrahydrofolate metabolic process	Biological Process
GO:0009258	0.0102625	Inf	0.202728	2	2	10-formyltetrahydrofolate catabolic process	Biological Process
GO:0009790	0.0102625	Inf	0.202728	2	2	embryo development	Biological Process
GO:0016477	0.0102625	Inf	0.202728	2	2	cell migration	Biological Process
GO:0000049	0.0103756	4.85609	1.44108	5	14	tRNA binding	Molecular Function
GO:0004784	0.0105884	Inf	0.205869	2	2	superoxide dismutase activity	Molecular Function
GO:0004357	0.0105884	Inf	0.205869	2	2	glutamate-cysteine ligase activity	Molecular Function
GO:0004375	0.0105884	Inf	0.205869	2	2	glycine dehydrogenase (decarboxylating) activity	Molecular Function
GO:0017108	0.0105884	Inf	0.205869	2	2	5'-flap endonuclease activity	Molecular Function
GO:0042802	0.0105884	Inf	0.205869	2	2	identical protein binding	Molecular Function
GO:0042803	0.0105884	Inf	0.205869	2	2	protein homodimerization activity	Molecular Function
GO:0000774	0.0105884	Inf	0.205869	2	2	adenyl-nucleotide exchange factor activity	Molecular Function
GO:0016155	0.0105884	Inf	0.205869	2	2	formyltetrahydrofolate dehydrogenase activity	Molecular Function
GO:0048256	0.0105884	Inf	0.205869	2	2	flap endonuclease activity	Molecular Function
GO:0016642	0.0105884	Inf	0.205869	2	2	oxidoreductase activity, acting on the CH-NH2 group of donors, disulfide as acceptor	Molecular Function
GO:0044183	0.0105884	Inf	0.205869	2	2	protein folding chaperone	Molecular Function
GO:0030623	0.0105884	Inf	0.205869	2	2	U5 snRNA binding	Molecular Function
GO:0017070	0.0105884	Inf	0.205869	2	2	U6 snRNA binding	Molecular Function
GO:0016721	0.0105884	Inf	0.205869	2	2	oxidoreductase activity, acting on superoxide radicals as acceptor	Molecular Function
GO:0001671	0.0105884	Inf	0.205869	2	2	ATPase activator activity	Molecular Function
GO:1990904	0.0106688	2.80877	3.77866	9	43	ribonucleoprotein complex	Cellular Component
GO:0046907	0.0107329	1.75648	15.5087	25	153	intracellular transport	Biological Process
GO:0051649	0.0107329	1.75648	15.5087	25	153	establishment of localization in cell	Biological Process
GO:0005730	0.0109818	10.4867	0.527255	3	6	nucleolus	Cellular Component
GO:0008812	0.0109915	2.81347	3.80857	9	37	choline dehydrogenase activity	Molecular Function
GO:0051258	0.0118816	3.82181	2.02728	6	20	protein polymerization	Biological Process
GO:0006164	0.0120633	1.94507	10.2378	18	101	purine nucleotide biosynthetic process	Biological Process
GO:0016311	0.0122033	2.23758	6.58866	13	65	dephosphorylation	Biological Process
GO:0071944	0.0123251	2.03962	8.78758	16	100	cell periphery	Cellular Component
GO:0009260	0.0125584	1.97927	9.52822	17	94	ribonucleotide biosynthetic process	Biological Process
GO:0046390	0.0125584	1.97927	9.52822	17	94	ribose phosphate biosynthetic process	Biological Process
GO:0051028	0.0133495	5.93634	1.01364	4	10	mRNA transport	Biological Process
GO:0006633	0.0133549	4.45551	1.52046	5	15	fatty acid biosynthetic process	Biological Process
GO:0007017	0.0136676	1.81265	12.6705	21	125	microtubule-based process	Biological Process
GO:0016614	0.0139893	1.72751	15.0284	24	146	oxidoreductase activity, acting on CH-OH group of donors	Molecular Function
GO:0034212	0.0141122	5.82443	1.02934	4	10	peptide N-acetyltransferase activity	Molecular Function
GO:0008745	0.0141122	5.82443	1.02934	4	10	N-acetylmuramoyl-L-alanine amidase activity	Molecular Function
GO:0061733	0.0141122	5.82443	1.02934	4	10	peptide-lysine-N-acetyltransferase activity	Molecular Function
GO:0031328	0.0164087	8.89669	0.608184	3	6	positive regulation of cellular biosynthetic process	Biological Process
GO:0032784	0.0164087	8.89669	0.608184	3	6	regulation of DNA-templated transcription elongation	Biological Process
GO:0009394	0.0164087	8.89669	0.608184	3	6	2'-deoxyribonucleotide metabolic process	Biological Process
GO:0010557	0.0164087	8.89669	0.608184	3	6	positive regulation of macromolecule biosynthetic process	Biological Process
GO:0019692	0.0164087	8.89669	0.608184	3	6	deoxyribose phosphate metabolic process	Biological Process
GO:0009219	0.0164087	8.89669	0.608184	3	6	pyrimidine deoxyribonucleotide metabolic process	Biological Process
GO:0009891	0.0164087	8.89669	0.608184	3	6	positive regulation of biosynthetic process	Biological Process
GO:0033036	0.0177651	1.57627	21.0837	31	208	macromolecule localization	Biological Process
GO:0005667	0.0185327	2.95784	2.81203	7	32	transcription regulator complex	Cellular Component
GO:0016646	0.0190277	3.97248	1.64695	5	16	oxidoreductase activity, acting on the CH-NH group of donors, NAD or NADP as acceptor	Molecular Function
GO:0000398	0.0193226	5.08753	1.115	4	11	mRNA splicing, via spliceosome	Biological Process
GO:0000375	0.0193226	5.08753	1.115	4	11	RNA splicing, via transesterification reactions	Biological Process
GO:0000377	0.0193226	5.08753	1.115	4	11	RNA splicing, via transesterification reactions with bulged adenosine as nucleophile	Biological Process
GO:0008094	0.0196389	2.69167	3.49977	8	34	ATP-dependent activity, acting on DNA	Molecular Function
GO:0016620	0.0199294	2.23963	5.55846	11	54	oxidoreductase activity, acting on the aldehyde or oxo group of donors, NAD or NADP as acceptor	Molecular Function
GO:0030983	0.0203971	4.99194	1.13228	4	11	mismatched DNA binding	Molecular Function
GO:0051537	0.0203971	4.99194	1.13228	4	11	2 iron, 2 sulfur cluster binding	Molecular Function
GO:0003677	0.0207581	1.24685	96.8612	116	941	DNA binding	Molecular Function
GO:0005672	0.0217438	20.9091	0.263627	2	3	transcription factor TFIIA complex	Cellular Component
GO:0016645	0.0247241	3.64113	1.74988	5	17	oxidoreductase activity, acting on the CH-NH group of donors	Molecular Function
GO:0051168	0.0265757	6.67152	0.709548	3	7	nuclear export	Biological Process
GO:0006354	0.0265757	6.67152	0.709548	3	7	DNA-templated transcription elongation	Biological Process
GO:0006405	0.0265757	6.67152	0.709548	3	7	RNA export from nucleus	Biological Process
GO:0006406	0.0265757	6.67152	0.709548	3	7	mRNA export from nucleus	Biological Process
GO:0006298	0.0267063	4.45093	1.21637	4	12	mismatch repair	Biological Process
GO:0072522	0.0272839	1.75241	11.15	18	110	purine-containing compound biosynthetic process	Biological Process
GO:0003746	0.0277208	6.54868	0.720541	3	7	translation elongation factor activity	Molecular Function
GO:0010467	0.0277251	1.24012	97.5122	115	962	gene expression	Biological Process
GO:0003690	0.0281511	4.36757	1.23521	4	12	double-stranded DNA binding	Molecular Function
GO:0016197	0.0287119	17.7751	0.304092	2	3	endosomal transport	Biological Process
GO:0006909	0.0287119	17.7751	0.304092	2	3	phagocytosis	Biological Process
GO:0042147	0.0287119	17.7751	0.304092	2	3	retrograde transport, endosome to Golgi	Biological Process
GO:0048870	0.0287119	17.7751	0.304092	2	3	cell motility	Biological Process
GO:0000910	0.0287119	17.7751	0.304092	2	3	cytokinesis	Biological Process
GO:0016482	0.0287119	17.7751	0.304092	2	3	cytosolic transport	Biological Process
GO:0140640	0.028806	1.36491	39.1151	51	380	catalytic activity, acting on a nucleic acid	Molecular Function
GO:0018208	0.0291342	2.46106	3.75047	8	37	peptidyl-proline modification	Biological Process
GO:0000413	0.0291342	2.46106	3.75047	8	37	protein peptidyl-prolyl isomerization	Biological Process
GO:0017069	0.0295882	17.4545	0.308803	2	3	snRNA binding	Molecular Function
GO:0032991	0.0299745	1.3443	54.483	67	620	protein-containing complex	Cellular Component
GO:0051641	0.0302749	1.53331	19.4619	28	192	cellular localization	Biological Process
GO:0016779	0.0303857	1.67004	12.8668	20	125	nucleotidyltransferase activity	Molecular Function
GO:0012505	0.0309535	1.79604	9.75421	16	111	endomembrane system	Cellular Component
GO:0016859	0.0317449	2.4126	3.80857	8	37	cis-trans isomerase activity	Molecular Function
GO:0003755	0.0317449	2.4126	3.80857	8	37	peptidyl-prolyl cis-trans isomerase activity	Molecular Function
GO:0006520	0.0323603	1.61658	14.5964	22	144	amino acid metabolic process	Biological Process
GO:0051082	0.0325366	2.04831	5.97019	11	58	unfolded protein binding	Molecular Function
GO:0016410	0.0327282	2.24942	4.52911	9	44	N-acyltransferase activity	Molecular Function
GO:1901605	0.0336594	2.12567	5.27093	10	52	alpha-amino acid metabolic process	Biological Process
GO:0016787	0.0345744	1.16924	168.401	190	1636	hydrolase activity	Molecular Function
GO:0006082	0.035215	1.44868	24.8342	34	245	organic acid metabolic process	Biological Process
GO:0019752	0.035215	1.44868	24.8342	34	245	carboxylic acid metabolic process	Biological Process
GO:0043436	0.035215	1.44868	24.8342	34	245	oxoacid metabolic process	Biological Process
GO:0006026	0.0355569	3.95579	1.31773	4	13	aminoglycan catabolic process	Biological Process
GO:0006027	0.0355569	3.95579	1.31773	4	13	glycosaminoglycan catabolic process	Biological Process
GO:0051170	0.0355569	3.95579	1.31773	4	13	import into nucleus	Biological Process
GO:0034504	0.0355569	3.95579	1.31773	4	13	protein localization to nucleus	Biological Process
GO:0000270	0.0355569	3.95579	1.31773	4	13	peptidoglycan metabolic process	Biological Process
GO:0009253	0.0355569	3.95579	1.31773	4	13	peptidoglycan catabolic process	Biological Process
GO:0006606	0.0355569	3.95579	1.31773	4	13	protein import into nucleus	Biological Process
GO:0072330	0.0368386	3.18061	1.92592	5	19	monocarboxylic acid biosynthetic process	Biological Process
GO:0000226	0.0368386	3.18061	1.92592	5	19	microtubule cytoskeleton organization	Biological Process
GO:0090079	0.0371214	2.08311	5.35259	10	52	translation regulator activity, nucleic acid binding	Molecular Function
GO:0008135	0.0371214	2.08311	5.35259	10	52	translation factor activity, RNA binding	Molecular Function
GO:0045182	0.0371214	2.08311	5.35259	10	52	translation regulator activity	Molecular Function
GO:0005024	0.0374279	3.88195	1.33815	4	13	transforming growth factor beta receptor activity	Molecular Function
GO:0009150	0.0375117	1.62848	13.1773	20	130	purine ribonucleotide metabolic process	Biological Process
GO:0015031	0.0386358	1.54808	16.5223	24	163	protein transport	Biological Process
GO:0016903	0.0392087	1.90963	6.8966	12	67	oxidoreductase activity, acting on the aldehyde or oxo group of donors	Molecular Function
GO:0006914	0.0393709	5.33642	0.810912	3	8	autophagy	Biological Process
GO:0051173	0.0393709	5.33642	0.810912	3	8	positive regulation of nitrogen compound metabolic process	Biological Process
GO:0031123	0.0393709	5.33642	0.810912	3	8	RNA 3'-end processing	Biological Process
GO:0009262	0.0393709	5.33642	0.810912	3	8	deoxyribonucleotide metabolic process	Biological Process
GO:0061919	0.0393709	5.33642	0.810912	3	8	process utilizing autophagic mechanism	Biological Process
GO:0097525	0.0409763	10.4508	0.351503	2	4	spliceosomal snRNP complex	Cellular Component
GO:0005685	0.0409763	10.4508	0.351503	2	4	U1 snRNP	Cellular Component
GO:0120114	0.0409763	10.4508	0.351503	2	4	Sm-like protein family complex	Cellular Component
GO:0030532	0.0409763	10.4508	0.351503	2	4	small nuclear ribonucleoprotein complex	Cellular Component
GO:1901137	0.0417153	1.5498	15.8128	23	156	carbohydrate derivative biosynthetic process	Biological Process
GO:0090407	0.0418184	1.47053	20.881	29	206	organophosphate biosynthetic process	Biological Process
GO:0016831	0.0423137	2.12746	4.73498	9	46	carboxy-lyase activity	Molecular Function
GO:1901566	0.0435593	1.27608	56.5611	69	558	organonitrogen compound biosynthetic process	Biological Process
GO:1901293	0.0436855	1.52565	16.7251	24	165	nucleoside phosphate biosynthetic process	Biological Process
GO:0009165	0.0436855	1.52565	16.7251	24	165	nucleotide biosynthetic process	Biological Process
GO:0007049	0.0437316	2.11292	4.76411	9	47	cell cycle	Biological Process
GO:0006413	0.0440238	2.39977	3.34501	7	33	translational initiation	Biological Process
GO:0140101	0.0444019	1.72825	9.36703	15	91	catalytic activity, acting on a tRNA	Molecular Function
GO:0016811	0.0474141	2.35343	3.39683	7	33	hydrolase activity, acting on carbon-nitrogen (but not peptide) bonds, in linear amides	Molecular Function
GO:0003684	0.0478843	2.91215	2.05869	5	20	damaged DNA binding	Molecular Function
GO:0019900	0.0482488	3.49345	1.44108	4	14	kinase binding	Molecular Function
GO:0019901	0.0482488	3.49345	1.44108	4	14	protein kinase binding	Molecular Function
GO:0004675	0.0482488	3.49345	1.44108	4	14	transmembrane receptor protein serine/threonine kinase activity	Molecular Function

## Sheet: mr_uni_all
GOMFID	Pvalue	OddsRatio	ExpCount	Count	Size	Term	Category
GO:0043173	1.21017e-16	Inf	1.31586	15	15	nucleotide salvage	Biological Process
GO:0106380	1.21017e-16	Inf	1.31586	15	15	purine ribonucleotide salvage	Biological Process
GO:0043101	1.21017e-16	Inf	1.31586	15	15	purine-containing compound salvage	Biological Process
GO:0043094	1.21017e-16	Inf	1.31586	15	15	cellular metabolic compound salvage	Biological Process
GO:0032261	1.21017e-16	Inf	1.31586	15	15	purine nucleotide salvage	Biological Process
GO:0032264	1.21017e-16	Inf	1.31586	15	15	IMP salvage	Biological Process
GO:0003876	1.37602e-16	Inf	1.32162	15	15	AMP deaminase activity	Molecular Function
GO:0047623	1.37602e-16	Inf	1.32162	15	15	adenosine-phosphate deaminase activity	Molecular Function
GO:0032011	8.80324e-16	26.7846	2.45627	20	28	ARF protein signal transduction	Biological Process
GO:0032012	8.80324e-16	26.7846	2.45627	20	28	regulation of ARF protein signal transduction	Biological Process
GO:0009167	7.82483e-15	56.825	1.66676	16	19	purine ribonucleoside monophosphate metabolic process	Biological Process
GO:0009168	7.82483e-15	56.825	1.66676	16	19	purine ribonucleoside monophosphate biosynthetic process	Biological Process
GO:0009126	7.82483e-15	56.825	1.66676	16	19	purine nucleoside monophosphate metabolic process	Biological Process
GO:0009127	7.82483e-15	56.825	1.66676	16	19	purine nucleoside monophosphate biosynthetic process	Biological Process
GO:0046040	7.67688e-14	53.1903	1.57903	15	18	IMP metabolic process	Biological Process
GO:0006188	7.67688e-14	53.1903	1.57903	15	18	IMP biosynthetic process	Biological Process
GO:0005634	2.03215e-12	2.79438	48.8738	94	619	nucleus	Cellular Component
GO:0043167	4.85712e-12	1.57725	305.647	406	3469	ion binding	Molecular Function
GO:0009123	2.51991e-11	11.2747	3.24579	19	37	nucleoside monophosphate metabolic process	Biological Process
GO:0009124	2.51991e-11	11.2747	3.24579	19	37	nucleoside monophosphate biosynthetic process	Biological Process
GO:0016814	3.41682e-11	19.6509	2.02649	15	23	hydrolase activity, acting on carbon-nitrogen (but not peptide) bonds, in cyclic amidines	Molecular Function
GO:0019239	8.36964e-11	17.466	2.11459	15	24	deaminase activity	Molecular Function
GO:0036094	1.01294e-10	1.66169	170.842	248	1939	small molecule binding	Molecular Function
GO:0043231	2.41189e-10	2.4129	64.5861	108	818	intracellular membrane-bounded organelle	Cellular Component
GO:0043227	3.07839e-10	2.39928	64.8229	108	821	membrane-bounded organelle	Cellular Component
GO:0006260	9.97572e-10	4.73452	8.33378	29	95	DNA replication	Biological Process
GO:0043168	2.41668e-09	1.62272	157.361	226	1786	anion binding	Molecular Function
GO:0016598	3.37261e-09	Inf	0.701792	8	8	protein arginylation	Biological Process
GO:1901265	3.5111e-09	1.60524	163.176	232	1852	nucleoside phosphate binding	Molecular Function
GO:0000166	3.5111e-09	1.60524	163.176	232	1852	nucleotide binding	Molecular Function
GO:0004057	3.55128e-09	Inf	0.704865	8	8	arginyltransferase activity	Molecular Function
GO:0007265	4.82986e-09	4.07688	9.91281	31	113	Ras protein signal transduction	Biological Process
GO:0046578	4.82986e-09	4.07688	9.91281	31	113	regulation of Ras protein signal transduction	Biological Process
GO:0009161	5.04857e-09	9.45	2.98262	16	34	ribonucleoside monophosphate metabolic process	Biological Process
GO:0009156	5.04857e-09	9.45	2.98262	16	34	ribonucleoside monophosphate biosynthetic process	Biological Process
GO:0005622	6.15946e-09	2.28345	131.304	173	1663	intracellular anatomical structure	Cellular Component
GO:0005488	6.21809e-09	1.48178	760.549	846	8632	binding	Molecular Function
GO:0043229	6.68418e-09	2.1796	94.7473	137	1200	intracellular organelle	Cellular Component
GO:0043226	8.11708e-09	2.16968	94.9841	137	1203	organelle	Cellular Component
GO:0031012	2.33165e-08	8.82334	2.84242	15	36	extracellular matrix	Cellular Component
GO:0030151	5.34923e-08	31.288	1.0573	9	12	molybdenum ion binding	Molecular Function
GO:0030312	5.60714e-08	8.05027	3.00033	15	38	external encapsulating structure	Cellular Component
GO:0035639	1.67368e-07	1.56875	135.775	192	1541	purine ribonucleoside triphosphate binding	Molecular Function
GO:0032555	2.04531e-07	1.56158	137.008	193	1555	purine ribonucleotide binding	Molecular Function
GO:0006281	2.21507e-07	3.81548	8.68468	26	99	DNA repair	Biological Process
GO:0046914	2.99439e-07	1.7193	79.8259	124	906	transition metal ion binding	Molecular Function
GO:0017076	3.29473e-07	1.53773	143.969	200	1634	purine nucleotide binding	Molecular Function
GO:0006974	3.40266e-07	3.71263	8.86012	26	101	cellular response to DNA damage stimulus	Biological Process
GO:0033554	3.40266e-07	3.71263	8.86012	26	101	cellular response to stress	Biological Process
GO:0050290	4.62253e-07	Inf	0.528649	6	6	sphingomyelin phosphodiesterase D activity	Molecular Function
GO:0032553	5.37201e-07	1.53477	138.858	193	1576	ribonucleotide binding	Molecular Function
GO:0000808	5.52194e-07	42.0302	0.710605	7	9	origin recognition complex	Cellular Component
GO:0006544	5.76753e-07	13.185	1.57903	10	18	glycine metabolic process	Biological Process
GO:0016459	8.15524e-07	5.26081	4.5005	17	57	myosin complex	Cellular Component
GO:0009069	1.12232e-06	11.7183	1.66676	10	19	serine family amino acid metabolic process	Biological Process
GO:0051056	1.84089e-06	2.94484	12.6323	31	144	regulation of small GTPase mediated signal transduction	Biological Process
GO:1902531	2.50861e-06	2.89276	12.8077	31	146	regulation of intracellular signal transduction	Biological Process
GO:0070013	3.37259e-06	5.7203	3.47407	14	44	intracellular organelle lumen	Cellular Component
GO:0031974	3.37259e-06	5.7203	3.47407	14	44	membrane-enclosed lumen	Cellular Component
GO:0043233	3.37259e-06	5.7203	3.47407	14	44	organelle lumen	Cellular Component
GO:1901363	7.54647e-06	1.33085	346.441	412	3932	heterocyclic compound binding	Molecular Function
GO:0097159	7.54647e-06	1.33085	346.441	412	3932	organic cyclic compound binding	Molecular Function
GO:0016810	7.86436e-06	3.3946	7.92973	22	90	hydrolase activity, acting on carbon-nitrogen (but not peptide) bonds	Molecular Function
GO:0006546	9.34413e-06	18.3844	0.964964	7	11	glycine catabolic process	Biological Process
GO:0009071	9.34413e-06	18.3844	0.964964	7	11	serine family amino acid catabolic process	Biological Process
GO:0097367	1.03834e-05	1.4487	145.995	194	1657	carbohydrate derivative binding	Molecular Function
GO:0016755	1.29846e-05	11.9047	1.32162	8	15	aminoacyltransferase activity	Molecular Function
GO:0016742	1.68259e-05	7.44916	2.11459	10	24	hydroxymethyl-, formyl- and related transferase activity	Molecular Function
GO:1901360	1.76574e-05	1.49764	129.042	171	1471	organic cyclic compound metabolic process	Biological Process
GO:0006950	2.05373e-05	2.55326	14.1236	31	161	response to stress	Biological Process
GO:0046483	2.10207e-05	1.49291	128.516	170	1465	heterocycle metabolic process	Biological Process
GO:0003723	2.20855e-05	2.27713	18.8551	38	214	RNA binding	Molecular Function
GO:0005524	2.22503e-05	1.48324	112.602	154	1278	ATP binding	Molecular Function
GO:0032940	2.3662e-05	5.50824	3.07034	12	35	secretion by cell	Biological Process
GO:0046903	2.3662e-05	5.50824	3.07034	12	35	secretion	Biological Process
GO:0140352	2.3662e-05	5.50824	3.07034	12	35	export from cell	Biological Process
GO:0004725	2.53802e-05	5.44661	3.08378	12	35	protein tyrosine phosphatase activity	Molecular Function
GO:0005694	2.54492e-05	4.27481	4.57945	15	58	chromosome	Cellular Component
GO:0032559	2.64197e-05	1.4755	113.836	155	1292	adenyl ribonucleotide binding	Molecular Function
GO:0031981	3.38596e-05	5.21082	3.15824	12	40	nuclear lumen	Cellular Component
GO:0006139	3.49449e-05	1.48296	124.217	164	1416	nucleobase-containing compound metabolic process	Biological Process
GO:0140056	3.59604e-05	5.80016	2.71944	11	31	organelle localization by membrane tethering	Biological Process
GO:0022406	3.59604e-05	5.80016	2.71944	11	31	membrane docking	Biological Process
GO:0048278	3.59604e-05	5.80016	2.71944	11	31	vesicle docking	Biological Process
GO:0051640	3.59604e-05	5.80016	2.71944	11	31	organelle localization	Biological Process
GO:0030554	3.72689e-05	1.45377	119.827	161	1360	adenyl nucleotide binding	Molecular Function
GO:0005663	3.79705e-05	Inf	0.315824	4	4	DNA replication factor C complex	Cellular Component
GO:0005657	3.79705e-05	Inf	0.315824	4	4	replication fork	Cellular Component
GO:0000439	3.79705e-05	Inf	0.315824	4	4	transcription factor TFIIH core complex	Cellular Component
GO:0016054	5.09212e-05	7.28582	1.92993	9	22	organic acid catabolic process	Biological Process
GO:0046395	5.09212e-05	7.28582	1.92993	9	22	carboxylic acid catabolic process	Biological Process
GO:0006259	5.91267e-05	1.91081	30.9666	53	353	DNA metabolic process	Biological Process
GO:0003689	5.99762e-05	Inf	0.352432	4	4	DNA clamp loader activity	Molecular Function
GO:0060590	5.99762e-05	Inf	0.352432	4	4	ATPase regulator activity	Molecular Function
GO:0023051	6.26748e-05	2.34492	15.6149	32	178	regulation of signaling	Biological Process
GO:0010646	6.26748e-05	2.34492	15.6149	32	178	regulation of cell communication	Biological Process
GO:0009966	6.26748e-05	2.34492	15.6149	32	178	regulation of signal transduction	Biological Process
GO:0007264	7.30957e-05	2.02413	24.3873	44	278	small GTPase mediated signal transduction	Biological Process
GO:0006725	7.46785e-05	1.4528	127.726	166	1456	cellular aromatic compound metabolic process	Biological Process
GO:0051189	9.25482e-05	26.1905	0.614068	5	7	prosthetic group metabolic process	Biological Process
GO:0006777	9.25482e-05	26.1905	0.614068	5	7	Mo-molybdopterin cofactor biosynthetic process	Biological Process
GO:0019720	9.25482e-05	26.1905	0.614068	5	7	Mo-molybdopterin cofactor metabolic process	Biological Process
GO:0043545	9.25482e-05	26.1905	0.614068	5	7	molybdopterin cofactor metabolic process	Biological Process
GO:0032324	9.25482e-05	26.1905	0.614068	5	7	molybdopterin cofactor biosynthetic process	Biological Process
GO:0008440	9.50464e-05	25.9837	0.616757	5	7	inositol-1,4,5-trisphosphate 3-kinase activity	Molecular Function
GO:0006887	9.5154e-05	5.04139	2.98262	11	34	exocytosis	Biological Process
GO:0090304	9.8944e-05	1.49638	97.0227	131	1106	nucleic acid metabolic process	Biological Process
GO:0048583	0.000120707	2.25034	16.1412	32	184	regulation of response to stimulus	Biological Process
GO:0005664	0.000178046	47.4383	0.39478	4	5	nuclear origin of replication recognition complex	Cellular Component
GO:0008270	0.000194267	1.57249	58.8562	86	668	zinc ion binding	Molecular Function
GO:0008152	0.000212615	1.35583	394.67	437	4499	metabolic process	Biological Process
GO:0009063	0.000218834	8.16487	1.40358	7	16	amino acid catabolic process	Biological Process
GO:1901606	0.000218834	8.16487	1.40358	7	16	alpha-amino acid catabolic process	Biological Process
GO:0051766	0.000235004	17.321	0.704865	5	8	inositol trisphosphate kinase activity	Molecular Function
GO:0000228	0.000243433	10.2305	1.02643	6	13	nuclear chromosome	Cellular Component
GO:0090575	0.000261871	7.61716	1.42121	7	18	RNA polymerase II transcription regulator complex	Cellular Component
GO:0008184	0.000278811	41.5409	0.440541	4	5	glycogen phosphorylase activity	Molecular Function
GO:0004645	0.000278811	41.5409	0.440541	4	5	1,4-alpha-oligoglucan phosphorylase activity	Molecular Function
GO:0051087	0.000278811	41.5409	0.440541	4	5	chaperone binding	Molecular Function
GO:0044282	0.000321401	5.25811	2.36855	9	27	small molecule catabolic process	Biological Process
GO:0016192	0.00033773	2.40602	11.4041	24	130	vesicle-mediated transport	Biological Process
GO:0030170	0.000363627	3.03942	6.25568	16	71	pyridoxal phosphate binding	Molecular Function
GO:0070279	0.000363627	3.03942	6.25568	16	71	vitamin B6 binding	Molecular Function
GO:0009152	0.00039482	2.9007	6.9302	17	79	purine ribonucleotide biosynthetic process	Biological Process
GO:0006801	0.000477996	13.0914	0.789516	5	9	superoxide metabolic process	Biological Process
GO:0072593	0.000477996	13.0914	0.789516	5	9	reactive oxygen species metabolic process	Biological Process
GO:0006396	0.000484775	2.29043	12.3691	25	141	RNA processing	Biological Process
GO:0004047	0.000490348	12.9897	0.792973	5	9	aminomethyltransferase activity	Molecular Function
GO:0046872	0.000537427	1.33133	150.841	188	1712	metal ion binding	Molecular Function
GO:0004620	0.000539658	6.62065	1.58595	7	18	phospholipase activity	Molecular Function
GO:0006231	0.000672265	Inf	0.263172	3	3	dTMP biosynthetic process	Biological Process
GO:0032786	0.000672265	Inf	0.263172	3	3	positive regulation of DNA-templated transcription, elongation	Biological Process
GO:0009162	0.000672265	Inf	0.263172	3	3	deoxyribonucleoside monophosphate metabolic process	Biological Process
GO:0009157	0.000672265	Inf	0.263172	3	3	deoxyribonucleoside monophosphate biosynthetic process	Biological Process
GO:0046073	0.000672265	Inf	0.263172	3	3	dTMP metabolic process	Biological Process
GO:0009176	0.000672265	Inf	0.263172	3	3	pyrimidine deoxyribonucleoside monophosphate metabolic process	Biological Process
GO:0009177	0.000672265	Inf	0.263172	3	3	pyrimidine deoxyribonucleoside monophosphate biosynthetic process	Biological Process
GO:0009263	0.000672265	Inf	0.263172	3	3	deoxyribonucleotide biosynthetic process	Biological Process
GO:0009265	0.000672265	Inf	0.263172	3	3	2'-deoxyribonucleotide biosynthetic process	Biological Process
GO:0009221	0.000672265	Inf	0.263172	3	3	pyrimidine deoxyribonucleotide biosynthetic process	Biological Process
GO:0046385	0.000672265	Inf	0.263172	3	3	deoxyribose phosphate biosynthetic process	Biological Process
GO:0003774	0.000675729	2.14406	14.0092	27	159	cytoskeletal motor activity	Molecular Function
GO:0004379	0.000682347	Inf	0.264324	3	3	glycylpeptide N-tetradecanoyltransferase activity	Molecular Function
GO:0016421	0.000682347	Inf	0.264324	3	3	CoA carboxylase activity	Molecular Function
GO:0042083	0.000682347	Inf	0.264324	3	3	5,10-methylenetetrahydrofolate-dependent methyltransferase activity	Molecular Function
GO:0004652	0.000682347	Inf	0.264324	3	3	polynucleotide adenylyltransferase activity	Molecular Function
GO:0019107	0.000682347	Inf	0.264324	3	3	myristoyltransferase activity	Molecular Function
GO:0004611	0.000682347	Inf	0.264324	3	3	phosphoenolpyruvate carboxykinase activity	Molecular Function
GO:0003989	0.000682347	Inf	0.264324	3	3	acetyl-CoA carboxylase activity	Molecular Function
GO:0004799	0.000682347	Inf	0.264324	3	3	thymidylate synthase activity	Molecular Function
GO:0015629	0.000718323	2.65442	7.97456	18	101	actin cytoskeleton	Cellular Component
GO:0006302	0.000723655	7.86231	1.22814	6	14	double-strand break repair	Biological Process
GO:0043169	0.000895212	1.31303	153.308	189	1740	cation binding	Molecular Function
GO:0080019	0.000972205	3.58261	3.78865	11	43	fatty-acyl-CoA reductase (alcohol-forming) activity	Molecular Function
GO:0004222	0.0010389	2.61143	7.48919	17	85	metalloendopeptidase activity	Molecular Function
GO:0006470	0.00105485	3.11445	5.00027	13	57	protein dephosphorylation	Biological Process
GO:0006913	0.00108566	5.64928	1.75448	7	20	nucleocytoplasmic transport	Biological Process
GO:0051169	0.00108566	5.64928	1.75448	7	20	nuclear transport	Biological Process
GO:0030660	0.00109667	15.8014	0.552692	4	7	Golgi-associated vesicle membrane	Cellular Component
GO:0005798	0.00109667	15.8014	0.552692	4	7	Golgi-associated vesicle	Cellular Component
GO:0016298	0.00112362	5.60114	1.76216	7	20	lipase activity	Molecular Function
GO:0005794	0.00145201	4.00145	2.84242	9	36	Golgi apparatus	Cellular Component
GO:0004721	0.00157299	2.9471	5.19838	13	59	phosphoprotein phosphatase activity	Molecular Function
GO:0016787	0.0015943	1.30251	144.145	177	1636	hydrolase activity	Molecular Function
GO:0016817	0.0016455	1.69488	27.9303	44	317	hydrolase activity, acting on acid anhydrides	Molecular Function
GO:0034641	0.00178608	1.32013	148.166	179	1689	cellular nitrogen compound metabolic process	Biological Process
GO:0030663	0.00183224	35.428	0.315824	3	4	COPI-coated vesicle membrane	Cellular Component
GO:0030126	0.00183224	35.428	0.315824	3	4	COPI vesicle coat	Cellular Component
GO:0030137	0.00183224	35.428	0.315824	3	4	COPI-coated vesicle	Cellular Component
GO:0009987	0.0018457	1.30089	437.392	471	4986	cellular process	Biological Process
GO:0032561	0.00185053	1.75779	23.3486	38	265	guanyl ribonucleotide binding	Molecular Function
GO:0005525	0.00185053	1.75779	23.3486	38	265	GTP binding	Molecular Function
GO:0019842	0.00189055	2.53048	7.22486	16	82	vitamin binding	Molecular Function
GO:0019001	0.00212827	1.728	24.3178	39	276	guanyl nucleotide binding	Molecular Function
GO:0030662	0.0022355	7.42521	1.02643	5	13	coated vesicle membrane	Cellular Component
GO:0030120	0.0022355	7.42521	1.02643	5	13	vesicle coat	Cellular Component
GO:0030135	0.0022355	7.42521	1.02643	5	13	coated vesicle	Cellular Component
GO:0006289	0.00240275	7.47751	1.05269	5	12	nucleotide-excision repair	Biological Process
GO:0006545	0.00251288	31.3369	0.350896	3	4	glycine biosynthetic process	Biological Process
GO:0009070	0.00251288	31.3369	0.350896	3	4	serine family amino acid biosynthetic process	Biological Process
GO:0004420	0.00254946	31.1283	0.352432	3	4	hydroxymethylglutaryl-CoA reductase (NADPH) activity	Molecular Function
GO:0004146	0.00254946	31.1283	0.352432	3	4	dihydrofolate reductase activity	Molecular Function
GO:0019206	0.00254946	31.1283	0.352432	3	4	nucleoside kinase activity	Molecular Function
GO:0071704	0.0026813	1.26108	334.492	369	3813	organic substance metabolic process	Biological Process
GO:0006164	0.00271511	2.29071	8.86012	18	101	purine nucleotide biosynthetic process	Biological Process
GO:0009260	0.00300435	2.33045	8.24606	17	94	ribonucleotide biosynthetic process	Biological Process
GO:0046390	0.00300435	2.33045	8.24606	17	94	ribose phosphate biosynthetic process	Biological Process
GO:0030117	0.00328274	3.82753	2.60555	8	33	membrane coat	Cellular Component
GO:0048475	0.00328274	3.82753	2.60555	8	33	coated membrane	Cellular Component
GO:0046907	0.00350765	1.97027	13.4218	24	153	intracellular transport	Biological Process
GO:0051649	0.00350765	1.97027	13.4218	24	153	establishment of localization in cell	Biological Process
GO:0016887	0.00364903	1.80561	17.9741	30	204	ATP hydrolysis activity	Molecular Function
GO:0016311	0.00368688	2.63219	5.70206	13	65	dephosphorylation	Biological Process
GO:0140657	0.00373583	1.54039	36.5649	53	415	ATP-dependent activity	Molecular Function
GO:0008812	0.00400807	3.34519	3.26	9	37	choline dehydrogenase activity	Molecular Function
GO:0005801	0.00431353	17.7076	0.39478	3	5	cis-Golgi network	Cellular Component
GO:0033036	0.00433765	1.78878	18.2466	30	208	macromolecule localization	Biological Process
GO:0016614	0.00437336	1.95455	12.8638	23	146	oxidoreductase activity, acting on CH-OH group of donors	Molecular Function
GO:0071944	0.00445193	2.30963	7.89561	16	100	cell periphery	Cellular Component
GO:0030659	0.00457438	5.9359	1.18434	5	15	cytoplasmic vesicle membrane	Cellular Component
GO:0012506	0.00457438	5.9359	1.18434	5	15	vesicle membrane	Cellular Component
GO:0044281	0.00493713	1.43714	53.5994	72	611	small molecule metabolic process	Biological Process
GO:0006457	0.00502948	2.08978	10.0883	19	115	protein folding	Biological Process
GO:0000049	0.00535847	5.77074	1.23351	5	14	tRNA binding	Molecular Function
GO:0045935	0.00587248	15.6662	0.43862	3	5	positive regulation of nucleobase-containing compound metabolic process	Biological Process
GO:0045893	0.00587248	15.6662	0.43862	3	5	positive regulation of DNA-templated transcription	Biological Process
GO:0051254	0.00587248	15.6662	0.43862	3	5	positive regulation of RNA metabolic process	Biological Process
GO:1902680	0.00587248	15.6662	0.43862	3	5	positive regulation of RNA biosynthetic process	Biological Process
GO:0043631	0.00587248	15.6662	0.43862	3	5	RNA polyadenylation	Biological Process
GO:1903508	0.00587248	15.6662	0.43862	3	5	positive regulation of nucleic acid-templated transcription	Biological Process
GO:0051258	0.00591792	4.48879	1.75448	6	20	protein polymerization	Biological Process
GO:0016885	0.00595544	15.5628	0.440541	3	5	ligase activity, forming carbon-carbon bonds	Molecular Function
GO:0016462	0.00602954	1.60998	25.8157	39	293	pyrophosphatase activity	Molecular Function
GO:0030904	0.00621003	Inf	0.157912	2	2	retromer complex	Cellular Component
GO:0033557	0.00621003	Inf	0.157912	2	2	Slx1-Slx4 complex	Cellular Component
GO:0062023	0.00621003	Inf	0.157912	2	2	collagen-containing extracellular matrix	Cellular Component
GO:0005604	0.00621003	Inf	0.157912	2	2	basement membrane	Cellular Component
GO:0005606	0.00621003	Inf	0.157912	2	2	laminin-1 complex	Cellular Component
GO:0043256	0.00621003	Inf	0.157912	2	2	laminin complex	Cellular Component
GO:0097708	0.00623215	5.39433	1.2633	5	16	intracellular vesicle	Cellular Component
GO:0031982	0.00623215	5.39433	1.2633	5	16	vesicle	Cellular Component
GO:0031410	0.00623215	5.39433	1.2633	5	16	cytoplasmic vesicle	Cellular Component
GO:0008017	0.00625171	2.55093	5.37459	12	61	microtubule binding	Molecular Function
GO:0003824	0.00642927	1.17164	450.144	490	5109	catalytic activity	Molecular Function
GO:0140513	0.00649291	2.14733	8.92204	17	113	nuclear protein-containing complex	Cellular Component
GO:0016620	0.00662104	2.66363	4.75784	11	54	oxidoreductase activity, acting on the aldehyde or oxo group of donors, NAD or NADP as acceptor	Molecular Function
GO:0072522	0.00689968	2.06385	9.64964	18	110	purine-containing compound biosynthetic process	Biological Process
GO:0006520	0.00695483	1.90567	12.6323	22	144	amino acid metabolic process	Biological Process
GO:0090407	0.00702674	1.73641	18.0711	29	206	organophosphate biosynthetic process	Biological Process
GO:0015631	0.00714673	2.4997	5.4627	12	62	tubulin binding	Molecular Function
GO:0017111	0.00724623	1.59943	25.287	38	287	ribonucleoside triphosphate phosphatase activity	Molecular Function
GO:0006633	0.00729766	5.23195	1.31586	5	15	fatty acid biosynthetic process	Biological Process
GO:0045995	0.0076848	Inf	0.175448	2	2	regulation of embryonic development	Biological Process
GO:0040011	0.0076848	Inf	0.175448	2	2	locomotion	Biological Process
GO:0040012	0.0076848	Inf	0.175448	2	2	regulation of locomotion	Biological Process
GO:0030334	0.0076848	Inf	0.175448	2	2	regulation of cell migration	Biological Process
GO:2000145	0.0076848	Inf	0.175448	2	2	regulation of cell motility	Biological Process
GO:0043649	0.0076848	Inf	0.175448	2	2	dicarboxylic acid catabolic process	Biological Process
GO:0030155	0.0076848	Inf	0.175448	2	2	regulation of cell adhesion	Biological Process
GO:2000026	0.0076848	Inf	0.175448	2	2	regulation of multicellular organismal development	Biological Process
GO:0009256	0.0076848	Inf	0.175448	2	2	10-formyltetrahydrofolate metabolic process	Biological Process
GO:0009258	0.0076848	Inf	0.175448	2	2	10-formyltetrahydrofolate catabolic process	Biological Process
GO:0009790	0.0076848	Inf	0.175448	2	2	embryo development	Biological Process
GO:0016477	0.0076848	Inf	0.175448	2	2	cell migration	Biological Process
GO:0004784	0.00775683	Inf	0.176216	2	2	superoxide dismutase activity	Molecular Function
GO:0004357	0.00775683	Inf	0.176216	2	2	glutamate-cysteine ligase activity	Molecular Function
GO:0004375	0.00775683	Inf	0.176216	2	2	glycine dehydrogenase (decarboxylating) activity	Molecular Function
GO:0017108	0.00775683	Inf	0.176216	2	2	5'-flap endonuclease activity	Molecular Function
GO:0042802	0.00775683	Inf	0.176216	2	2	identical protein binding	Molecular Function
GO:0042803	0.00775683	Inf	0.176216	2	2	protein homodimerization activity	Molecular Function
GO:0000774	0.00775683	Inf	0.176216	2	2	adenyl-nucleotide exchange factor activity	Molecular Function
GO:0016155	0.00775683	Inf	0.176216	2	2	formyltetrahydrofolate dehydrogenase activity	Molecular Function
GO:0048256	0.00775683	Inf	0.176216	2	2	flap endonuclease activity	Molecular Function
GO:0016642	0.00775683	Inf	0.176216	2	2	oxidoreductase activity, acting on the CH-NH2 group of donors, disulfide as acceptor	Molecular Function
GO:0044183	0.00775683	Inf	0.176216	2	2	protein folding chaperone	Molecular Function
GO:0030623	0.00775683	Inf	0.176216	2	2	U5 snRNA binding	Molecular Function
GO:0017070	0.00775683	Inf	0.176216	2	2	U6 snRNA binding	Molecular Function
GO:0016721	0.00775683	Inf	0.176216	2	2	oxidoreductase activity, acting on superoxide radicals as acceptor	Molecular Function
GO:0001671	0.00775683	Inf	0.176216	2	2	ATPase activator activity	Molecular Function
GO:0016491	0.00794178	1.31377	84.5838	106	960	oxidoreductase activity	Molecular Function
GO:0051028	0.00801787	6.96933	0.87724	4	10	mRNA transport	Biological Process
GO:0005730	0.00812606	11.8008	0.473736	3	6	nucleolus	Cellular Component
GO:0008745	0.00816424	6.92055	0.881081	4	10	N-acetylmuramoyl-L-alanine amidase activity	Molecular Function
GO:0006082	0.00822122	1.65155	21.4924	33	245	organic acid metabolic process	Biological Process
GO:0019752	0.00822122	1.65155	21.4924	33	245	carboxylic acid metabolic process	Biological Process
GO:0043436	0.00822122	1.65155	21.4924	33	245	oxoacid metabolic process	Biological Process
GO:0009150	0.00908472	1.91881	11.4041	20	130	purine ribonucleotide metabolic process	Biological Process
GO:1901293	0.0091254	1.79935	14.4745	24	165	nucleoside phosphate biosynthetic process	Biological Process
GO:0009165	0.0091254	1.79935	14.4745	24	165	nucleotide biosynthetic process	Biological Process
GO:0051641	0.00922997	1.73184	16.843	27	192	cellular localization	Biological Process
GO:0008380	0.00986184	4.75562	1.40358	5	16	RNA splicing	Biological Process
GO:0016646	0.0100791	4.72071	1.40973	5	16	oxidoreductase activity, acting on the CH-NH group of donors, NAD or NADP as acceptor	Molecular Function
GO:0044238	0.0103754	1.21223	314.227	343	3582	primary metabolic process	Biological Process
GO:0005667	0.0106417	3.33466	2.52659	7	32	transcription regulator complex	Cellular Component
GO:0031328	0.0109825	10.4426	0.526344	3	6	positive regulation of cellular biosynthetic process	Biological Process
GO:0032784	0.0109825	10.4426	0.526344	3	6	regulation of DNA-templated transcription elongation	Biological Process
GO:0009394	0.0109825	10.4426	0.526344	3	6	2'-deoxyribonucleotide metabolic process	Biological Process
GO:0010557	0.0109825	10.4426	0.526344	3	6	positive regulation of macromolecule biosynthetic process	Biological Process
GO:0019692	0.0109825	10.4426	0.526344	3	6	deoxyribose phosphate metabolic process	Biological Process
GO:0009219	0.0109825	10.4426	0.526344	3	6	pyrimidine deoxyribonucleotide metabolic process	Biological Process
GO:0009891	0.0109825	10.4426	0.526344	3	6	positive regulation of biosynthetic process	Biological Process
GO:0016788	0.0115317	1.51804	28.547	41	324	hydrolase activity, acting on ester bonds	Molecular Function
GO:0000398	0.0117368	5.97283	0.964964	4	11	mRNA splicing, via spliceosome	Biological Process
GO:0000375	0.0117368	5.97283	0.964964	4	11	RNA splicing, via transesterification reactions	Biological Process
GO:0000377	0.0117368	5.97283	0.964964	4	11	RNA splicing, via transesterification reactions with bulged adenosine as nucleophile	Biological Process
GO:0030983	0.0119455	5.9314	0.969189	4	11	mismatched DNA binding	Molecular Function
GO:0051537	0.0119455	5.9314	0.969189	4	11	2 iron, 2 sulfur cluster binding	Molecular Function
GO:0012505	0.012267	2.03389	8.76412	16	111	endomembrane system	Cellular Component
GO:0140101	0.0128693	2.05659	8.01784	15	91	catalytic activity, acting on a tRNA	Molecular Function
GO:0018208	0.0131744	2.89187	3.24579	8	37	peptidyl-proline modification	Biological Process
GO:0000413	0.0131744	2.89187	3.24579	8	37	protein peptidyl-prolyl isomerization	Biological Process
GO:0016903	0.0132274	2.27149	5.90324	12	67	oxidoreductase activity, acting on the aldehyde or oxo group of donors	Molecular Function
GO:0016645	0.0132618	4.32695	1.49784	5	17	oxidoreductase activity, acting on the CH-NH group of donors	Molecular Function
GO:0032991	0.0134542	1.43375	48.9528	63	620	protein-containing complex	Cellular Component
GO:1901605	0.0135596	2.49889	4.56165	10	52	alpha-amino acid metabolic process	Biological Process
GO:0016859	0.0135997	2.86819	3.26	8	37	cis-trans isomerase activity	Molecular Function
GO:0003755	0.0135997	2.86819	3.26	8	37	peptidyl-prolyl cis-trans isomerase activity	Molecular Function
GO:0008237	0.013908	1.76626	13.3924	22	152	metallopeptidase activity	Molecular Function
GO:0016818	0.0140468	1.51247	27.2254	39	309	hydrolase activity, acting on acid anhydrides, in phosphorus-containing anhydrides	Molecular Function
GO:0006807	0.0148473	1.19956	279.138	306	3182	nitrogen compound metabolic process	Biological Process
GO:0015031	0.0149285	1.73421	14.299	23	163	protein transport	Biological Process
GO:0006298	0.0164038	5.22546	1.05269	4	12	mismatch repair	Biological Process
GO:0003690	0.0166878	5.18953	1.0573	4	12	double-stranded DNA binding	Molecular Function
GO:0005506	0.0169748	1.64557	16.8286	26	191	iron ion binding	Molecular Function
GO:0005672	0.017657	23.519	0.236868	2	3	transcription factor TFIIA complex	Cellular Component
GO:0051168	0.0179777	7.83078	0.614068	3	7	nuclear export	Biological Process
GO:0006354	0.0179777	7.83078	0.614068	3	7	DNA-templated transcription elongation	Biological Process
GO:0006405	0.0179777	7.83078	0.614068	3	7	RNA export from nucleus	Biological Process
GO:0006406	0.0179777	7.83078	0.614068	3	7	mRNA export from nucleus	Biological Process
GO:0003746	0.0182166	7.7801	0.616757	3	7	translation elongation factor activity	Molecular Function
GO:0008092	0.0193118	1.78463	11.4541	19	130	cytoskeletal protein binding	Molecular Function
GO:0016874	0.0203507	1.61577	17.093	26	194	ligase activity	Molecular Function
GO:0045184	0.0207907	1.67316	14.7376	23	168	establishment of protein localization	Biological Process
GO:0072330	0.0210783	3.73491	1.66676	5	19	monocarboxylic acid biosynthetic process	Biological Process
GO:0016197	0.0217099	20.8593	0.263172	2	3	endosomal transport	Biological Process
GO:0006909	0.0217099	20.8593	0.263172	2	3	phagocytosis	Biological Process
GO:0042147	0.0217099	20.8593	0.263172	2	3	retrograde transport, endosome to Golgi	Biological Process
GO:0048870	0.0217099	20.8593	0.263172	2	3	cell motility	Biological Process
GO:0000910	0.0217099	20.8593	0.263172	2	3	cytokinesis	Biological Process
GO:0016482	0.0217099	20.8593	0.263172	2	3	cytosolic transport	Biological Process
GO:0017069	0.0219058	20.734	0.264324	2	3	snRNA binding	Molecular Function
GO:0006026	0.0220831	4.64417	1.14041	4	13	aminoglycan catabolic process	Biological Process
GO:0006027	0.0220831	4.64417	1.14041	4	13	glycosaminoglycan catabolic process	Biological Process
GO:0051170	0.0220831	4.64417	1.14041	4	13	import into nucleus	Biological Process
GO:0034504	0.0220831	4.64417	1.14041	4	13	protein localization to nucleus	Biological Process
GO:0000270	0.0220831	4.64417	1.14041	4	13	peptidoglycan metabolic process	Biological Process
GO:0009253	0.0220831	4.64417	1.14041	4	13	peptidoglycan catabolic process	Biological Process
GO:0006606	0.0220831	4.64417	1.14041	4	13	protein import into nucleus	Biological Process
GO:0070727	0.0221533	1.66145	14.8254	23	169	cellular macromolecule localization	Biological Process
GO:0008104	0.0221533	1.66145	14.8254	23	169	protein localization	Biological Process
GO:0006418	0.022154	2.17812	5.61434	11	64	tRNA aminoacylation for protein translation	Biological Process
GO:0016741	0.0223528	1.75275	11.6303	19	132	transferase activity, transferring one-carbon groups	Molecular Function
GO:0016811	0.0226138	2.79748	2.90757	7	33	hydrolase activity, acting on carbon-nitrogen (but not peptide) bonds, in linear amides	Molecular Function
GO:0034660	0.022614	1.7551	11.6673	19	133	ncRNA metabolic process	Biological Process
GO:1901565	0.0238717	1.66836	14.1236	22	161	organonitrogen compound catabolic process	Biological Process
GO:0006914	0.0269151	6.26371	0.701792	3	8	autophagy	Biological Process
GO:0051173	0.0269151	6.26371	0.701792	3	8	positive regulation of nitrogen compound metabolic process	Biological Process
GO:0031123	0.0269151	6.26371	0.701792	3	8	RNA 3'-end processing	Biological Process
GO:0009262	0.0269151	6.26371	0.701792	3	8	deoxyribonucleotide metabolic process	Biological Process
GO:0061919	0.0269151	6.26371	0.701792	3	8	process utilizing autophagic mechanism	Biological Process
GO:0019693	0.0276963	1.68478	12.72	20	145	ribose phosphate metabolic process	Biological Process
GO:0009259	0.0276963	1.68478	12.72	20	145	ribonucleotide metabolic process	Biological Process
GO:0050660	0.0315457	1.73591	10.4849	17	119	flavin adenine dinucleotide binding	Molecular Function
GO:0006886	0.0320863	1.70575	11.3164	18	129	intracellular protein transport	Biological Process
GO:0097525	0.0334818	11.7553	0.315824	2	4	spliceosomal snRNP complex	Cellular Component
GO:0005685	0.0334818	11.7553	0.315824	2	4	U1 snRNP	Cellular Component
GO:0120114	0.0334818	11.7553	0.315824	2	4	Sm-like protein family complex	Cellular Component
GO:0030532	0.0334818	11.7553	0.315824	2	4	small nuclear ribonucleoprotein complex	Cellular Component
GO:0071705	0.0363658	1.4994	19.7379	28	225	nitrogen compound transport	Biological Process
GO:0006399	0.0370884	1.73325	9.91281	16	113	tRNA metabolic process	Biological Process
GO:0061783	0.0372328	3.77325	1.32162	4	15	peptidoglycan muralytic activity	Molecular Function
GO:0015936	0.0377898	5.21899	0.789516	3	9	coenzyme A metabolic process	Biological Process
GO:0043170	0.0384449	1.16359	243.522	265	2776	macromolecule metabolic process	Biological Process
GO:0016705	0.0392652	1.53514	16.4762	24	187	oxidoreductase activity, acting on paired donors, with incorporation or reduction of molecular oxygen	Molecular Function
GO:0016053	0.0397214	2.26393	3.94758	8	45	organic acid biosynthetic process	Biological Process
GO:0046394	0.0397214	2.26393	3.94758	8	45	carboxylic acid biosynthetic process	Biological Process
GO:0065003	0.0401259	1.95488	6.14068	11	70	protein-containing complex assembly	Biological Process
GO:0004386	0.0401699	2.42366	3.26	7	37	helicase activity	Molecular Function
GO:0022618	0.0409068	10.4281	0.350896	2	4	ribonucleoprotein complex assembly	Biological Process
GO:0071826	0.0409068	10.4281	0.350896	2	4	ribonucleoprotein complex subunit organization	Biological Process
GO:0006376	0.0409068	10.4281	0.350896	2	4	mRNA splice site selection	Biological Process
GO:0000245	0.0409068	10.4281	0.350896	2	4	spliceosomal complex assembly	Biological Process
GO:0006420	0.0409068	10.4281	0.350896	2	4	arginyl-tRNA aminoacylation	Biological Process
GO:0016070	0.0409731	1.25798	67.372	81	768	RNA metabolic process	Biological Process
GO:0031369	0.0412622	10.3661	0.352432	2	4	translation initiation factor binding	Molecular Function
GO:0008176	0.0412622	10.3661	0.352432	2	4	tRNA (guanine-N7-)-methyltransferase activity	Molecular Function
GO:0004814	0.0412622	10.3661	0.352432	2	4	arginine-tRNA ligase activity	Molecular Function
GO:0016875	0.0415456	1.93865	6.16757	11	70	ligase activity, forming carbon-oxygen bonds	Molecular Function
GO:0004812	0.0415456	1.93865	6.16757	11	70	aminoacyl-tRNA ligase activity	Molecular Function
GO:0030203	0.0455768	3.4816	1.40358	4	16	glycosaminoglycan metabolic process	Biological Process
GO:0016831	0.0457488	2.18721	4.05297	8	46	carboxy-lyase activity	Molecular Function
GO:0006163	0.0495234	1.54462	14.3867	21	164	purine nucleotide metabolic process	Biological Process
GO:0007049	0.0497388	2.1472	4.12303	8	47	cell cycle	Biological Process

## Sheet: hs_vec_all
GOMFID	Pvalue	OddsRatio	ExpCount	Count	Size	Term	Category
GO:0003735	3.11011e-60	17.7022	12.1552	91	159	structural constituent of ribosome	Molecular Function
GO:0005840	2.90624e-53	16.2745	16.116	91	161	ribosome	Cellular Component
GO:0006412	3.16481e-39	7.1378	22.1448	97	287	translation	Biological Process
GO:0006518	2.53503e-38	6.81976	23.0707	98	299	peptide metabolic process	Biological Process
GO:0043043	4.66787e-38	6.84124	22.7621	97	295	peptide biosynthetic process	Biological Process
GO:0043604	2.37644e-37	6.66775	23.1479	97	300	amide biosynthetic process	Biological Process
GO:0034645	3.52433e-37	6.04358	27.0059	105	350	cellular macromolecule biosynthetic process	Biological Process
GO:0043603	6.23122e-37	6.48686	23.8423	98	309	amide metabolic process	Biological Process
GO:0044237	1.99488e-35	2.9695	214.735	356	2783	cellular metabolic process	Biological Process
GO:0009987	1.0143e-31	3.66626	384.718	503	4986	cellular process	Biological Process
GO:0010467	5.29505e-30	3.3172	74.2276	173	962	gene expression	Biological Process
GO:0005198	7.74319e-30	5.17902	24.7691	92	324	structural molecule activity	Molecular Function
GO:0019538	1.18236e-29	2.85404	125.539	241	1627	protein metabolic process	Biological Process
GO:0009059	1.40998e-29	3.40384	67.2832	162	872	macromolecule biosynthetic process	Biological Process
GO:0043170	1.61141e-28	2.62951	214.195	340	2776	macromolecule metabolic process	Biological Process
GO:0043228	5.50403e-28	4.71695	41.8414	113	418	non-membrane-bounded organelle	Cellular Component
GO:0043232	5.50403e-28	4.71695	41.8414	113	418	intracellular non-membrane-bounded organelle	Cellular Component
GO:1901566	2.03154e-24	3.62869	43.0551	115	558	organonitrogen compound biosynthetic process	Biological Process
GO:0043229	3.20751e-24	3.51636	120.119	203	1200	intracellular organelle	Cellular Component
GO:0043226	4.72722e-24	3.49972	120.419	203	1203	organelle	Cellular Component
GO:0006807	3.66665e-23	2.37889	245.522	359	3182	nitrogen compound metabolic process	Biological Process
GO:0044271	1.0924e-22	2.79986	79.9374	166	1036	cellular nitrogen compound biosynthetic process	Biological Process
GO:0044249	5.66895e-22	2.65377	91.5885	180	1187	cellular biosynthetic process	Biological Process
GO:1901564	1.26125e-21	2.35058	160.183	263	2076	organonitrogen compound metabolic process	Biological Process
GO:1901576	1.5575e-21	2.61142	93.9033	182	1217	organic substance biosynthetic process	Biological Process
GO:0044260	5.29459e-20	2.79789	65.5086	140	849	cellular macromolecule metabolic process	Biological Process
GO:0031072	5.51354e-20	82.1787	1.7583	20	23	heat shock protein binding	Molecular Function
GO:0005622	5.60301e-20	3.40919	166.465	239	1663	intracellular anatomical structure	Cellular Component
GO:0009058	1.99245e-19	2.46006	98.6872	183	1279	biosynthetic process	Biological Process
GO:0006468	6.9028e-19	3.30188	38.194	97	495	protein phosphorylation	Biological Process
GO:0036211	1.09087e-18	2.84346	56.3266	124	730	protein modification process	Biological Process
GO:0043412	7.28126e-18	2.71847	60.416	128	783	macromolecule modification	Biological Process
GO:0071704	1.60501e-17	2.13717	294.21	391	3813	organic substance metabolic process	Biological Process
GO:0016310	1.76513e-17	3.02085	43.2094	102	560	phosphorylation	Biological Process
GO:0044238	2.78189e-17	2.10364	276.386	373	3582	primary metabolic process	Biological Process
GO:0004672	6.41446e-17	3.03556	37.3066	93	488	protein kinase activity	Molecular Function
GO:0051082	1.1786e-16	11.5745	4.43398	28	58	unfolded protein binding	Molecular Function
GO:0016301	7.26159e-16	2.7024	46.4803	105	608	kinase activity	Molecular Function
GO:0016773	9.05245e-16	2.65121	48.6208	108	636	phosphotransferase activity, alcohol group as acceptor	Molecular Function
GO:0034641	1.44448e-15	2.11527	130.323	211	1689	cellular nitrogen compound metabolic process	Biological Process
GO:0016772	5.66656e-15	2.31063	68.8031	135	900	transferase activity, transferring phosphorus-containing groups	Molecular Function
GO:0016740	5.65031e-14	1.93154	123.234	203	1612	transferase activity	Molecular Function
GO:0004674	7.10636e-14	8.06643	5.4278	28	71	protein serine/threonine kinase activity	Molecular Function
GO:0007172	6.95761e-12	Inf	0.771597	10	10	signal complex assembly	Biological Process
GO:0006796	6.33851e-10	2.05139	67.1289	116	870	phosphate-containing compound metabolic process	Biological Process
GO:0004713	7.32704e-10	17.6689	1.68185	13	22	protein tyrosine kinase activity	Molecular Function
GO:0006793	8.44285e-10	2.03924	67.4376	116	874	phosphorus metabolic process	Biological Process
GO:0030055	8.84773e-10	92.9352	1.10109	10	11	cell-substrate junction	Cellular Component
GO:0005925	8.84773e-10	92.9352	1.10109	10	11	focal adhesion	Cellular Component
GO:0008152	5.55614e-09	1.7037	347.141	411	4499	metabolic process	Biological Process
GO:0006457	2.79524e-08	3.99456	8.87336	28	115	protein folding	Biological Process
GO:0065003	3.19266e-08	5.2816	5.40118	21	70	protein-containing complex assembly	Biological Process
GO:0022607	4.76799e-08	4.65526	6.48141	23	84	cellular component assembly	Biological Process
GO:0005524	1.53739e-07	1.66961	97.7004	147	1278	ATP binding	Molecular Function
GO:0043933	1.97789e-07	4.61668	5.94129	21	77	protein-containing complex organization	Biological Process
GO:0032559	3.00194e-07	1.64707	98.7707	147	1292	adenyl ribonucleotide binding	Molecular Function
GO:0030554	1.44881e-06	1.58648	103.969	150	1360	adenyl nucleotide binding	Molecular Function
GO:0016043	2.32694e-06	2.55937	17.2066	38	223	cellular component organization	Biological Process
GO:0044085	4.12683e-06	3.21039	9.33632	25	121	cellular component biogenesis	Biological Process
GO:0035639	1.39285e-05	1.48894	117.806	161	1541	purine ribonucleoside triphosphate binding	Molecular Function
GO:0003873	1.45368e-05	60.7056	0.458687	5	6	6-phosphofructo-2-kinase activity	Molecular Function
GO:0006000	1.51186e-05	60.3147	0.462958	5	6	fructose metabolic process	Biological Process
GO:0071840	1.65873e-05	2.26206	20.0615	40	260	cellular component organization or biogenesis	Biological Process
GO:0032555	2.30023e-05	1.47204	118.876	161	1555	purine ribonucleotide binding	Molecular Function
GO:0000030	3.39647e-05	Inf	0.305792	4	4	mannosyltransferase activity	Molecular Function
GO:0006493	3.51063e-05	Inf	0.308639	4	4	protein O-linked glycosylation	Biological Process
GO:0032553	4.74298e-05	1.44731	120.482	161	1576	ribonucleotide binding	Molecular Function
GO:0005515	6.22007e-05	1.33204	241.728	293	3162	protein binding	Molecular Function
GO:0097367	6.93377e-05	1.42586	126.674	167	1657	carbohydrate derivative binding	Molecular Function
GO:0017076	6.98295e-05	1.42832	124.916	165	1634	purine nucleotide binding	Molecular Function
GO:0140096	9.20286e-05	1.46314	100.911	137	1320	catalytic activity, acting on a protein	Molecular Function
GO:0016747	0.000108587	2.53479	11.1614	25	146	acyltransferase activity, transferring groups other than amino-acyl groups	Molecular Function
GO:0008418	0.000119062	20.2318	0.611583	5	8	protein-N-terminal asparagine amidohydrolase activity	Molecular Function
GO:0004478	0.000119062	20.2318	0.611583	5	8	methionine adenosyltransferase activity	Molecular Function
GO:0006556	0.000123727	20.0991	0.617277	5	8	S-adenosylmethionine biosynthetic process	Biological Process
GO:0046500	0.000123727	20.0991	0.617277	5	8	S-adenosylmethionine metabolic process	Biological Process
GO:0004331	0.000159476	48.5152	0.382239	4	5	fructose-2,6-bisphosphate 2-phosphatase activity	Molecular Function
GO:0006003	0.000164766	48.1675	0.385798	4	5	fructose 2,6-bisphosphate metabolic process	Biological Process
GO:0016485	0.000260728	15.0721	0.694437	5	9	protein processing	Biological Process
GO:0008509	0.000275574	6.08147	1.83475	8	24	monoatomic anion transmembrane transporter activity	Molecular Function
GO:0004540	0.000290846	4.1882	3.28726	11	43	ribonuclease activity	Molecular Function
GO:0070161	0.000308121	4.85899	2.90287	10	29	anchoring junction	Cellular Component
GO:0006820	0.000397787	5.69337	1.92899	8	25	monoatomic anion transport	Biological Process
GO:0030054	0.000421861	4.61433	3.00297	10	30	cell junction	Cellular Component
GO:0004715	0.000445533	Inf	0.229344	3	3	non-membrane spanning protein tyrosine kinase activity	Molecular Function
GO:0008409	0.000445533	Inf	0.229344	3	3	5'-3' exonuclease activity	Molecular Function
GO:0008140	0.000445533	Inf	0.229344	3	3	cAMP response element binding protein binding	Molecular Function
GO:0004534	0.000445533	Inf	0.229344	3	3	5'-3' RNA exonuclease activity	Molecular Function
GO:0140297	0.000445533	Inf	0.229344	3	3	DNA-binding transcription factor binding	Molecular Function
GO:0019799	0.000445533	Inf	0.229344	3	3	tubulin N-acetyltransferase activity	Molecular Function
GO:0032296	0.000449355	24.2556	0.458687	4	6	double-stranded RNA-specific ribonuclease activity	Molecular Function
GO:0004525	0.000449355	24.2556	0.458687	4	6	ribonuclease III activity	Molecular Function
GO:0004030	0.000449355	24.2556	0.458687	4	6	aldehyde dehydrogenase [NAD(P)+] activity	Molecular Function
GO:0071929	0.000457177	Inf	0.231479	3	3	alpha-tubulin acetylation	Biological Process
GO:0043543	0.000457177	Inf	0.231479	3	3	protein acylation	Biological Process
GO:0051262	0.000457177	Inf	0.231479	3	3	protein tetramerization	Biological Process
GO:0051289	0.000457177	Inf	0.231479	3	3	protein homotetramerization	Biological Process
GO:0006473	0.000457177	Inf	0.231479	3	3	protein acetylation	Biological Process
GO:0006475	0.000457177	Inf	0.231479	3	3	internal protein amino acid acetylation	Biological Process
GO:0018393	0.000457177	Inf	0.231479	3	3	internal peptidyl-lysine acetylation	Biological Process
GO:0018394	0.000457177	Inf	0.231479	3	3	peptidyl-lysine acetylation	Biological Process
GO:0006081	0.000464059	24.0803	0.462958	4	6	cellular aldehyde metabolic process	Biological Process
GO:0008154	0.000464059	24.0803	0.462958	4	6	actin polymerization or depolymerization	Biological Process
GO:0030041	0.000464059	24.0803	0.462958	4	6	actin filament polymerization	Biological Process
GO:0031323	0.000492852	1.7079	35.1848	55	456	regulation of cellular metabolic process	Biological Process
GO:0043167	0.000549173	1.27009	265.198	310	3469	ion binding	Molecular Function
GO:0043168	0.000549879	1.34786	136.536	172	1786	anion binding	Molecular Function
GO:0060255	0.00056371	1.68854	36.1879	56	469	regulation of macromolecule metabolic process	Biological Process
GO:0019222	0.000695158	1.67131	36.4965	56	473	regulation of metabolic process	Biological Process
GO:0019787	0.000834066	2.99543	5.4278	14	71	ubiquitin-like protein transferase activity	Molecular Function
GO:0004842	0.000834066	2.99543	5.4278	14	71	ubiquitin-protein transferase activity	Molecular Function
GO:0051604	0.000838902	10.0452	0.848756	5	11	protein maturation	Biological Process
GO:0018205	0.00084161	7.24098	1.23455	6	16	peptidyl-lysine modification	Biological Process
GO:0016765	0.000917375	5.67074	1.68185	7	22	transferase activity, transferring alkyl or aryl (other than methyl) groups	Molecular Function
GO:0016433	0.000984949	16.169	0.535135	4	7	rRNA (adenine) methyltransferase activity	Molecular Function
GO:0004486	0.000984949	16.169	0.535135	4	7	methylenetetrahydrofolate dehydrogenase [NAD(P)+] activity	Molecular Function
GO:0004488	0.000984949	16.169	0.535135	4	7	methylenetetrahydrofolate dehydrogenase (NADP+) activity	Molecular Function
GO:0008649	0.000984949	16.169	0.535135	4	7	rRNA methyltransferase activity	Molecular Function
GO:0140102	0.000984949	16.169	0.535135	4	7	catalytic activity, acting on a rRNA	Molecular Function
GO:0007015	0.00101674	16.0512	0.540118	4	7	actin filament organization	Biological Process
GO:0097435	0.00101674	16.0512	0.540118	4	7	supramolecular fiber organization	Biological Process
GO:0005488	0.00127517	1.24528	659.898	703	8632	binding	Molecular Function
GO:0051171	0.00140269	1.63518	35.1076	53	455	regulation of nitrogen compound metabolic process	Biological Process
GO:0080090	0.00140269	1.63518	35.1076	53	455	regulation of primary metabolic process	Biological Process
GO:0043565	0.00149954	2.34434	9.02085	19	118	sequence-specific DNA binding	Molecular Function
GO:1901265	0.00161157	1.30661	141.581	174	1852	nucleoside phosphate binding	Molecular Function
GO:0000166	0.00161157	1.30661	141.581	174	1852	nucleotide binding	Molecular Function
GO:0001932	0.0017074	6.0324	1.38887	6	18	regulation of protein phosphorylation	Biological Process
GO:0042325	0.00233484	5.56756	1.46603	6	19	regulation of phosphorylation	Biological Process
GO:0004527	0.00270239	4.4754	1.98764	7	26	exonuclease activity	Molecular Function
GO:0016811	0.00280934	3.88921	2.52278	8	33	hydrolase activity, acting on carbon-nitrogen (but not peptide) bonds, in linear amides	Molecular Function
GO:0007267	0.00282444	4.4482	2.00615	7	26	cell-cell signaling	Biological Process
GO:0050308	0.00313071	9.6998	0.688031	4	9	sugar-phosphatase activity	Molecular Function
GO:0019203	0.00313071	9.6998	0.688031	4	9	carbohydrate phosphatase activity	Molecular Function
GO:0004518	0.00359801	2.40567	6.95676	15	91	nuclease activity	Molecular Function
GO:0097659	0.00361374	1.53357	39.1971	56	508	nucleic acid-templated transcription	Biological Process
GO:0006351	0.00361374	1.53357	39.1971	56	508	DNA-templated transcription	Biological Process
GO:0005952	0.00368036	27.23	0.400396	3	4	cAMP-dependent protein kinase complex	Cellular Component
GO:0016896	0.00396138	18.1733	0.382239	3	5	RNA exonuclease activity, producing 5'-phosphomonoesters	Molecular Function
GO:0008603	0.00396138	18.1733	0.382239	3	5	cAMP-dependent protein kinase regulator activity	Molecular Function
GO:0004532	0.00396138	18.1733	0.382239	3	5	exoribonuclease activity	Molecular Function
GO:0016796	0.00396138	18.1733	0.382239	3	5	exonuclease activity, active with either ribo- or deoxyribonucleic acids and producing 5'-phosphomonoesters	Molecular Function
GO:0008443	0.00405872	6.06599	1.14672	5	15	phosphofructokinase activity	Molecular Function
GO:0031399	0.00408934	4.82382	1.62035	6	21	regulation of protein modification process	Biological Process
GO:0044272	0.00420567	6.0236	1.1574	5	15	sulfur compound biosynthetic process	Biological Process
GO:0019220	0.00526277	4.52167	1.69751	6	22	regulation of phosphate metabolic process	Biological Process
GO:0051174	0.00526277	4.52167	1.69751	6	22	regulation of phosphorus metabolic process	Biological Process
GO:0032774	0.00546762	1.49805	39.9687	56	518	RNA biosynthetic process	Biological Process
GO:0016776	0.00553671	5.51407	1.22317	5	16	phosphotransferase activity, phosphate group as acceptor	Molecular Function
GO:0004697	0.00583883	Inf	0.152896	2	2	protein kinase C activity	Molecular Function
GO:0003979	0.00583883	Inf	0.152896	2	2	UDP-glucose 6-dehydrogenase activity	Molecular Function
GO:0023056	0.00594409	Inf	0.154319	2	2	positive regulation of signaling	Biological Process
GO:0032006	0.00594409	Inf	0.154319	2	2	regulation of TOR signaling	Biological Process
GO:0032008	0.00594409	Inf	0.154319	2	2	positive regulation of TOR signaling	Biological Process
GO:0071229	0.00594409	Inf	0.154319	2	2	cellular response to acid chemical	Biological Process
GO:0045010	0.00594409	Inf	0.154319	2	2	actin nucleation	Biological Process
GO:0071230	0.00594409	Inf	0.154319	2	2	cellular response to amino acid stimulus	Biological Process
GO:1902533	0.00594409	Inf	0.154319	2	2	positive regulation of intracellular signal transduction	Biological Process
GO:0001101	0.00594409	Inf	0.154319	2	2	response to acid chemical	Biological Process
GO:0034314	0.00594409	Inf	0.154319	2	2	Arp2/3 complex-mediated actin nucleation	Biological Process
GO:0000165	0.00594409	Inf	0.154319	2	2	MAPK cascade	Biological Process
GO:1901701	0.00594409	Inf	0.154319	2	2	cellular response to oxygen-containing compound	Biological Process
GO:0043410	0.00594409	Inf	0.154319	2	2	positive regulation of MAPK cascade	Biological Process
GO:0055092	0.00594409	Inf	0.154319	2	2	sterol homeostasis	Biological Process
GO:0001919	0.00594409	Inf	0.154319	2	2	regulation of receptor recycling	Biological Process
GO:0055088	0.00594409	Inf	0.154319	2	2	lipid homeostasis	Biological Process
GO:0043408	0.00594409	Inf	0.154319	2	2	regulation of MAPK cascade	Biological Process
GO:0080171	0.00594409	Inf	0.154319	2	2	lytic vacuole organization	Biological Process
GO:0007076	0.00594409	Inf	0.154319	2	2	mitotic chromosome condensation	Biological Process
GO:0031929	0.00594409	Inf	0.154319	2	2	TOR signaling	Biological Process
GO:0007040	0.00594409	Inf	0.154319	2	2	lysosome organization	Biological Process
GO:0010647	0.00594409	Inf	0.154319	2	2	positive regulation of cell communication	Biological Process
GO:0043112	0.00594409	Inf	0.154319	2	2	receptor metabolic process	Biological Process
GO:0030261	0.00594409	Inf	0.154319	2	2	chromosome condensation	Biological Process
GO:0001881	0.00594409	Inf	0.154319	2	2	receptor recycling	Biological Process
GO:0009967	0.00594409	Inf	0.154319	2	2	positive regulation of signal transduction	Biological Process
GO:0071417	0.00594409	Inf	0.154319	2	2	cellular response to organonitrogen compound	Biological Process
GO:1901698	0.00594409	Inf	0.154319	2	2	response to nitrogen compound	Biological Process
GO:1901699	0.00594409	Inf	0.154319	2	2	cellular response to nitrogen compound	Biological Process
GO:0043200	0.00594409	Inf	0.154319	2	2	response to amino acid	Biological Process
GO:0010243	0.00594409	Inf	0.154319	2	2	response to organonitrogen compound	Biological Process
GO:0042632	0.00594409	Inf	0.154319	2	2	cholesterol homeostasis	Biological Process
GO:0031968	0.00635955	5.69631	1.30129	5	13	organelle outer membrane	Cellular Component
GO:0005741	0.00635955	5.69631	1.30129	5	13	mitochondrial outer membrane	Cellular Component
GO:0036094	0.00653153	1.25057	148.232	176	1939	small molecule binding	Molecular Function
GO:0004550	0.0072448	6.92727	0.840927	4	11	nucleoside diphosphate kinase activity	Molecular Function
GO:2001141	0.00730663	1.5335	32.0213	46	415	regulation of RNA biosynthetic process	Biological Process
GO:0051252	0.00730663	1.5335	32.0213	46	415	regulation of RNA metabolic process	Biological Process
GO:0006355	0.00730663	1.5335	32.0213	46	415	regulation of DNA-templated transcription	Biological Process
GO:1903506	0.00730663	1.5335	32.0213	46	415	regulation of nucleic acid-templated transcription	Biological Process
GO:0006228	0.00746579	6.87509	0.848756	4	11	UTP biosynthetic process	Biological Process
GO:0006241	0.00746579	6.87509	0.848756	4	11	CTP biosynthetic process	Biological Process
GO:0046051	0.00746579	6.87509	0.848756	4	11	UTP metabolic process	Biological Process
GO:0009148	0.00746579	6.87509	0.848756	4	11	pyrimidine nucleoside triphosphate biosynthetic process	Biological Process
GO:0046036	0.00746579	6.87509	0.848756	4	11	CTP metabolic process	Biological Process
GO:0046039	0.00746579	6.87509	0.848756	4	11	GTP metabolic process	Biological Process
GO:0009208	0.00746579	6.87509	0.848756	4	11	pyrimidine ribonucleoside triphosphate metabolic process	Biological Process
GO:0009209	0.00746579	6.87509	0.848756	4	11	pyrimidine ribonucleoside triphosphate biosynthetic process	Biological Process
GO:0006183	0.00746579	6.87509	0.848756	4	11	GTP biosynthetic process	Biological Process
GO:0031326	0.00798137	1.51756	33.0243	47	428	regulation of cellular biosynthetic process	Biological Process
GO:0010556	0.00798137	1.51756	33.0243	47	428	regulation of macromolecule biosynthetic process	Biological Process
GO:0009889	0.00798137	1.51756	33.0243	47	428	regulation of biosynthetic process	Biological Process
GO:0010468	0.00832779	1.50665	33.9503	48	440	regulation of gene expression	Biological Process
GO:0019219	0.00943168	1.50758	32.4842	46	421	regulation of nucleobase-containing compound metabolic process	Biological Process
GO:0007010	0.00967138	2.62825	4.32094	10	56	cytoskeleton organization	Biological Process
GO:0022624	0.00999006	Inf	0.200198	2	2	proteasome accessory complex	Cellular Component
GO:0005885	0.00999006	Inf	0.200198	2	2	Arp2/3 protein complex	Cellular Component
GO:0032045	0.00999006	Inf	0.200198	2	2	guanyl-nucleotide exchange factor complex	Cellular Component
GO:0098857	0.00999006	Inf	0.200198	2	2	membrane microdomain	Cellular Component
GO:0045121	0.00999006	Inf	0.200198	2	2	membrane raft	Cellular Component
GO:0005768	0.00999006	Inf	0.200198	2	2	endosome	Cellular Component
GO:0031902	0.00999006	Inf	0.200198	2	2	late endosome membrane	Cellular Component
GO:0000796	0.00999006	Inf	0.200198	2	2	condensin complex	Cellular Component
GO:0005770	0.00999006	Inf	0.200198	2	2	late endosome	Cellular Component
GO:0015934	0.00999006	Inf	0.200198	2	2	large ribosomal subunit	Cellular Component
GO:0044391	0.00999006	Inf	0.200198	2	2	ribosomal subunit	Cellular Component
GO:0010008	0.00999006	Inf	0.200198	2	2	endosome membrane	Cellular Component
GO:0071986	0.00999006	Inf	0.200198	2	2	Ragulator complex	Cellular Component
GO:0008537	0.00999006	Inf	0.200198	2	2	proteasome activator complex	Cellular Component
GO:0016567	0.0102494	3.80607	1.92899	6	25	protein ubiquitination	Biological Process
GO:0016891	0.0109915	3.26857	2.52278	7	33	RNA endonuclease activity, producing 5'-phosphomonoesters	Molecular Function
GO:0006790	0.0114577	3.2473	2.54627	7	33	sulfur compound metabolic process	Biological Process
GO:0016070	0.0120117	1.3611	59.2586	76	768	RNA metabolic process	Biological Process
GO:0004348	0.0123397	9.08511	0.535135	3	7	glucosylceramidase activity	Molecular Function
GO:0032446	0.0124769	3.61524	2.00615	6	26	protein modification by small protein conjugation	Biological Process
GO:0070647	0.0124769	3.61524	2.00615	6	26	protein modification by small protein conjugation or removal	Biological Process
GO:0005024	0.0138798	5.38697	0.993822	4	13	transforming growth factor beta receptor activity	Molecular Function
GO:0005739	0.0148346	2.11481	7.50743	14	75	mitochondrion	Cellular Component
GO:0003887	0.0151501	3.03459	2.67568	7	35	DNA-directed DNA polymerase activity	Molecular Function
GO:0006996	0.0164862	1.85097	10.4937	18	136	organelle organization	Biological Process
GO:0019867	0.0167886	4.13819	1.60159	5	16	outer membrane	Cellular Component
GO:1901700	0.0169179	24	0.231479	2	3	response to oxygen-containing compound	Biological Process
GO:0007033	0.0169179	24	0.231479	2	3	vacuole organization	Biological Process
GO:0034061	0.0176018	2.9297	2.75212	7	36	DNA polymerase activity	Molecular Function
GO:0004521	0.0176018	2.9297	2.75212	7	36	RNA endonuclease activity	Molecular Function
GO:0004675	0.0182775	4.84787	1.07027	4	14	transmembrane receptor protein serine/threonine kinase activity	Molecular Function
GO:0005819	0.0183885	5.19255	1.10109	4	11	spindle	Cellular Component
GO:0000922	0.0183885	5.19255	1.10109	4	11	spindle pole	Cellular Component
GO:0008134	0.0186331	7.26748	0.611583	3	8	transcription factor binding	Molecular Function
GO:0016746	0.0186968	1.6077	17.7359	27	232	acyltransferase activity	Molecular Function
GO:0008170	0.0187564	3.78934	1.60541	5	21	N-methyltransferase activity	Molecular Function
GO:0019200	0.0187564	3.78934	1.60541	5	21	carbohydrate kinase activity	Molecular Function
GO:0009147	0.0188107	4.81047	1.08024	4	14	pyrimidine nucleoside triphosphate metabolic process	Biological Process
GO:0006643	0.0193869	3.76147	1.62035	5	21	membrane lipid metabolic process	Biological Process
GO:1905368	0.019447	2.70885	3.50347	8	35	peptidase complex	Cellular Component
GO:0140098	0.0204467	1.6445	15.4425	24	202	catalytic activity, acting on RNA	Molecular Function
GO:0140535	0.0205773	2.01341	7.80773	14	78	intracellular protein-containing complex	Cellular Component
GO:0003723	0.0220601	1.61348	16.3598	25	214	RNA binding	Molecular Function
GO:0000502	0.0222398	3.21687	2.30228	6	23	proteasome complex	Cellular Component
GO:0016893	0.023317	2.74023	2.90502	7	38	endonuclease activity, active with either ribo- or deoxyribonucleic acids and producing 5'-phosphomonoesters	Molecular Function
GO:0051260	0.0241216	4.37252	1.1574	4	15	protein homooligomerization	Biological Process
GO:1902911	0.0256002	6.8	0.700694	3	7	protein kinase complex	Cellular Component
GO:0044815	0.0256002	6.8	0.700694	3	7	DNA packaging complex	Cellular Component
GO:1902554	0.0256002	6.8	0.700694	3	7	serine/threonine protein kinase complex	Cellular Component
GO:0007049	0.0258009	2.4738	3.6265	8	47	cell cycle	Biological Process
GO:0051246	0.0276692	2.63613	3.00923	7	39	regulation of protein metabolic process	Biological Process
GO:1902493	0.0279821	18.093	0.300297	2	3	acetyltransferase complex	Cellular Component
GO:0000123	0.0279821	18.093	0.300297	2	3	histone acetyltransferase complex	Cellular Component
GO:0031248	0.0279821	18.093	0.300297	2	3	protein acetyltransferase complex	Cellular Component
GO:0070887	0.0282289	3.34256	1.77467	5	23	cellular response to chemical stimulus	Biological Process
GO:0071310	0.0282289	3.34256	1.77467	5	23	cellular response to organic substance	Biological Process
GO:0071495	0.0287823	2.89009	2.39195	6	31	cellular response to endogenous stimulus	Biological Process
GO:0030029	0.0287823	2.89009	2.39195	6	31	actin filament-based process	Biological Process
GO:0030036	0.0287823	2.89009	2.39195	6	31	actin cytoskeleton organization	Biological Process
GO:0009719	0.0287823	2.89009	2.39195	6	31	response to endogenous stimulus	Biological Process
GO:0070003	0.0294183	4.03922	1.22317	4	16	threonine-type peptidase activity	Molecular Function
GO:0016646	0.0294183	4.03922	1.22317	4	16	oxidoreductase activity, acting on the CH-NH group of donors, NAD or NADP as acceptor	Molecular Function
GO:0004298	0.0294183	4.03922	1.22317	4	16	threonine-type endopeptidase activity	Molecular Function
GO:0051259	0.0302505	4.00756	1.23455	4	16	protein complex oligomerization	Biological Process
GO:0008380	0.0302505	4.00756	1.23455	4	16	RNA splicing	Biological Process
GO:0019843	0.0315706	12.1032	0.305792	2	4	rRNA binding	Molecular Function
GO:0005539	0.0315706	12.1032	0.305792	2	4	glycosaminoglycan binding	Molecular Function
GO:0008201	0.0315706	12.1032	0.305792	2	4	heparin binding	Molecular Function
GO:0030832	0.0321125	11.9983	0.308639	2	4	regulation of actin filament length	Biological Process
GO:0030833	0.0321125	11.9983	0.308639	2	4	regulation of actin filament polymerization	Biological Process
GO:0090066	0.0321125	11.9983	0.308639	2	4	regulation of anatomical structure size	Biological Process
GO:0110053	0.0321125	11.9983	0.308639	2	4	regulation of actin filament organization	Biological Process
GO:0022618	0.0321125	11.9983	0.308639	2	4	ribonucleoprotein complex assembly	Biological Process
GO:0044087	0.0321125	11.9983	0.308639	2	4	regulation of cellular component biogenesis	Biological Process
GO:0071826	0.0321125	11.9983	0.308639	2	4	ribonucleoprotein complex subunit organization	Biological Process
GO:0032535	0.0321125	11.9983	0.308639	2	4	regulation of cellular component size	Biological Process
GO:0006376	0.0321125	11.9983	0.308639	2	4	mRNA splice site selection	Biological Process
GO:0000245	0.0321125	11.9983	0.308639	2	4	spliceosomal complex assembly	Biological Process
GO:0000070	0.0321125	11.9983	0.308639	2	4	mitotic sister chromatid segregation	Biological Process
GO:0043254	0.0321125	11.9983	0.308639	2	4	regulation of protein-containing complex assembly	Biological Process
GO:1902903	0.0321125	11.9983	0.308639	2	4	regulation of supramolecular fiber organization	Biological Process
GO:0032271	0.0321125	11.9983	0.308639	2	4	regulation of protein polymerization	Biological Process
GO:0008064	0.0321125	11.9983	0.308639	2	4	regulation of actin polymerization or depolymerization	Biological Process
GO:0032956	0.0321125	11.9983	0.308639	2	4	regulation of actin cytoskeleton organization	Biological Process
GO:0065008	0.0321125	11.9983	0.308639	2	4	regulation of biological quality	Biological Process
GO:0032970	0.0321125	11.9983	0.308639	2	4	regulation of actin filament-based process	Biological Process
GO:0034212	0.03559	5.19019	0.764479	3	10	peptide N-acetyltransferase activity	Molecular Function
GO:0061733	0.03559	5.19019	0.764479	3	10	peptide-lysine-N-acetyltransferase activity	Molecular Function
GO:0016645	0.0362063	3.72819	1.29961	4	17	oxidoreductase activity, acting on the CH-NH group of donors	Molecular Function
GO:0006760	0.0372146	3.69875	1.31171	4	17	folic acid-containing compound metabolic process	Biological Process
GO:0009396	0.0372146	3.69875	1.31171	4	17	folic acid-containing compound biosynthetic process	Biological Process
GO:0000785	0.0379767	5.438	0.800793	3	8	chromatin	Cellular Component
GO:0019773	0.0379767	5.438	0.800793	3	8	proteasome core complex, alpha-subunit complex	Cellular Component
GO:0005815	0.0438782	3.63077	1.40139	4	14	microtubule organizing center	Cellular Component
GO:0046872	0.044375	1.17853	130.879	149	1712	metal ion binding	Molecular Function
GO:0006479	0.0450215	3.43406	1.38887	4	18	protein methylation	Biological Process
GO:0042558	0.0450215	3.43406	1.38887	4	18	pteridine-containing compound metabolic process	Biological Process
GO:0042559	0.0450215	3.43406	1.38887	4	18	pteridine-containing compound biosynthetic process	Biological Process
GO:0016570	0.0450215	3.43406	1.38887	4	18	histone modification	Biological Process
GO:0008213	0.0450215	3.43406	1.38887	4	18	protein alkylation	Biological Process
GO:0004571	0.0462195	4.54103	0.840927	3	11	mannosyl-oligosaccharide 1,2-alpha-mannosidase activity	Molecular Function
GO:0015924	0.0462195	4.54103	0.840927	3	11	mannosyl-oligosaccharide mannosidase activity	Molecular Function
GO:0018022	0.0472618	4.50327	0.848756	3	11	peptidyl-lysine methylation	Biological Process
GO:0016571	0.0472618	4.50327	0.848756	3	11	histone methylation	Biological Process
GO:0034968	0.0472618	4.50327	0.848756	3	11	histone lysine methylation	Biological Process
GO:0019438	0.0491245	1.26753	56.0179	68	726	aromatic compound biosynthetic process	Biological Process
GO:0000179	0.0499767	8.06815	0.382239	2	5	rRNA (adenine-N6,N6-)-dimethyltransferase activity	Molecular Function

## Sheet: hs_uni_all
GOMFID	Pvalue	OddsRatio	ExpCount	Count	Size	Term	Category
GO:0003735	2.96358e-58	18.4451	9.79784	83	159	structural constituent of ribosome	Molecular Function
GO:0005840	1.28801e-47	14.7375	14.6799	83	161	ribosome	Cellular Component
GO:0006412	8.1121e-38	7.62707	18.2301	87	287	translation	Biological Process
GO:0006518	3.92529e-37	7.31959	18.9924	88	299	peptide metabolic process	Biological Process
GO:0043043	8.92602e-37	7.3251	18.7383	87	295	peptide biosynthetic process	Biological Process
GO:0043604	3.81423e-36	7.14789	19.0559	87	300	amide biosynthetic process	Biological Process
GO:0043603	6.88411e-36	6.9781	19.6276	88	309	amide metabolic process	Biological Process
GO:0044237	1.94805e-35	3.30844	176.775	306	2783	cellular metabolic process	Biological Process
GO:0034645	1.78947e-34	6.27988	22.2319	92	350	cellular macromolecule biosynthetic process	Biological Process
GO:0019538	7.81474e-32	3.24372	103.346	214	1627	protein metabolic process	Biological Process
GO:0005198	6.15447e-31	5.83922	19.9654	84	324	structural molecule activity	Molecular Function
GO:0010467	3.01432e-30	3.63796	61.1059	153	962	gene expression	Biological Process
GO:0009059	6.57338e-29	3.66435	55.3891	142	872	macromolecule biosynthetic process	Biological Process
GO:0043170	6.01028e-27	2.79485	176.331	288	2776	macromolecule metabolic process	Biological Process
GO:1901564	2.55621e-25	2.7455	131.867	235	2076	organonitrogen compound metabolic process	Biological Process
GO:0043228	1.08816e-24	4.51713	38.113	102	418	non-membrane-bounded organelle	Cellular Component
GO:0043232	1.08816e-24	4.51713	38.113	102	418	intracellular non-membrane-bounded organelle	Cellular Component
GO:0044271	5.52711e-24	3.11672	65.8064	148	1036	cellular nitrogen compound biosynthetic process	Biological Process
GO:1901566	1.29013e-23	3.86821	35.444	101	558	organonitrogen compound biosynthetic process	Biological Process
GO:0009987	2.27681e-23	3.28465	316.709	409	4986	cellular process	Biological Process
GO:0044249	6.75457e-23	2.92452	75.3978	159	1187	cellular biosynthetic process	Biological Process
GO:0006807	7.95053e-23	2.573	202.12	305	3182	nitrogen compound metabolic process	Biological Process
GO:1901576	1.24274e-22	2.88755	77.3034	161	1217	organic substance biosynthetic process	Biological Process
GO:0043229	4.75735e-22	3.47707	109.415	185	1200	intracellular organelle	Cellular Component
GO:0043226	6.75014e-22	3.46084	109.689	185	1203	organelle	Cellular Component
GO:0031072	7.38106e-22	104.105	1.4173	20	23	heat shock protein binding	Molecular Function
GO:0009058	9.99421e-21	2.72733	81.2416	162	1279	biosynthetic process	Biological Process
GO:0006468	1.57434e-20	3.74648	31.4422	89	495	protein phosphorylation	Biological Process
GO:0071704	1.30562e-19	2.45133	242.2	336	3813	organic substance metabolic process	Biological Process
GO:0016310	1.58064e-19	3.46095	35.571	94	560	phosphorylation	Biological Process
GO:0005622	1.97273e-19	3.56103	151.631	220	1663	intracellular anatomical structure	Cellular Component
GO:0004672	2.35535e-19	3.53045	30.0714	86	488	protein kinase activity	Molecular Function
GO:0016773	3.23207e-19	3.14651	39.1914	101	636	phosphotransferase activity, alcohol group as acceptor	Molecular Function
GO:0036211	3.76068e-19	3.10265	46.3694	110	730	protein modification process	Biological Process
GO:0016301	4.03206e-19	3.19584	37.4659	98	608	kinase activity	Molecular Function
GO:0043412	1.13027e-18	2.98985	49.7359	114	783	macromolecule modification	Biological Process
GO:0044238	1.77988e-18	2.3438	227.527	319	3582	primary metabolic process	Biological Process
GO:0016772	2.31449e-17	2.63844	55.4595	122	900	transferase activity, transferring phosphorus-containing groups	Molecular Function
GO:0016740	3.37612e-15	2.11155	99.3341	176	1612	transferase activity	Molecular Function
GO:0044260	1.1797e-14	2.58873	53.9282	111	849	cellular macromolecule metabolic process	Biological Process
GO:0034641	5.10294e-13	2.09404	107.285	174	1689	cellular nitrogen compound metabolic process	Biological Process
GO:0007172	9.77857e-13	Inf	0.635197	10	10	signal complex assembly	Biological Process
GO:0006796	1.0276e-12	2.41022	55.2621	108	870	phosphate-containing compound metabolic process	Biological Process
GO:0006793	1.3926e-12	2.3961	55.5162	108	874	phosphorus metabolic process	Biological Process
GO:0004674	2.12762e-12	7.98615	4.37514	24	71	protein serine/threonine kinase activity	Molecular Function
GO:0008152	8.11311e-12	2.01723	285.775	354	4499	metabolic process	Biological Process
GO:0004713	4.97442e-11	22.3438	1.35568	13	22	protein tyrosine kinase activity	Molecular Function
GO:0051082	9.79015e-11	8.1951	3.57405	20	58	unfolded protein binding	Molecular Function
GO:0030055	3.45862e-10	103.383	1.00297	10	11	cell-substrate junction	Cellular Component
GO:0005925	3.45862e-10	103.383	1.00297	10	11	focal adhesion	Cellular Component
GO:0065003	9.78745e-10	6.56451	4.44638	21	70	protein-containing complex assembly	Biological Process
GO:0022607	1.15513e-09	5.79087	5.33565	23	84	cellular component assembly	Biological Process
GO:0043933	6.67721e-09	5.73816	4.89101	21	77	protein-containing complex organization	Biological Process
GO:0044085	1.08618e-07	3.99711	7.68588	25	121	cellular component biogenesis	Biological Process
GO:0140096	4.47987e-07	1.70302	81.3405	125	1320	catalytic activity, acting on a protein	Molecular Function
GO:0005515	1.95576e-06	1.45668	194.848	251	3162	protein binding	Molecular Function
GO:0016043	3.79281e-06	2.67717	14.1649	33	223	cellular component organization	Biological Process
GO:0003873	4.99969e-06	76.6141	0.36973	5	6	6-phosphofructo-2-kinase activity	Molecular Function
GO:0006000	5.76396e-06	74.4894	0.381118	5	6	fructose metabolic process	Biological Process
GO:0071840	1.65447e-05	2.39626	16.5151	35	260	cellular component organization or biogenesis	Biological Process
GO:0006457	3.1212e-05	3.1963	7.30476	20	115	protein folding	Biological Process
GO:0008418	4.20311e-05	25.5338	0.492973	5	8	protein-N-terminal asparagine amidohydrolase activity	Molecular Function
GO:0004478	4.20311e-05	25.5338	0.492973	5	8	methionine adenosyltransferase activity	Molecular Function
GO:0004540	4.22835e-05	5.29384	2.64973	11	43	ribonuclease activity	Molecular Function
GO:0006556	4.83174e-05	24.8227	0.508157	5	8	S-adenosylmethionine biosynthetic process	Biological Process
GO:0046500	4.83174e-05	24.8227	0.508157	5	8	S-adenosylmethionine metabolic process	Biological Process
GO:0008509	6.08797e-05	7.68101	1.47892	8	24	monoatomic anion transmembrane transporter activity	Molecular Function
GO:0004331	6.80745e-05	61.2141	0.308108	4	5	fructose-2,6-bisphosphate 2-phosphatase activity	Molecular Function
GO:0006003	7.63811e-05	59.465	0.317598	4	5	fructose 2,6-bisphosphate metabolic process	Biological Process
GO:0019787	9.10542e-05	3.78916	4.37514	14	71	ubiquitin-like protein transferase activity	Molecular Function
GO:0004842	9.10542e-05	3.78916	4.37514	14	71	ubiquitin-protein transferase activity	Molecular Function
GO:0016485	0.000103042	18.6144	0.571677	5	9	protein processing	Biological Process
GO:0006820	0.000103126	7.03968	1.58799	8	25	monoatomic anion transport	Biological Process
GO:0070161	0.000140998	5.40562	2.6442	10	29	anchoring junction	Cellular Component
GO:0032296	0.000194224	30.6045	0.36973	4	6	double-stranded RNA-specific ribonuclease activity	Molecular Function
GO:0004525	0.000194224	30.6045	0.36973	4	6	ribonuclease III activity	Molecular Function
GO:0004030	0.000194224	30.6045	0.36973	4	6	aldehyde dehydrogenase [NAD(P)+] activity	Molecular Function
GO:0030054	0.000194713	5.13346	2.73538	10	30	cell junction	Cellular Component
GO:0006081	0.000217615	29.7282	0.381118	4	6	cellular aldehyde metabolic process	Biological Process
GO:0008154	0.000217615	29.7282	0.381118	4	6	actin polymerization or depolymerization	Biological Process
GO:0030041	0.000217615	29.7282	0.381118	4	6	actin filament polymerization	Biological Process
GO:0004715	0.000233166	Inf	0.184865	3	3	non-membrane spanning protein tyrosine kinase activity	Molecular Function
GO:0008409	0.000233166	Inf	0.184865	3	3	5'-3' exonuclease activity	Molecular Function
GO:0008140	0.000233166	Inf	0.184865	3	3	cAMP response element binding protein binding	Molecular Function
GO:0004534	0.000233166	Inf	0.184865	3	3	5'-3' RNA exonuclease activity	Molecular Function
GO:0140297	0.000233166	Inf	0.184865	3	3	DNA-binding transcription factor binding	Molecular Function
GO:0016765	0.000247418	7.16047	1.35568	7	22	transferase activity, transferring alkyl or aryl (other than methyl) groups	Molecular Function
GO:0051262	0.000254772	Inf	0.190559	3	3	protein tetramerization	Biological Process
GO:0051289	0.000254772	Inf	0.190559	3	3	protein homotetramerization	Biological Process
GO:0051604	0.000339507	12.406	0.698716	5	11	protein maturation	Biological Process
GO:0004518	0.000415183	3.04396	5.60757	15	91	nuclease activity	Molecular Function
GO:0016433	0.000431047	20.4013	0.431351	4	7	rRNA (adenine) methyltransferase activity	Molecular Function
GO:0004486	0.000431047	20.4013	0.431351	4	7	methylenetetrahydrofolate dehydrogenase [NAD(P)+] activity	Molecular Function
GO:0004488	0.000431047	20.4013	0.431351	4	7	methylenetetrahydrofolate dehydrogenase (NADP+) activity	Molecular Function
GO:0008649	0.000431047	20.4013	0.431351	4	7	rRNA methyltransferase activity	Molecular Function
GO:0140102	0.000431047	20.4013	0.431351	4	7	catalytic activity, acting on a rRNA	Molecular Function
GO:0007015	0.000482278	19.816	0.444638	4	7	actin filament organization	Biological Process
GO:0097435	0.000482278	19.816	0.444638	4	7	supramolecular fiber organization	Biological Process
GO:0031323	0.000572976	1.77043	28.965	47	456	regulation of cellular metabolic process	Biological Process
GO:0060255	0.000586553	1.75747	29.7907	48	469	regulation of macromolecule metabolic process	Biological Process
GO:0016811	0.000700799	4.9122	2.03351	8	33	hydrolase activity, acting on carbon-nitrogen (but not peptide) bonds, in linear amides	Molecular Function
GO:0019222	0.000708891	1.73988	30.0448	48	473	regulation of metabolic process	Biological Process
GO:0004527	0.00076856	5.65114	1.60216	7	26	exonuclease activity	Molecular Function
GO:0050308	0.0014043	12.2388	0.554595	4	9	sugar-phosphatase activity	Molecular Function
GO:0019203	0.0014043	12.2388	0.554595	4	9	carbohydrate phosphatase activity	Molecular Function
GO:0140098	0.00150487	2.08588	12.4476	24	202	catalytic activity, acting on RNA	Molecular Function
GO:0008443	0.00156724	7.65574	0.924324	5	15	phosphofructokinase activity	Molecular Function
GO:0051171	0.00176044	1.68284	28.9014	45	455	regulation of nitrogen compound metabolic process	Biological Process
GO:0080090	0.00176044	1.68284	28.9014	45	455	regulation of primary metabolic process	Biological Process
GO:0044272	0.00178379	7.43936	0.952795	5	15	sulfur compound biosynthetic process	Biological Process
GO:0097659	0.00188645	1.6399	32.268	49	508	nucleic acid-templated transcription	Biological Process
GO:0006351	0.00188645	1.6399	32.268	49	508	DNA-templated transcription	Biological Process
GO:0016896	0.00212217	22.9245	0.308108	3	5	RNA exonuclease activity, producing 5'-phosphomonoesters	Molecular Function
GO:0008603	0.00212217	22.9245	0.308108	3	5	cAMP-dependent protein kinase regulator activity	Molecular Function
GO:0004532	0.00212217	22.9245	0.308108	3	5	exoribonuclease activity	Molecular Function
GO:0016796	0.00212217	22.9245	0.308108	3	5	exonuclease activity, active with either ribo- or deoxyribonucleic acids and producing 5'-phosphomonoesters	Molecular Function
GO:0016776	0.00216505	6.95919	0.985946	5	16	phosphotransferase activity, phosphate group as acceptor	Molecular Function
GO:0043565	0.00235322	2.41713	7.27135	16	118	sequence-specific DNA binding	Molecular Function
GO:0005952	0.00279896	30.2198	0.364718	3	4	cAMP-dependent protein kinase complex	Cellular Component
GO:0032774	0.00282135	1.60248	32.9032	49	518	RNA biosynthetic process	Biological Process
GO:0004550	0.00332991	8.74055	0.677838	4	11	nucleoside diphosphate kinase activity	Molecular Function
GO:0016891	0.00342497	4.1273	2.03351	7	33	RNA endonuclease activity, producing 5'-phosphomonoesters	Molecular Function
GO:0006228	0.00370486	8.48772	0.698716	4	11	UTP biosynthetic process	Biological Process
GO:0006241	0.00370486	8.48772	0.698716	4	11	CTP biosynthetic process	Biological Process
GO:0046051	0.00370486	8.48772	0.698716	4	11	UTP metabolic process	Biological Process
GO:0009148	0.00370486	8.48772	0.698716	4	11	pyrimidine nucleoside triphosphate biosynthetic process	Biological Process
GO:0046036	0.00370486	8.48772	0.698716	4	11	CTP metabolic process	Biological Process
GO:0046039	0.00370486	8.48772	0.698716	4	11	GTP metabolic process	Biological Process
GO:0009208	0.00370486	8.48772	0.698716	4	11	pyrimidine ribonucleoside triphosphate metabolic process	Biological Process
GO:0009209	0.00370486	8.48772	0.698716	4	11	pyrimidine ribonucleoside triphosphate biosynthetic process	Biological Process
GO:0006183	0.00370486	8.48772	0.698716	4	11	GTP biosynthetic process	Biological Process
GO:0004697	0.00379276	Inf	0.123243	2	2	protein kinase C activity	Molecular Function
GO:0003979	0.00379276	Inf	0.123243	2	2	UDP-glucose 6-dehydrogenase activity	Molecular Function
GO:0016567	0.00399278	4.7025	1.58799	6	25	protein ubiquitination	Biological Process
GO:0006790	0.00401453	4.01372	2.09615	7	33	sulfur compound metabolic process	Biological Process
GO:0023056	0.00402679	Inf	0.127039	2	2	positive regulation of signaling	Biological Process
GO:0032006	0.00402679	Inf	0.127039	2	2	regulation of TOR signaling	Biological Process
GO:0032008	0.00402679	Inf	0.127039	2	2	positive regulation of TOR signaling	Biological Process
GO:0071229	0.00402679	Inf	0.127039	2	2	cellular response to acid chemical	Biological Process
GO:0045010	0.00402679	Inf	0.127039	2	2	actin nucleation	Biological Process
GO:0071230	0.00402679	Inf	0.127039	2	2	cellular response to amino acid stimulus	Biological Process
GO:1902533	0.00402679	Inf	0.127039	2	2	positive regulation of intracellular signal transduction	Biological Process
GO:0001101	0.00402679	Inf	0.127039	2	2	response to acid chemical	Biological Process
GO:0034314	0.00402679	Inf	0.127039	2	2	Arp2/3 complex-mediated actin nucleation	Biological Process
GO:0000165	0.00402679	Inf	0.127039	2	2	MAPK cascade	Biological Process
GO:1901701	0.00402679	Inf	0.127039	2	2	cellular response to oxygen-containing compound	Biological Process
GO:0043410	0.00402679	Inf	0.127039	2	2	positive regulation of MAPK cascade	Biological Process
GO:0055092	0.00402679	Inf	0.127039	2	2	sterol homeostasis	Biological Process
GO:0001919	0.00402679	Inf	0.127039	2	2	regulation of receptor recycling	Biological Process
GO:0055088	0.00402679	Inf	0.127039	2	2	lipid homeostasis	Biological Process
GO:0043408	0.00402679	Inf	0.127039	2	2	regulation of MAPK cascade	Biological Process
GO:0080171	0.00402679	Inf	0.127039	2	2	lytic vacuole organization	Biological Process
GO:0007076	0.00402679	Inf	0.127039	2	2	mitotic chromosome condensation	Biological Process
GO:0031929	0.00402679	Inf	0.127039	2	2	TOR signaling	Biological Process
GO:0007040	0.00402679	Inf	0.127039	2	2	lysosome organization	Biological Process
GO:0010647	0.00402679	Inf	0.127039	2	2	positive regulation of cell communication	Biological Process
GO:0043112	0.00402679	Inf	0.127039	2	2	receptor metabolic process	Biological Process
GO:0030261	0.00402679	Inf	0.127039	2	2	chromosome condensation	Biological Process
GO:0001881	0.00402679	Inf	0.127039	2	2	receptor recycling	Biological Process
GO:0009967	0.00402679	Inf	0.127039	2	2	positive regulation of signal transduction	Biological Process
GO:0071417	0.00402679	Inf	0.127039	2	2	cellular response to organonitrogen compound	Biological Process
GO:1901698	0.00402679	Inf	0.127039	2	2	response to nitrogen compound	Biological Process
GO:1901699	0.00402679	Inf	0.127039	2	2	cellular response to nitrogen compound	Biological Process
GO:0043200	0.00402679	Inf	0.127039	2	2	response to amino acid	Biological Process
GO:0010243	0.00402679	Inf	0.127039	2	2	response to organonitrogen compound	Biological Process
GO:0042632	0.00402679	Inf	0.127039	2	2	cholesterol homeostasis	Biological Process
GO:0031968	0.00423541	6.32611	1.18533	5	13	organelle outer membrane	Cellular Component
GO:0005741	0.00423541	6.32611	1.18533	5	13	mitochondrial outer membrane	Cellular Component
GO:0001932	0.00434275	5.72013	1.14335	5	18	regulation of protein phosphorylation	Biological Process
GO:0005524	0.00484059	1.35119	78.7524	101	1278	ATP binding	Molecular Function
GO:0032446	0.00491768	4.46674	1.65151	6	26	protein modification by small protein conjugation	Biological Process
GO:0070647	0.00491768	4.46674	1.65151	6	26	protein modification by small protein conjugation or removal	Biological Process
GO:0042325	0.00559118	5.31079	1.20687	5	19	regulation of phosphorylation	Biological Process
GO:0004521	0.00570007	3.69942	2.21838	7	36	RNA endonuclease activity	Molecular Function
GO:0016070	0.00586123	1.44841	48.7831	66	768	RNA metabolic process	Biological Process
GO:0032559	0.00662499	1.3336	79.6151	101	1292	adenyl ribonucleotide binding	Molecular Function
GO:0005739	0.00669521	2.3564	6.83845	14	75	mitochondrion	Cellular Component
GO:0004348	0.00676442	11.4604	0.431351	3	7	glucosylceramidase activity	Molecular Function
GO:0016893	0.00774546	3.46018	2.34162	7	38	endonuclease activity, active with either ribo- or deoxyribonucleic acids and producing 5'-phosphomonoesters	Molecular Function
GO:0008170	0.00780441	4.78247	1.29405	5	21	N-methyltransferase activity	Molecular Function
GO:0019200	0.00780441	4.78247	1.29405	5	21	carbohydrate kinase activity	Molecular Function
GO:0010468	0.00790793	1.56361	27.9486	41	440	regulation of gene expression	Biological Process
GO:0031326	0.0082518	1.56772	27.1864	40	428	regulation of cellular biosynthetic process	Biological Process
GO:0010556	0.0082518	1.56772	27.1864	40	428	regulation of macromolecule biosynthetic process	Biological Process
GO:0009889	0.0082518	1.56772	27.1864	40	428	regulation of biosynthetic process	Biological Process
GO:2001141	0.0082806	1.57655	26.3607	39	415	regulation of RNA biosynthetic process	Biological Process
GO:0051252	0.0082806	1.57655	26.3607	39	415	regulation of RNA metabolic process	Biological Process
GO:0006355	0.0082806	1.57655	26.3607	39	415	regulation of DNA-templated transcription	Biological Process
GO:1903506	0.0082806	1.57655	26.3607	39	415	regulation of nucleic acid-templated transcription	Biological Process
GO:0022624	0.0082863	Inf	0.182359	2	2	proteasome accessory complex	Cellular Component
GO:0005885	0.0082863	Inf	0.182359	2	2	Arp2/3 protein complex	Cellular Component
GO:0032045	0.0082863	Inf	0.182359	2	2	guanyl-nucleotide exchange factor complex	Cellular Component
GO:0098857	0.0082863	Inf	0.182359	2	2	membrane microdomain	Cellular Component
GO:0045121	0.0082863	Inf	0.182359	2	2	membrane raft	Cellular Component
GO:0005768	0.0082863	Inf	0.182359	2	2	endosome	Cellular Component
GO:0031902	0.0082863	Inf	0.182359	2	2	late endosome membrane	Cellular Component
GO:0000796	0.0082863	Inf	0.182359	2	2	condensin complex	Cellular Component
GO:0005770	0.0082863	Inf	0.182359	2	2	late endosome	Cellular Component
GO:0010008	0.0082863	Inf	0.182359	2	2	endosome membrane	Cellular Component
GO:0071986	0.0082863	Inf	0.182359	2	2	Ragulator complex	Cellular Component
GO:0008537	0.0082863	Inf	0.182359	2	2	proteasome activator complex	Cellular Component
GO:0006643	0.00880828	4.64561	1.33391	5	21	membrane lipid metabolic process	Biological Process
GO:0031399	0.00880828	4.64561	1.33391	5	21	regulation of protein modification process	Biological Process
GO:0140535	0.00952462	2.24344	7.11199	14	78	intracellular protein-containing complex	Cellular Component
GO:0009147	0.00964957	5.93885	0.889275	4	14	pyrimidine nucleoside triphosphate metabolic process	Biological Process
GO:0008134	0.010331	9.16755	0.492973	3	8	transcription factor binding	Molecular Function
GO:0019219	0.0103978	1.55038	26.7418	39	421	regulation of nucleobase-containing compound metabolic process	Biological Process
GO:0019220	0.0108169	4.37171	1.39743	5	22	regulation of phosphate metabolic process	Biological Process
GO:0051174	0.0108169	4.37171	1.39743	5	22	regulation of phosphorus metabolic process	Biological Process
GO:0019867	0.0114415	4.59577	1.45887	5	16	outer membrane	Cellular Component
GO:1905368	0.0114471	3.01161	3.19128	8	35	peptidase complex	Cellular Component
GO:1901700	0.0115708	29.6068	0.190559	2	3	response to oxygen-containing compound	Biological Process
GO:0007033	0.0115708	29.6068	0.190559	2	3	vacuole organization	Biological Process
GO:0030029	0.0120186	3.57083	1.96911	6	31	actin filament-based process	Biological Process
GO:0030036	0.0120186	3.57083	1.96911	6	31	actin cytoskeleton organization	Biological Process
GO:0051260	0.0125099	5.39819	0.952795	4	15	protein homooligomerization	Biological Process
GO:0003723	0.0126801	1.766	13.187	22	214	RNA binding	Molecular Function
GO:0019438	0.012766	1.4043	46.1153	61	726	aromatic compound biosynthetic process	Biological Process
GO:0070003	0.0143532	5.09656	0.985946	4	16	threonine-type peptidase activity	Molecular Function
GO:0016646	0.0143532	5.09656	0.985946	4	16	oxidoreductase activity, acting on the CH-NH group of donors, NAD or NADP as acceptor	Molecular Function
GO:0004298	0.0143532	5.09656	0.985946	4	16	threonine-type endopeptidase activity	Molecular Function
GO:0000502	0.0144959	3.57386	2.09713	6	23	proteasome complex	Cellular Component
GO:0030554	0.0146605	1.28453	83.8054	103	1360	adenyl nucleotide binding	Molecular Function
GO:1901362	0.0150449	1.38686	47.3857	62	746	organic cyclic compound biosynthetic process	Biological Process
GO:0051259	0.0158596	4.94763	1.01631	4	16	protein complex oligomerization	Biological Process
GO:0016747	0.017843	1.89211	8.99676	16	146	acyltransferase activity, transferring groups other than amino-acyl groups	Molecular Function
GO:0016645	0.0178731	4.70413	1.04757	4	17	oxidoreductase activity, acting on the CH-NH group of donors	Molecular Function
GO:0034654	0.0195379	1.38185	43.5745	57	686	nucleobase-containing compound biosynthetic process	Biological Process
GO:0006760	0.0197221	4.56639	1.07983	4	17	folic acid-containing compound metabolic process	Biological Process
GO:0009396	0.0197221	4.56639	1.07983	4	17	folic acid-containing compound biosynthetic process	Biological Process
GO:1902911	0.0198856	7.5467	0.638256	3	7	protein kinase complex	Cellular Component
GO:0044815	0.0198856	7.5467	0.638256	3	7	DNA packaging complex	Cellular Component
GO:1902554	0.0198856	7.5467	0.638256	3	7	serine/threonine protein kinase complex	Cellular Component
GO:0019843	0.0209342	15.2638	0.246486	2	4	rRNA binding	Molecular Function
GO:0005539	0.0209342	15.2638	0.246486	2	4	glycosaminoglycan binding	Molecular Function
GO:0008201	0.0209342	15.2638	0.246486	2	4	heparin binding	Molecular Function
GO:0000030	0.0209342	15.2638	0.246486	2	4	mannosyltransferase activity	Molecular Function
GO:0018130	0.0210838	1.3612	47.3221	61	745	heterocycle biosynthetic process	Biological Process
GO:0030832	0.0221708	14.8013	0.254079	2	4	regulation of actin filament length	Biological Process
GO:0030833	0.0221708	14.8013	0.254079	2	4	regulation of actin filament polymerization	Biological Process
GO:0090066	0.0221708	14.8013	0.254079	2	4	regulation of anatomical structure size	Biological Process
GO:0110053	0.0221708	14.8013	0.254079	2	4	regulation of actin filament organization	Biological Process
GO:0022618	0.0221708	14.8013	0.254079	2	4	ribonucleoprotein complex assembly	Biological Process
GO:0044087	0.0221708	14.8013	0.254079	2	4	regulation of cellular component biogenesis	Biological Process
GO:0071826	0.0221708	14.8013	0.254079	2	4	ribonucleoprotein complex subunit organization	Biological Process
GO:0032535	0.0221708	14.8013	0.254079	2	4	regulation of cellular component size	Biological Process
GO:0006376	0.0221708	14.8013	0.254079	2	4	mRNA splice site selection	Biological Process
GO:0006493	0.0221708	14.8013	0.254079	2	4	protein O-linked glycosylation	Biological Process
GO:0000245	0.0221708	14.8013	0.254079	2	4	spliceosomal complex assembly	Biological Process
GO:0000070	0.0221708	14.8013	0.254079	2	4	mitotic sister chromatid segregation	Biological Process
GO:0043254	0.0221708	14.8013	0.254079	2	4	regulation of protein-containing complex assembly	Biological Process
GO:1902903	0.0221708	14.8013	0.254079	2	4	regulation of supramolecular fiber organization	Biological Process
GO:0032271	0.0221708	14.8013	0.254079	2	4	regulation of protein polymerization	Biological Process
GO:0008064	0.0221708	14.8013	0.254079	2	4	regulation of actin polymerization or depolymerization	Biological Process
GO:0032956	0.0221708	14.8013	0.254079	2	4	regulation of actin cytoskeleton organization	Biological Process
GO:0065008	0.0221708	14.8013	0.254079	2	4	regulation of biological quality	Biological Process
GO:0032970	0.0221708	14.8013	0.254079	2	4	regulation of actin filament-based process	Biological Process
GO:1902493	0.0233578	20.073	0.273538	2	3	acetyltransferase complex	Cellular Component
GO:0000123	0.0233578	20.073	0.273538	2	3	histone acetyltransferase complex	Cellular Component
GO:0031248	0.0233578	20.073	0.273538	2	3	protein acetyltransferase complex	Cellular Component
GO:0008757	0.0239594	2.67965	2.89622	7	47	S-adenosylmethionine-dependent methyltransferase activity	Molecular Function
GO:0006479	0.0241162	4.23961	1.14335	4	18	protein methylation	Biological Process
GO:0042558	0.0241162	4.23961	1.14335	4	18	pteridine-containing compound metabolic process	Biological Process
GO:0042559	0.0241162	4.23961	1.14335	4	18	pteridine-containing compound biosynthetic process	Biological Process
GO:0016570	0.0241162	4.23961	1.14335	4	18	histone modification	Biological Process
GO:0008213	0.0241162	4.23961	1.14335	4	18	protein alkylation	Biological Process
GO:0008173	0.0264036	4.07624	1.17081	4	19	RNA methyltransferase activity	Molecular Function
GO:0019205	0.0264036	4.07624	1.17081	4	19	nucleobase-containing compound kinase activity	Molecular Function
GO:0004571	0.0264994	5.7283	0.677838	3	11	mannosyl-oligosaccharide 1,2-alpha-mannosidase activity	Molecular Function
GO:0015924	0.0264994	5.7283	0.677838	3	11	mannosyl-oligosaccharide mannosidase activity	Molecular Function
GO:0007049	0.0275426	2.60369	2.98542	7	47	cell cycle	Biological Process
GO:0018022	0.0286456	5.55747	0.698716	3	11	peptidyl-lysine methylation	Biological Process
GO:0016571	0.0286456	5.55747	0.698716	3	11	histone methylation	Biological Process
GO:0034968	0.0286456	5.55747	0.698716	3	11	histone lysine methylation	Biological Process
GO:0000785	0.0297032	6.03516	0.729435	3	8	chromatin	Cellular Component
GO:0019773	0.0297032	6.03516	0.729435	3	8	proteasome core complex, alpha-subunit complex	Cellular Component
GO:0035639	0.033011	1.22512	94.9589	112	1541	purine ribonucleoside triphosphate binding	Molecular Function
GO:0000179	0.0334755	10.175	0.308108	2	5	rRNA (adenine-N6,N6-)-dimethyltransferase activity	Molecular Function
GO:0051258	0.034552	3.7086	1.27039	4	20	protein polymerization	Biological Process
GO:0051246	0.0347824	2.70207	2.47727	6	39	regulation of protein metabolic process	Biological Process
GO:0031163	0.0354097	9.8661	0.317598	2	5	metallo-sulfur cluster assembly	Biological Process
GO:0016226	0.0354097	9.8661	0.317598	2	5	iron-sulfur cluster assembly	Biological Process
GO:0000154	0.0354097	9.8661	0.317598	2	5	rRNA modification	Biological Process
GO:0007059	0.0354097	9.8661	0.317598	2	5	chromosome segregation	Biological Process
GO:0098813	0.0354097	9.8661	0.317598	2	5	nuclear chromosome segregation	Biological Process
GO:0000819	0.0354097	9.8661	0.317598	2	5	sister chromatid segregation	Biological Process
GO:0006665	0.0364336	4.93927	0.762236	3	12	sphingolipid metabolic process	Biological Process
GO:0016881	0.0392007	2.38092	3.20432	7	52	acid-amino acid ligase activity	Molecular Function
GO:0004519	0.0392007	2.38092	3.20432	7	52	endonuclease activity	Molecular Function
GO:0032555	0.0410647	1.21165	95.8216	112	1555	purine ribonucleotide binding	Molecular Function
GO:1905369	0.0430018	2.63575	2.6442	6	29	endopeptidase complex	Cellular Component
GO:0071495	0.0437448	2.85475	1.96911	5	31	cellular response to endogenous stimulus	Biological Process
GO:0009719	0.0437448	2.85475	1.96911	5	31	response to endogenous stimulus	Biological Process
GO:0097525	0.0439166	10.0328	0.364718	2	4	spliceosomal snRNP complex	Cellular Component
GO:0005685	0.0439166	10.0328	0.364718	2	4	U1 snRNP	Cellular Component
GO:0120114	0.0439166	10.0328	0.364718	2	4	Sm-like protein family complex	Cellular Component
GO:0030532	0.0439166	10.0328	0.364718	2	4	small nuclear ribonucleoprotein complex	Cellular Component
GO:0042398	0.0472298	3.29559	1.39743	4	22	cellular modified amino acid biosynthetic process	Biological Process
GO:0097367	0.0480724	1.19667	102.107	118	1657	carbohydrate derivative binding	Molecular Function
GO:0003729	0.0481882	7.63065	0.36973	2	6	mRNA binding	Molecular Function

## Sheet: overlapping_antagonistic genes
GOMFID	Pvalue	OddsRatio	ExpCount	Count	Size	Term	Category	adj.p.val
GO:0043167	1.1213e-09	2.73559	40.9851	76	3469	ion binding	Molecular Function	7.84e-08
GO:0005488	7.10113e-09	3.36295	101.984	133	8632	binding	Molecular Function	2.485e-07
GO:0009987	2.45939e-08	7.18523	50.6734	71	4986	cellular process	Biological Process	5.74e-07
GO:0007267	1.76745e-07	31.6371	0.264242	6	26	cell-cell signaling	Biological Process	3.0975e-06
GO:0006259	3.50965e-07	5.5905	3.58759	16	353	DNA metabolic process	Biological Process	4.28167e-06
GO:0051082	3.67334e-07	14.0657	0.685251	8	58	unfolded protein binding	Molecular Function	4.28167e-06
GO:0046872	7.71067e-07	2.60637	20.2267	43	1712	metal ion binding	Molecular Function	7.71e-06
GO:0043169	1.19903e-06	2.55692	20.5575	43	1740	cation binding	Molecular Function	1.05e-05
GO:0044260	1.747e-06	3.67944	8.62851	24	849	cellular macromolecule metabolic process	Biological Process	1.36111e-05
GO:0003887	3.01539e-06	17.9704	0.413514	6	35	DNA-directed DNA polymerase activity	Molecular Function	2.08833e-05
GO:0003676	3.3391e-06	2.36837	24.3973	47	2065	nucleic acid binding	Molecular Function	2.08833e-05
GO:0034061	3.58339e-06	17.3701	0.425328	6	36	DNA polymerase activity	Molecular Function	2.08833e-05
GO:0006260	4.67646e-06	9.89182	0.965499	8	95	DNA replication	Biological Process	2.52e-05
GO:0005524	1.20297e-05	2.55165	15.0992	33	1278	ATP binding	Molecular Function	6e-05
GO:0032559	1.50881e-05	2.52021	15.2646	33	1292	adenyl ribonucleotide binding	Molecular Function	7.04667e-05
GO:0035639	1.63295e-05	2.395	18.2064	37	1541	purine ribonucleoside triphosphate binding	Molecular Function	7.13125e-05
GO:0006457	1.93405e-05	8.02089	1.16876	8	115	protein folding	Biological Process	7.77778e-05
GO:0032555	1.99887e-05	2.36997	18.3718	37	1555	purine ribonucleotide binding	Molecular Function	7.77778e-05
GO:0032553	2.69098e-05	2.33328	18.6199	37	1576	ribonucleotide binding	Molecular Function	9.91053e-05
GO:0030554	4.28446e-05	2.37698	16.068	33	1360	adenyl nucleotide binding	Molecular Function	0.0001498
GO:0017076	5.90196e-05	2.23695	19.3052	37	1634	purine nucleotide binding	Molecular Function	0.000196667
GO:0097367	7.94675e-05	2.20067	19.5769	37	1657	carbohydrate derivative binding	Molecular Function	0.000252955
GO:0090304	0.000155418	2.69586	11.2404	24	1106	nucleic acid metabolic process	Biological Process	0.000473011
GO:0043168	0.000368103	2.01483	21.101	37	1786	anion binding	Molecular Function	0.00107333
GO:0140097	0.00038592	4.95221	1.76039	8	149	catalytic activity, acting on DNA	Molecular Function	0.0010808
GO:0006493	0.000603621	100	0.0406526	2	4	protein O-linked glycosylation	Biological Process	0.00162513
GO:0003677	0.000669862	2.2894	11.1176	23	941	DNA binding	Molecular Function	0.00173704
GO:1901265	0.00074305	1.92996	21.8808	37	1852	nucleoside phosphate binding	Molecular Function	0.00179345
GO:0000166	0.00074305	1.92996	21.8808	37	1852	nucleotide binding	Molecular Function	0.00179345
GO:0000030	0.000819227	84.7351	0.0472587	2	4	mannosyltransferase activity	Molecular Function	0.001911
GO:0036094	0.00173738	1.82709	22.9086	37	1939	small molecule binding	Molecular Function	0.00392903
GO:0006139	0.00255298	2.11831	14.391	25	1416	nucleobase-containing compound metabolic process	Biological Process	0.00558465
GO:0034641	0.00330101	2.01621	17.1656	28	1689	cellular nitrogen compound metabolic process	Biological Process	0.00700213
GO:0016779	0.00364993	4.34848	1.47683	6	125	nucleotidyltransferase activity	Molecular Function	0.00751471
GO:0006725	0.00376847	2.0454	14.7975	25	1456	cellular aromatic compound metabolic process	Biological Process	0.00753694
GO:0046483	0.00410174	2.02955	14.889	25	1465	heterocycle metabolic process	Biological Process	0.00797561
GO:0044237	0.00422567	1.88723	28.284	40	2783	cellular metabolic process	Biological Process	0.00799041
GO:1901360	0.00433765	2.01909	14.95	25	1471	organic cyclic compound metabolic process	Biological Process	0.00799041
GO:1901363	0.00459877	1.57161	46.4553	62	3932	heterocyclic compound binding	Molecular Function	0.00805
GO:0097159	0.00459877	1.57161	46.4553	62	3932	organic cyclic compound binding	Molecular Function	0.00805
GO:0006950	0.00572903	4.00756	1.63627	6	161	response to stress	Biological Process	0.00978126
GO:0043170	0.00777428	1.79655	28.2129	39	2776	macromolecule metabolic process	Biological Process	0.012405
GO:0043413	0.00815186	7.96395	0.416689	3	41	macromolecule glycosylation	Biological Process	0.012405
GO:0009100	0.00815186	7.96395	0.416689	3	41	glycoprotein metabolic process	Biological Process	0.012405
GO:0009101	0.00815186	7.96395	0.416689	3	41	glycoprotein biosynthetic process	Biological Process	0.012405
GO:0006486	0.00815186	7.96395	0.416689	3	41	protein glycosylation	Biological Process	0.012405
GO:0070085	0.00871561	7.75869	0.426852	3	42	glycosylation	Biological Process	0.0129349
GO:0042401	0.0101631	Inf	0.0101631	1	1	biogenic amine biosynthetic process	Biological Process	0.0129349
GO:0009309	0.0101631	Inf	0.0101631	1	1	amine biosynthetic process	Biological Process	0.0129349
GO:0006595	0.0101631	Inf	0.0101631	1	1	polyamine metabolic process	Biological Process	0.0129349
GO:0006596	0.0101631	Inf	0.0101631	1	1	polyamine biosynthetic process	Biological Process	0.0129349
GO:0006597	0.0101631	Inf	0.0101631	1	1	spermine biosynthetic process	Biological Process	0.0129349
GO:0008295	0.0101631	Inf	0.0101631	1	1	spermidine biosynthetic process	Biological Process	0.0129349
GO:0008215	0.0101631	Inf	0.0101631	1	1	spermine metabolic process	Biological Process	0.0129349
GO:0008216	0.0101631	Inf	0.0101631	1	1	spermidine metabolic process	Biological Process	0.0129349
GO:0004014	0.0118147	Inf	0.0118147	1	1	adenosylmethionine decarboxylase activity	Molecular Function	0.01475
GO:0015074	0.0268256	3.75206	1.13827	4	112	DNA integration	Biological Process	0.0329437
GO:0003918	0.0274442	8.46159	0.259923	2	22	DNA topoisomerase type II (double strand cut, ATP-hydrolyzing) activity	Molecular Function	0.033069
GO:0043231	0.0286246	4.07328	2.70235	6	818	intracellular membrane-bounded organelle	Cellular Component	0.0334301
GO:0006807	0.0291319	1.58913	32.3391	41	3182	nitrogen compound metabolic process	Biological Process	0.0334301
GO:0043227	0.0291363	4.05276	2.71226	6	821	membrane-bounded organelle	Cellular Component	0.0334301
GO:0006265	0.0303687	7.97514	0.274405	2	27	DNA topological change	Biological Process	0.0337431
GO:0071103	0.0303687	7.97514	0.274405	2	27	DNA conformation change	Biological Process	0.0337431
GO:0008017	0.0353669	4.39276	0.720695	3	61	microtubule binding	Molecular Function	0.0383385
GO:0005634	0.0356035	3.91368	2.04493	5	619	nucleus	Cellular Component	0.0383385
GO:0015631	0.0368528	4.31797	0.73251	3	62	tubulin binding	Molecular Function	0.0391364
GO:0009308	0.0400449	32.8844	0.0406526	1	4	amine metabolic process	Biological Process	0.0406812
GO:0006576	0.0400449	32.8844	0.0406526	1	4	biogenic amine metabolic process	Biological Process	0.0406812
GO:0003916	0.0401373	6.76662	0.318996	2	27	DNA topoisomerase activity	Molecular Function	0.0406812
GO:0006413	0.0439398	6.42633	0.335384	2	33	translational initiation	Biological Process	0.0439398
