# Supplementary material for: Life-history adaptation under climate warming magnifies the agricultural footprint of a cosmopolitan insect pest
Source: Nat Commun. 2025 Jan 18;16:827. doi: 10.1038/s41467-025-56177-2 (PMC11743133; doi:10.1038/s41467-025-56177-2)
Supplement: Supplementary file 5 — Supplementary Code 1 [file 41467_2025_56177_MOESM5_ESM.txt]

### Theoretical predictions of thermal adaptation and agricultural impact ###
### (Figure 1 and Supplementary Note 1) ###
### Rstudio 2022.07.2 Build 576, R 3.6.1

## Based on protein folding:
R <- 0.002           #constant
T <- 308             #new environmental temperature in Kelvins (change as appropriate)
A <- 1               #species-specific constant
Ea <- 20             #activation energy of reaction
N <- 100             #number of proteins acting in sequence  
b <- 0.75            #allometric slope for body mass - reproductive rate

E <- seq(0.5,2,0.1)           #energy acquisition
growth.cost <- 0.8            # 80% die when reaching standard size at maturity (change as appropriate)
all.cat <- seq(0.01,0.99,0.01)      #allocation to increase catalytic reactions
all.stab <- seq(0.01,0.99,0.01)     #allocation to increase protein stability

#set values for temp and G for each temp.
temp <- 273:323
G <- (-7)+0.25*(T-298)                   #calculcate temperature-dependent protein stability, with dG = -7 at 25C, and dS = 0.25

Fitness <- array(0, c(length(all.cat), length(all.stab),length(E)))

for (i in 1:length(E)) {
survival <- (1-growth.cost)^(E[i])

for (u in 1:length(all.cat)){
Kcat <- E[i]*(all.cat[u])*A*exp(-Ea/(R*T))

for (j in 1:length(all.stab)){
Stability <- 1/(1+exp(G/(R*T))/(E[i]*all.stab[j]))^N

Repr <- (E[i]*(1-all.cat[u]-all.stab[j]))^b

Fitness[u,j,i] <- Repr*Kcat*Stability*survival

}}}

#find optimal allocation and aqcuisition:
arrayInd(which(Fitness[,,]==max(Fitness, na.rm=T)), .dim=c(99,99,16)) -> decision
paste(c("allocation to catalys=", all.cat[decision[1]], "alloction to stability=",all.stab[decision[2]], "Energy acquisition=",E[decision[3]]))


G.opt <- (-7)+0.25*(temp-298)

#Calculate Productivity at each temp for optimal strategy at cold (K = 296) vs. hot ##(K = 308) temperature adaptation
hot.fitness.high <- (1-growth.cost)^(E[arrayInd(which(Fitness[,,]==max(Fitness[,,], na.rm=T)), .dim=c(99,99,16))[3]]) *
E[arrayInd(which(Fitness[,,]==max(Fitness, na.rm=T)), .dim=c(99,99,16))[3]]*(all.cat[arrayInd(which(Fitness[,,]==max(Fitness, na.rm=T)), .dim=c(99,99,16))[1]])*A*exp(-Ea/(R*temp)) *
1/(1+exp(G.opt/(R*temp))/(E[arrayInd(which(Fitness[,,]==max(Fitness, na.rm=T)), .dim=c(99,99,16))[3]]*all.stab[arrayInd(which(Fitness[,,]==max(Fitness, na.rm=T)), .dim=c(99,99,16))[2]]))^N * 
(E[arrayInd(which(Fitness[,,]==max(Fitness, na.rm=T)), .dim=c(99,99,16))[3]]*(1-all.cat[arrayInd(which(Fitness[,,]==max(Fitness, na.rm=T)), .dim=c(99,99,16))[1]]-all.stab[arrayInd(which(Fitness[,,]==max(Fitness, na.rm=T)), .dim=c(99,99,16))[2]]))^b

cold.fitness.high <- (1-growth.cost)^(E[arrayInd(which(Fitness[,,]==max(Fitness[,,], na.rm=T)), .dim=c(99,99,16))[3]]) *
E[arrayInd(which(Fitness[,,]==max(Fitness, na.rm=T)), .dim=c(99,99,16))[3]]*(all.cat[arrayInd(which(Fitness[,,]==max(Fitness, na.rm=T)), .dim=c(99,99,16))[1]])*A*exp(-Ea/(R*temp)) *
1/(1+exp(G.opt/(R*temp))/(E[arrayInd(which(Fitness[,,]==max(Fitness, na.rm=T)), .dim=c(99,99,16))[3]]*all.stab[arrayInd(which(Fitness[,,]==max(Fitness, na.rm=T)), .dim=c(99,99,16))[2]]))^N * 
(E[arrayInd(which(Fitness[,,]==max(Fitness, na.rm=T)), .dim=c(99,99,16))[3]]*(1-all.cat[arrayInd(which(Fitness[,,]==max(Fitness, na.rm=T)), .dim=c(99,99,16))[1]]-all.stab[arrayInd(which(Fitness[,,]==max(Fitness, na.rm=T)), .dim=c(99,99,16))[2]]))^b

hot.fitness.low <- (1-growth.cost)^(E[arrayInd(which(Fitness[,,]==max(Fitness[,,], na.rm=T)), .dim=c(99,99,16))[3]]) *
E[arrayInd(which(Fitness[,,]==max(Fitness, na.rm=T)), .dim=c(99,99,16))[3]]*(all.cat[arrayInd(which(Fitness[,,]==max(Fitness, na.rm=T)), .dim=c(99,99,16))[1]])*A*exp(-Ea/(R*temp)) *
1/(1+exp(G.opt/(R*temp))/(E[arrayInd(which(Fitness[,,]==max(Fitness, na.rm=T)), .dim=c(99,99,16))[3]]*all.stab[arrayInd(which(Fitness[,,]==max(Fitness, na.rm=T)), .dim=c(99,99,16))[2]]))^N * 
(E[arrayInd(which(Fitness[,,]==max(Fitness, na.rm=T)), .dim=c(99,99,16))[3]]*(1-all.cat[arrayInd(which(Fitness[,,]==max(Fitness, na.rm=T)), .dim=c(99,99,16))[1]]-all.stab[arrayInd(which(Fitness[,,]==max(Fitness, na.rm=T)), .dim=c(99,99,16))[2]]))^b

cold.fitness.low <- (1-growth.cost)^(E[arrayInd(which(Fitness[,,]==max(Fitness[,,], na.rm=T)), .dim=c(99,99,16))[3]]) *
E[arrayInd(which(Fitness[,,]==max(Fitness, na.rm=T)), .dim=c(99,99,16))[3]]*(all.cat[arrayInd(which(Fitness[,,]==max(Fitness, na.rm=T)), .dim=c(99,99,16))[1]])*A*exp(-Ea/(R*temp)) *
1/(1+exp(G.opt/(R*temp))/(E[arrayInd(which(Fitness[,,]==max(Fitness, na.rm=T)), .dim=c(99,99,16))[3]]*all.stab[arrayInd(which(Fitness[,,]==max(Fitness, na.rm=T)), .dim=c(99,99,16))[2]]))^N * 
(E[arrayInd(which(Fitness[,,]==max(Fitness, na.rm=T)), .dim=c(99,99,16))[3]]*(1-all.cat[arrayInd(which(Fitness[,,]==max(Fitness, na.rm=T)), .dim=c(99,99,16))[1]]-all.stab[arrayInd(which(Fitness[,,]==max(Fitness, na.rm=T)), .dim=c(99,99,16))[2]]))^b


anc.fitness <- (1-growth.cost)^(E[arrayInd(which(Fitness[,,]==max(Fitness[,,], na.rm=T)), .dim=c(99,99,16))[3]]) * 
E[arrayInd(which(Fitness[,,]==max(Fitness[,,], na.rm=T)), .dim=c(99,99,16))[3]]*(all.cat[arrayInd(which(Fitness[,,]==max(Fitness[,,], na.rm=T)), .dim=c(99,99,16))[1]])*A*exp(-Ea/(R*temp)) *
1/(1+exp(G.opt/(R*temp))/(E[arrayInd(which(Fitness[,,]==max(Fitness[,,], na.rm=T)), .dim=c(99,99,16))[3]]*all.stab[arrayInd(which(Fitness[,,]==max(Fitness[,,], na.rm=T)), .dim=c(99,99,16))[2]]))^N * 
(E[arrayInd(which(Fitness[,,]==max(Fitness[,,], na.rm=T)), .dim=c(99,99,16))[3]]*(1-all.cat[arrayInd(which(Fitness[,,]==max(Fitness[,,], na.rm=T)), .dim=c(99,99,16))[1]]-all.stab[arrayInd(which(Fitness[,,]==max(Fitness[,,], na.rm=T)), .dim=c(99,99,16))[2]]))^b

anc.fitness.low <- (1-growth.cost)^(E[arrayInd(which(Fitness[,,]==max(Fitness[,,], na.rm=T)), .dim=c(99,99,16))[3]]) *
E[arrayInd(which(Fitness[,,]==max(Fitness[,,], na.rm=T)), .dim=c(99,99,16))[3]]*(all.cat[arrayInd(which(Fitness[,,]==max(Fitness[,,], na.rm=T)), .dim=c(99,99,16))[1]])*A*exp(-Ea/(R*temp)) *
1/(1+exp(G.opt/(R*temp))/(E[arrayInd(which(Fitness[,,]==max(Fitness[,,], na.rm=T)), .dim=c(99,99,16))[3]]*all.stab[arrayInd(which(Fitness[,,]==max(Fitness[,,], na.rm=T)), .dim=c(99,99,16))[2]]))^N * 
(E[arrayInd(which(Fitness[,,]==max(Fitness[,,], na.rm=T)), .dim=c(99,99,16))[3]]*(1-all.cat[arrayInd(which(Fitness[,,]==max(Fitness[,,], na.rm=T)), .dim=c(99,99,16))[1]]-all.stab[arrayInd(which(Fitness[,,]==max(Fitness[,,], na.rm=T)), .dim=c(99,99,16))[2]]))^b


### Fig. 1 (main text) on predictions of increased impact
par(mfrow=c(2,2), mai=c(0.7,0.7,0.7,0.7))

#Panel A - protein folding and katalys of ancestor under high cost of growth
plot(temp-273, 1/(1+exp(G.opt/(R*temp))/(E[8]*all.stab[6]))^N, type = "n", ylim=c(0,1), xlim=c(0,50), xlab = "", ylab="Folded Protein (%)", main="A: Effects of energy acquisition on enzyme performance", cex.main=1.2, cex.lab=1.3)
mtext("Reaction Rate", side = 4, line=1)

lines(temp-273, 1/(1+exp(G.opt/(R*temp))/(E[4]*all.stab[6]))^N, lwd=2, col="grey")
lines(temp-273, E[4]*all.cat[54]*A*exp(-Ea/(R*temp))/max(E[4]*all.cat[54]*A*exp(-Ea/(R*323))), col="salmon", lwd=2)

lines(temp-273, 1/(1+exp(G.opt/(R*temp))/(E[8]*all.stab[6]))^N, lwd=2, col="grey", lty=2)
lines(temp-273, E[8]*all.cat[54]*A*exp(-Ea/(R*temp))/max(E[4]*all.cat[54]*A*exp(-Ea/(R*323))), col="salmon", lwd=2, lty=2)

#Panel B
plot(temp-273, 1/(1+exp(G.opt/(R*temp))/(E[8]*all.stab[6]))^N, type = "n", ylim=c(0,2.2), xlim=c(0,50), xlab = "", ylab="Growth Rate", main="B: Effects of increased energy acquisition on growth rate", cex.main=1.2, cex.lab=1.3)

lines(temp-273, 1/(1+exp(G.opt/(R*temp))/(E[4]*all.stab[6]))^N*E[4]*all.cat[54]*A*exp(-Ea/(R*temp))/max(1/(1+exp(G.opt/(R*temp))/(E[4]*all.stab[6]))^N*E[4]*all.cat[54]*A*exp(-Ea/(R*temp))), lwd=3, col="black")

lines(temp-273, 1/(1+exp(G.opt/(R*temp))/(E[8]*all.stab[6]))^N*E[8]*all.cat[54]*A*exp(-Ea/(R*temp))/max(1/(1+exp(G.opt/(R*temp))/(E[4]*all.stab[6]))^N*E[4]*all.cat[54]*A*exp(-Ea/(R*temp))), lwd=3, col="black", lty=2)


#Panel C - productivity of a hot- and cold adapted population under high and low cost of growth
# Hot = 308K, Cold = 296K, low cost = 0.8, High cost = 0.9
plot(temp-273, hot.fitness.low/max(hot.fitness.low), type = "n", ylim=c(0, 2.2), xlim=c(0,50), xlab = "Temperature", ylab="Growth Rate", main="C: Thermal adaptation via increased energy acquisition", cex.main=1.2, cex.lab=1.3)
mtext("Relative Energy Acquisition", side = 4, line=1)
lines(temp-273, hot.fitness.low/max(anc.fitness), col="red", lwd=3, lty=2)
lines(temp-273, cold.fitness.low/max(anc.fitness), col="cornflowerblue", lwd=3, lty=2)
lines(temp-273, hot.fitness.high/max(anc.fitness), col="red",  lwd=3)
lines(temp-273, cold.fitness.high/max(anc.fitness), col="cornflowerblue",  lwd=3)

lines(45:52,rep(0.78,8), lty = 1, lwd=2, col="black")
lines(45:52,rep(1.08,8), lty = 2, lwd=2, col="black")
lines(45:52,rep(0.8,8), lty = 1, lwd=2, col="cornflowerblue")
lines(45:52,rep(1.1,8), lty = 2, lwd=2, col="cornflowerblue")
lines(45:52,rep(0.9,8), lty = 1, lwd=2, col="red")
lines(45:52,rep(1.3,8), lty = 2, lwd=2, col="red")


#Panel D - Agricultural footprint of a hot- and cold adapted population under high and low cost of growth
# Hot = 308K, Cold = 296K, low cost = 0.8, High cost = 0.9
plot(temp-273, hot.fitness.low/max(hot.fitness.low), type = "n", ylim=c(0, 4), xlim=c(0,50), xlab = "Temperature", ylab="Rate of Host Consumption", main="D: Predicted Agricultural Impact", cex.main=1.2, cex.lab=1.3)
lines(1:52,rep(1,52), lty = 1, lwd=0.5, col="black")

lines(temp-273, hot.fitness.low*1.3/(0.8*max(anc.fitness)), col="red", lwd=3, lty=2)
lines(temp-273, cold.fitness.low*1.1/(0.8*max(anc.fitness)), col="cornflowerblue", lwd=3, lty=2)
lines(temp-273, hot.fitness.high*0.9/(0.8*max(anc.fitness)), col="red",  lwd=3)
lines(temp-273, cold.fitness.high*0.8/(0.8*max(anc.fitness)), col="cornflowerblue",  lwd=3)


##### Supplementary Note 1 #####
### Quantification of the importance of the strenght of thermal constraints on folding (mortality) at hot temperature:
R<- 0.002
temp <- 273:323
A <- 1
G.opt <- (-7)+0.25*(temp-298) #or (-6)+0.25*(temp-298)
Ea <- 20
N <- 100 # or 300
b <- 0.75
E <- seq(0.1,3,0.05)
growth.cost <- 0.9  # or 0.8
all.cat <- seq(0.01,0.99,0.01)
all.stab <- seq(0.01,0.99,0.01)

opt.strat <- matrix(temp,length(temp),5)

for (n in 1:length(temp)) {

Fitness <- array(0, c(length(all.cat), length(all.stab),length(E)))

for (i in 1:length(E)) {
survival <- (1-growth.cost)^(E[i])

for (u in 1:length(all.cat)){
Kcat <- E[i]*(all.cat[u])*A*exp(-Ea/(R*temp[n]))

for (j in 1:length(all.stab)){
Stability <- 1/(1+exp(G.opt[n]/(R*temp[n]))/(E[i]*all.stab[j]))^N

Repr <- (E[i]*(1-all.cat[u]-all.stab[j]))^b

Fitness[u,j,i] <- Repr*Kcat*Stability*survival

}}}
opt.strat[n,2:4] <- arrayInd(which(Fitness[,,]==max(Fitness, na.rm=T)), .dim=c(99,99,59))
opt.strat[n,5] <- max(Fitness, na.rm=T)
}

###save optimal allocation and aqcuisition for each scenario:

###High cost of foraging

##Stable proteins

#few proteins
opt.strat -> c0.9_G7_100

#many proteins
opt.strat -> c0.9_G7_300


##Less stable proteins

#few proteins
opt.strat -> c0.9_G6_100

#many proteins
opt.strat -> c0.9_G6_300


###Low cost of foraging

##Stable proteins

#few proteins
opt.strat -> c0.8_G7_100

#many proteins
opt.strat -> c0.8_G7_300


##Less stable proteins

#few proteins
opt.strat -> c0.8_G6_100

#many proteins
opt.strat -> c0.8_G6_300


### Supplementary Note 1 Figure: effects of increased thermal sensitivity to hot temperature on energy aqcuisition and thermal compensation
par(mfrow=c(3,2), mai=c(0.6,0.6,0.4,0.2))

#Panel A - Optimal energy acquisition under high cost
plot(c0.9_G6_300[,1]-273, E[c0.9_G6_300[,4]], type = "n", ylim=c(0.5,2.5), xlim=c(10,50), xlab = "", ylab="Optimal Energy Acquisition", main="High cost of foraging", cex.main=1.5, cex.lab=1.1)
text(11,2.8, "A", cex=2)

lines(c0.9_G7_100[,1]-273, E[c0.9_G7_100[,4]], lty=1, lwd=2, col="salmon")
lines(c0.9_G7_100[,1]-273, E[c0.9_G7_300[,4]], lty=1, lwd=5, col="salmon")
lines(c0.9_G7_100[,1]-273, E[c0.9_G6_100[,4]], lty=1, lwd=2, col="lightblue")
lines(c0.9_G7_100[,1]-273, E[c0.9_G6_300[,4]], lty=1, lwd=5, col="lightblue")


#Panel B - Optimal energy acquisition under low cost
plot(c0.8_G6_300[,1]-273, E[c0.8_G6_300[,4]], type = "n", ylim=c(0.5,2.5), xlim=c(10,50), xlab = "", ylab="", main="Low cost of foraging", cex.main=1.5, cex.lab=1)
text(11,2.8, "B", cex=2)

lines(c0.9_G7_100[,1]-273, E[c0.8_G7_100[,4]], lty=3, lwd=2, col="salmon")
lines(c0.9_G7_100[,1]-273, E[c0.8_G7_300[,4]], lty=3, lwd=5, col="salmon")
lines(c0.9_G7_100[,1]-273, E[c0.8_G6_100[,4]], lty=3, lwd=2, col="lightblue")
lines(c0.9_G7_100[,1]-273, E[c0.8_G6_300[,4]], lty=3, lwd=5, col="lightblue")


#Panel C - Growth rate under high cost
plot(temp-273, c0.8_G7_300[,5]/max(c0.9_G7_100[,5]), type = "n", ylim=c(0,3), xlim=c(10,50), xlab = "", ylab="Growth Rate", cex.lab=1.1)
text(11,2.8, "C", cex=2)

lines(temp-273, c0.9_G7_300[,5]/max(c0.9_G7_100[,5]), lty=1, lwd=5, col="salmon")
lines(temp-273, c0.9_G6_300[,5]/max(c0.9_G7_100[,5]), lty=1, lwd=5, col="lightblue")
lines(temp-273, c0.9_G7_100[,5]/max(c0.9_G7_100[,5]), lty=1, lwd=2, col="salmon")
lines(temp-273, c0.9_G6_100[,5]/max(c0.9_G7_100[,5]), lty=1, lwd=2, col="lightblue")


#Panel D - Growth rate under low cost
plot(temp-273, c0.8_G7_300[,5]/max(c0.9_G7_100[,5]), type = "n", ylim=c(0,3), xlim=c(10,50), xlab = "", ylab="", cex.lab=1)
text(11,2.8, "D", cex=2)

lines(temp-273, c0.8_G7_300[,5]/max(c0.9_G7_100[,5]), lty=3, lwd=5, col="salmon")
lines(temp-273, c0.8_G6_300[,5]/max(c0.9_G7_100[,5]), lty=3, lwd=5, col="lightblue")
lines(temp-273, c0.8_G7_100[,5]/max(c0.9_G7_100[,5]), lty=3, lwd=2, col="salmon")
lines(temp-273, c0.8_G6_100[,5]/max(c0.9_G7_100[,5]), lty=3, lwd=2, col="lightblue")


#Panel E - Agricultural footprint under high cost of growth
plot(temp-273, E[c0.9_G7_100[,4]]*c0.8_G7_300[,5]/max(E[c0.9_G7_100[,4]]*c0.9_G7_100[,5]), type = "n", ylim=c(0,3), xlim=c(10,50), xlab = "Temperature", ylab="Rate of Host Consumption", cex.lab=1.1)
text(11,2.8, "E", cex=2)

lines(temp-273, E[c0.9_G7_300[,4]]*c0.9_G7_300[,5]/max(E[c0.9_G7_100[,4]]*c0.9_G7_100[,5]), lty=1, lwd=5, col="salmon")
lines(temp-273, E[c0.9_G6_300[,4]]*c0.9_G6_300[,5]/max(E[c0.9_G7_100[,4]]*c0.9_G7_100[,5]), lty=1, lwd=5, col="lightblue")
lines(temp-273, E[c0.9_G7_100[,4]]*c0.9_G7_100[,5]/max(E[c0.9_G7_100[,4]]*c0.9_G7_100[,5]), lty=1, lwd=2, col="salmon")
lines(temp-273, E[c0.9_G6_100[,4]]*c0.9_G6_100[,5]/max(E[c0.9_G7_100[,4]]*c0.9_G7_100[,5]), lty=1, lwd=2, col="lightblue")


#Panel F - Agricultural footprint under low cost of growth
plot(temp-273, E[c0.9_G7_100[,4]]*c0.8_G7_300[,5]/max(E[c0.9_G7_100[,4]]*c0.9_G7_100[,5]), type = "n", ylim=c(0,3), xlim=c(10,50), xlab = "Temperature", ylab="", cex.lab=1.1)
text(11,2.8, "F", cex=2)

lines(temp-273, E[c0.8_G7_300[,4]]*c0.8_G7_300[,5]/max(E[c0.9_G7_100[,4]]*c0.9_G7_100[,5]), lty=3, lwd=5, col="salmon")
lines(temp-273, E[c0.8_G6_300[,4]]*c0.8_G6_300[,5]/max(E[c0.9_G7_100[,4]]*c0.9_G7_100[,5]), lty=3, lwd=5, col="lightblue")
lines(temp-273, E[c0.8_G7_100[,4]]*c0.8_G7_100[,5]/max(E[c0.9_G7_100[,4]]*c0.9_G7_100[,5]), lty=3, lwd=2, col="salmon")
lines(temp-273, E[c0.8_G6_100[,4]]*c0.8_G6_100[,5]/max(E[c0.9_G7_100[,4]]*c0.9_G7_100[,5]), lty=3, lwd=2, col="lightblue")
